# Supplementary material for: Crystal structure, Hirshfeld surface analysis and DFT studies of 1,3-bis­[2-meth­oxy-4-(prop-2-en-1-yl)phen­oxy]propane
Source: Acta Crystallogr E Crystallogr Commun. 2020 Feb 14;76(Pt 3):344–8. doi: 10.1107/S2056989020001681 (PMC7057369; doi:10.1107/S2056989020001681)
Supplement: Supplementary file 1 [file e-76-00344-sup1.cif]

##############################################################################
#                                                                            #
# This CIF contains the data in a paper accepted for publication in          #
# Acta Crystallographica Section E. It conforms to the requirements of       #
# Notes for Authors for Acta Crystallographica Section E, and has been       #
# peer reviewed under the auspices of the IUCr Commission on Journals.       #
#                                                                            #
# Full details of the Crystallographic Information File format               #
# are given in the paper "The Crystallographic Information File (CIF):       #
# a New Standard Archive File for Crystallography" by S. R. Hall, F. H.      #
# Allen and I. D. Brown [Acta Cryst. (1991), A47, 655-685].                  #
#                                                                            #
# The current version of the core CIF dictionary is obtainable from          #
# ftp://ftp.iucr.org/pub/cif_core.dic.                                       #
#                                                                            #
# Software is freely available for graphical display of the structure(s)     #
# in this CIF. For information consult the CIF software page                 #
# http://www.iucr.org/resources/cif/software.                                #
#                                                                            #
# This file may be used for bona fide research purposes within the           #
# scientific community so long as proper attribution is given to the journal # 
# article from which it was obtained.                                        #
#                                                                            #
##############################################################################
data_I
_database_code_depnum_ccdc_archive 'CCDC 1982222'
_audit_creation_method     'SHELXL-2018/3'
_chemical_name_systematic
;
1,3-Bis[2-methoxy-4-(prop-2-en-1-yl)phenoxy]propane
;
_chemical_name_common     ?
_chemical_formula_moiety     'C23 H28 O4'
_chemical_formula_sum     'C23 H28 O4'
_chemical_formula_iupac     'C23 H28 O4'
_chemical_formula_weight     368.45
_chemical_melting_point     ?
_space_group_crystal_system     monoclinic
_space_group_name_H-M_alt     'P 2/n'
_space_group_name_Hall     '-P 2yac'
loop_
    _space_group_symop_operation_xyz
    'x, y, z'
    '-x+1/2, y, -z+1/2'
    '-x, -y, -z'
    'x-1/2, -y, z-1/2'
_cell_length_a     15.4741(5)
_cell_length_b     5.0224(2)
_cell_length_c     25.5180(9)
_cell_angle_alpha     90
_cell_angle_beta     99.858(2)
_cell_angle_gamma     90
_cell_volume     1953.90(12)
_cell_formula_units_Z     4
_cell_measurement_reflns_used     9361
_cell_measurement_theta_min     3.5160
_cell_measurement_theta_max     72.4202
_cell_measurement_temperature     150(2)
_exptl_crystal_description     plate
_exptl_crystal_colour     colourless
_exptl_crystal_size_max     0.365
_exptl_crystal_size_mid     0.271
_exptl_crystal_size_min     0.078
_exptl_crystal_density_diffrn     1.253
_exptl_crystal_density_meas     ?
_exptl_crystal_density_method     'not measured'
_exptl_crystal_F_000     792
_exptl_absorpt_coefficient_mu     0.676
_exptl_absorpt_correction_type     multi-scan
_exptl_absorpt_process_details
;
(<i>SADABS</i>; Krause <i>et al.</i>, 2015)
;
_exptl_absorpt_correction_T_min     0.79
_exptl_absorpt_correction_T_max     0.95
_diffrn_ambient_temperature     150(2)
_diffrn_source     'INCOATEC I\mS micro--focus source'
_diffrn_radiation_type     CuK\a
_diffrn_radiation_wavelength     1.54178
_diffrn_radiation_monochromator     mirror
_diffrn_measurement_device_type     'Bruker D8 VENTURE PHOTON 100 CMOS'
_diffrn_measurement_method     '\w scans'
_diffrn_detector_area_resol_mean     10.4167
_diffrn_reflns_number     13935
_diffrn_reflns_av_R_equivalents     0.0334
_diffrn_reflns_av_unetI/netI     0.0308
_diffrn_reflns_theta_min     3.122
_diffrn_reflns_theta_max     72.413
_diffrn_reflns_theta_full     68.000
_diffrn_measured_fraction_theta_max     0.972
_diffrn_measured_fraction_theta_full     0.981
_diffrn_reflns_limit_h_min     -19
_diffrn_reflns_limit_h_max     18
_diffrn_reflns_limit_k_min     -5
_diffrn_reflns_limit_k_max     6
_diffrn_reflns_limit_l_min     -31
_diffrn_reflns_limit_l_max     29
_refine_special_details
;
Refinement of F^2^ against ALL reflections.  The weighted R-factor wR and
goodness of fit S are based on F^2^, conventional R-factors R are based
on F, with F set to zero for negative F^2^. The threshold expression of
F^2^ > 2sigma(F^2^) is used only for calculating R-factors(gt) etc. and is
not relevant to the choice of reflections for refinement.  R-factors based
on F^2^ are statistically about twice as large as those based on F, and R-
factors based on ALL data will be even larger.
;
_reflns_number_total     3756
_reflns_number_gt     3049
_reflns_threshold_expression     'I > 2\s(I)'
_refine_ls_structure_factor_coef     Fsqd
_refine_ls_matrix_type     full
_refine_ls_R_factor_all     0.0517
_refine_ls_R_factor_gt     0.0410
_refine_ls_wR_factor_gt     0.1004
_refine_ls_wR_factor_ref     0.1088
_refine_ls_goodness_of_fit_ref     1.052
_refine_ls_restrained_S_all     1.052
_refine_ls_number_reflns     3756
_refine_ls_number_parameters     358
_refine_ls_number_restraints     0
_refine_ls_hydrogen_treatment     refall
_refine_ls_weighting_scheme     calc
_refine_ls_weighting_details
              'w=1/[\s^2^(Fo^2^)+(0.0537P)^2^+0.5337P] where P=(Fo^2^+2Fc^2^)/3'
_atom_sites_solution_hydrogens     difmap
_atom_sites_solution_primary     dual
_atom_sites_solution_secondary     difmap
_refine_ls_shift/su_max     0.001
_refine_ls_shift/su_mean     0.000
_refine_diff_density_max     0.194
_refine_diff_density_min     -0.227
_refine_ls_extinction_method
;
<i>SHELXL2018</i> (Sheldrick, 2015<i>b</i>)
;
_refine_ls_extinction_coef     0.0071(4)
_refine_ls_extinction_expression
                                  'Fc^*^=kFc[1+0.001xFc^2^\l^3^/sin(2\q)]^-1/4^'
loop_
    _atom_type_symbol
    _atom_type_description
    _atom_type_scat_dispersion_real
    _atom_type_scat_dispersion_imag
    _atom_type_scat_source
    'C' 'C' 0.0181 0.0091
                         'International Tables Vol C Tables 4.2.6.8 and 6.1.1.4'
    'H' 'H' 0.0000 0.0000
                         'International Tables Vol C Tables 4.2.6.8 and 6.1.1.4'
    'O' 'O' 0.0492 0.0322
                         'International Tables Vol C Tables 4.2.6.8 and 6.1.1.4'
_computing_data_collection
;
<i>APEX3</i> (Bruker, 2016)
;
_computing_cell_refinement
;
<i>SAINT</i> (Bruker, 2016)
;
_computing_data_reduction
;
<i>SAINT</i>  (Bruker, 2016)
;
_computing_structure_solution
;
<i>SHELXT</i> (Sheldrick, 2015<i>a</i>)
;
_computing_structure_refinement
;
<i>SHELXL2018</i> (Sheldrick, 2015<i>b</i>)
;
_computing_molecular_graphics
;
<i>DIAMOND</i> (Brandenburg & Putz, 2012)
;
_computing_publication_material
;
<i>publCIF</i> (Westrip, 2010)
;
loop_
    _atom_site_type_symbol
    _atom_site_label
    _atom_site_fract_x
    _atom_site_fract_y
    _atom_site_fract_z
    _atom_site_U_iso_or_equiv
    _atom_site_adp_type
    _atom_site_calc_flag
    _atom_site_occupancy
    _atom_site_disorder_assembly
    _atom_site_disorder_group
    O O1 0.82230(6) -0.27068(18) 0.30688(3) 0.0222(2) Uani d 1 . .
    O O2 0.79368(6) 0.06905(18) 0.37794(4) 0.0249(2) Uani d 1 . .
    O O3 0.32386(6) 0.45366(18) 0.30591(3) 0.0223(2) Uani d 1 . .
    O O4 0.29863(6) 0.12078(19) 0.37925(4) 0.0258(2) Uani d 1 . .
    C C1 0.89151(8) -0.1081(2) 0.32631(5) 0.0194(3) Uani d 1 . .
    C C2 0.87636(8) 0.0744(2) 0.36573(5) 0.0203(3) Uani d 1 . .
    C C3 0.94260(9) 0.2442(3) 0.38859(5) 0.0229(3) Uani d 1 . .
    H H3 0.9308(10) 0.372(3) 0.4158(6) 0.026(4) Uiso d 1 . .
    C C4 1.02517(8) 0.2399(3) 0.37294(5) 0.0227(3) Uani d 1 . .
    C C5 1.03861(8) 0.0650(3) 0.33324(5) 0.0234(3) Uani d 1 . .
    H H5 1.0965(11) 0.061(3) 0.3204(6) 0.028(4) Uiso d 1 . .
    C C6 0.97202(8) -0.1084(3) 0.30986(5) 0.0226(3) Uani d 1 . .
    H H6 0.9834(10) -0.232(3) 0.2825(6) 0.028(4) Uiso d 1 . .
    C C7 0.83297(8) -0.4437(3) 0.26374(5) 0.0219(3) Uani d 1 . .
    H H7A 0.8849(10) -0.562(3) 0.2749(6) 0.023(4) Uiso d 1 . .
    H H7B 0.8441(10) -0.334(3) 0.2325(6) 0.025(4) Uiso d 1 . .
    C C8 0.750000 -0.6078(4) 0.250000 0.0224(4) Uani d 1 . .
    H H8B 0.7581(11) -0.722(3) 0.2188(6) 0.033(4) Uiso d 1 . .
    C C9 0.77076(10) 0.2853(3) 0.40922(6) 0.0289(3) Uani d 1 . .
    H H9A 0.8027(11) 0.277(3) 0.4452(7) 0.034(4) Uiso d 1 . .
    H H9B 0.7090(11) 0.260(3) 0.4097(6) 0.028(4) Uiso d 1 . .
    H H9C 0.7809(11) 0.458(4) 0.3922(7) 0.036(4) Uiso d 1 . .
    C C10 1.09695(9) 0.4256(3) 0.39847(6) 0.0280(3) Uani d 1 . .
    H H10A 1.1474(11) 0.420(3) 0.3779(6) 0.035(4) Uiso d 1 . .
    H H10B 1.0731(12) 0.613(4) 0.3959(7) 0.040(5) Uiso d 1 . .
    C C11 1.13272(9) 0.3754(3) 0.45635(6) 0.0298(3) Uani d 1 . .
    H H11 1.1823(13) 0.494(4) 0.4714(7) 0.052(5) Uiso d 1 . .
    C C12 1.10801(11) 0.1937(3) 0.48750(6) 0.0355(4) Uani d 1 . .
    H H12A 1.1352(12) 0.181(4) 0.5248(7) 0.044(5) Uiso d 1 . .
    H H12B 1.0621(13) 0.067(4) 0.4757(7) 0.047(5) Uiso d 1 . .
    C C13 0.39264(8) 0.2882(2) 0.32379(5) 0.0198(3) Uani d 1 . .
    C C14 0.37979(8) 0.1110(2) 0.36473(5) 0.0204(3) Uani d 1 . .
    C C15 0.44651(9) -0.0598(3) 0.38657(5) 0.0230(3) Uani d 1 . .
    H H15 0.4371(11) -0.180(3) 0.4150(6) 0.032(4) Uiso d 1 . .
    C C16 0.52658(8) -0.0646(3) 0.36808(5) 0.0229(3) Uani d 1 . .
    C C17 0.53771(8) 0.1037(3) 0.32686(5) 0.0235(3) Uani d 1 . .
    H H17 0.5958(10) 0.104(3) 0.3123(6) 0.026(4) Uiso d 1 . .
    C C18 0.47108(8) 0.2800(3) 0.30487(5) 0.0224(3) Uani d 1 . .
    H H18 0.4801(10) 0.400(3) 0.2759(6) 0.023(4) Uiso d 1 . .
    C C19 0.33292(8) 0.6261(3) 0.26230(5) 0.0213(3) Uani d 1 . .
    H H19A 0.3426(10) 0.514(3) 0.2309(6) 0.023(4) Uiso d 1 . .
    H H19B 0.3849(10) 0.743(3) 0.2722(6) 0.026(4) Uiso d 1 . .
    C C20 0.250000 0.7913(4) 0.250000 0.0223(4) Uani d 1 . .
    H H20B 0.2441(11) 0.908(3) 0.2806(6) 0.031(4) Uiso d 1 . .
    C C21 0.27648(10) -0.0984(3) 0.41011(6) 0.0289(3) Uani d 1 . .
    H H21A 0.2830(11) -0.273(3) 0.3913(6) 0.034(4) Uiso d 1 . .
    H H21B 0.2159(12) -0.073(3) 0.4127(6) 0.036(4) Uiso d 1 . .
    H H21C 0.3109(11) -0.096(3) 0.4452(7) 0.033(4) Uiso d 1 . .
    C C22 0.59762(9) -0.2578(3) 0.39229(6) 0.0275(3) Uani d 1 . .
    H H22A 0.5774(11) -0.442(4) 0.3845(7) 0.037(4) Uiso d 1 . .
    H H22B 0.6510(11) -0.225(3) 0.3753(6) 0.034(4) Uiso d 1 . .
    C C23 0.62171(9) -0.2341(3) 0.45158(6) 0.0300(3) Uani d 1 . .
    H H23 0.6524(13) -0.064(4) 0.4645(7) 0.050(5) Uiso d 1 . .
    C C24 0.60596(11) -0.4141(3) 0.48616(7) 0.0386(4) Uani d 1 . .
    H H24A 0.5776(13) -0.581(4) 0.4740(8) 0.051(5) Uiso d 1 . .
    H H24B 0.6230(13) -0.389(4) 0.5240(8) 0.050(5) Uiso d 1 . .
loop_
    _atom_site_aniso_label
    _atom_site_aniso_U_11
    _atom_site_aniso_U_22
    _atom_site_aniso_U_33
    _atom_site_aniso_U_12
    _atom_site_aniso_U_13
    _atom_site_aniso_U_23
    O1 0.0208(4) 0.0227(5) 0.0230(5) -0.0028(4) 0.0034(3) -0.0050(4)
    O2 0.0209(5) 0.0269(5) 0.0276(5) 0.0002(4) 0.0063(4) -0.0056(4)
    O3 0.0212(4) 0.0223(5) 0.0232(5) 0.0035(4) 0.0032(3) 0.0049(4)
    O4 0.0225(5) 0.0274(5) 0.0289(5) 0.0031(4) 0.0084(4) 0.0061(4)
    C1 0.0191(6) 0.0183(6) 0.0197(6) -0.0008(5) 0.0002(5) 0.0022(5)
    C2 0.0200(6) 0.0215(6) 0.0193(6) 0.0012(5) 0.0031(5) 0.0022(5)
    C3 0.0256(7) 0.0208(6) 0.0213(6) 0.0009(5) 0.0010(5) -0.0006(5)
    C4 0.0221(6) 0.0215(6) 0.0224(6) -0.0019(5) -0.0015(5) 0.0046(5)
    C5 0.0196(6) 0.0265(7) 0.0240(6) -0.0004(5) 0.0033(5) 0.0045(6)
    C6 0.0238(6) 0.0224(6) 0.0216(6) 0.0016(5) 0.0041(5) 0.0002(5)
    C7 0.0238(7) 0.0203(6) 0.0209(6) 0.0012(5) 0.0023(5) -0.0026(5)
    C8 0.0247(9) 0.0188(8) 0.0223(9) 0.000 0.0001(7) 0.000
    C9 0.0293(7) 0.0278(7) 0.0314(8) 0.0045(6) 0.0100(6) -0.0045(6)
    C10 0.0265(7) 0.0263(7) 0.0293(7) -0.0065(6) -0.0006(6) 0.0028(6)
    C11 0.0276(7) 0.0308(7) 0.0285(7) -0.0026(6) -0.0015(5) -0.0040(6)
    C12 0.0367(8) 0.0419(9) 0.0258(8) -0.0008(7) -0.0007(6) 0.0021(7)
    C13 0.0207(6) 0.0174(6) 0.0199(6) 0.0013(5) 0.0000(5) -0.0022(5)
    C14 0.0197(6) 0.0210(6) 0.0203(6) -0.0007(5) 0.0033(5) -0.0027(5)
    C15 0.0248(6) 0.0221(6) 0.0212(6) 0.0019(5) 0.0013(5) 0.0013(5)
    C16 0.0227(6) 0.0219(6) 0.0222(6) 0.0013(5) -0.0015(5) -0.0052(5)
    C17 0.0209(6) 0.0240(6) 0.0254(7) -0.0008(5) 0.0032(5) -0.0048(5)
    C18 0.0227(6) 0.0217(6) 0.0225(6) -0.0020(5) 0.0033(5) -0.0004(5)
    C19 0.0226(6) 0.0204(6) 0.0206(6) -0.0004(5) 0.0026(5) 0.0027(5)
    C20 0.0249(9) 0.0181(8) 0.0224(9) 0.000 0.0001(7) 0.000
    C21 0.0297(7) 0.0280(7) 0.0308(8) -0.0009(6) 0.0104(6) 0.0053(6)
    C22 0.0253(7) 0.0252(7) 0.0295(7) 0.0055(6) -0.0019(5) -0.0036(6)
    C23 0.0282(7) 0.0280(7) 0.0311(7) 0.0040(6) -0.0029(6) 0.0007(6)
    C24 0.0411(9) 0.0364(9) 0.0381(9) 0.0078(7) 0.0059(7) 0.0063(7)
_geom_special_details
;
 All esds (except the esd in the dihedral angle between two l.s. planes)
 are estimated using the full covariance matrix.  The cell esds are taken
 into account individually in the estimation of esds in distances, angles
 and torsion angles; correlations between esds in cell parameters are only
 used when they are defined by crystal symmetry.  An approximate (isotropic)
 treatment of cell esds is used for estimating esds involving l.s. planes.
;
loop_
    _geom_bond_atom_site_label_1
    _geom_bond_atom_site_label_2
    _geom_bond_site_symmetry_2
    _geom_bond_distance
    _geom_bond_publ_flag
    O1 C1 . 1.3704(15) ?
    O1 C7 . 1.4342(15) ?
    O2 C2 . 1.3679(15) ?
    O2 C9 . 1.4280(16) ?
    O3 C13 . 1.3658(15) ?
    O3 C19 . 1.4359(15) ?
    O4 C14 . 1.3697(15) ?
    O4 C21 . 1.4289(16) ?
    C1 C6 . 1.3812(18) ?
    C1 C2 . 1.4098(17) ?
    C2 C3 . 1.3831(19) ?
    C3 C4 . 1.4025(18) ?
    C3 H3 . 0.984(16) ?
    C4 C5 . 1.3833(19) ?
    C4 C10 . 1.5099(18) ?
    C5 C6 . 1.4021(19) ?
    C5 H5 . 1.005(16) ?
    C6 H6 . 0.972(16) ?
    C7 C8 . 1.5154(16) ?
    C7 H7A . 1.003(16) ?
    C7 H7B . 1.007(15) ?
    C8 H8B . 1.007(16) ?
    C8 H8B 2_655 1.007(16) ?
    C9 H9A . 0.967(17) ?
    C9 H9B . 0.966(17) ?
    C9 H9C . 0.993(18) ?
    C10 C11 . 1.507(2) ?
    C10 H10A . 1.014(17) ?
    C10 H10B . 1.008(18) ?
    C11 C12 . 1.310(2) ?
    C11 H11 . 0.99(2) ?
    C12 H12A . 0.975(19) ?
    C12 H12B . 0.96(2) ?
    C13 C18 . 1.3816(18) ?
    C13 C14 . 1.4121(17) ?
    C14 C15 . 1.3840(18) ?
    C15 C16 . 1.3995(18) ?
    C15 H15 . 0.974(17) ?
    C16 C17 . 1.3828(19) ?
    C16 C22 . 1.5162(18) ?
    C17 C18 . 1.4015(19) ?
    C17 H17 . 1.030(15) ?
    C18 H18 . 0.984(16) ?
    C19 C20 . 1.5148(16) ?
    C19 H19A . 1.012(15) ?
    C19 H19B . 0.992(16) ?
    C20 H20B . 0.993(16) ?
    C20 H20B 2 0.993(16) ?
    C21 H21A . 1.013(17) ?
    C21 H21B . 0.960(18) ?
    C21 H21C . 0.961(17) ?
    C22 C23 . 1.499(2) ?
    C22 H22A . 0.984(18) ?
    C22 H22B . 1.010(17) ?
    C23 C24 . 1.315(2) ?
    C23 H23 . 1.00(2) ?
    C24 H24A . 0.97(2) ?
    C24 H24B . 0.97(2) ?
loop_
    _geom_contact_atom_site_label_1
    _geom_contact_atom_site_label_2
    _geom_contact_distance
    _geom_contact_site_symmetry_1
    _geom_contact_site_symmetry_2
    _geom_contact_publ_flag
    O1 O2 2.5827(13) . . yes
    O2 O1 2.5827(13) . . yes
    O3 O4 2.5885(13) . . yes
    O4 O3 2.5885(13) . . yes
    O1 H9C 2.736(18) . 1_545 yes
    O1 H7B 2.618(16) . 2_655 yes
    O2 H12A 2.831(18) . 3_756 yes
    O2 H22B 2.647(17) . . yes
    O2 H8B 2.676(15) . 2_665 yes
    O3 H21A 2.739(15) . 1_565 yes
    O3 H19A 2.604(16) . 2_555 yes
    O4 H24B 2.89(2) . 3_656 yes
    O4 H20B 2.732(15) . 1_545 yes
    C2 C7 3.533(2) . 1_565 yes
    C3 C12 3.282(2) . . yes
    C6 C10 3.582(2) . 1_545 yes
    C14 C19 3.555(2) . 1_545 yes
    C18 C22 3.564(2) . 1_565 yes
    C2 H8B 2.914(16) . 2_665 yes
    C2 H7A 2.971(15) . 1_565 yes
    C3 H9C 2.739(18) . . yes
    C3 H12B 2.783(19) . . yes
    C3 H9A 2.806(17) . . yes
    C4 H12B 2.728(18) . . yes
    C5 H10B 2.775(19) . 1_545 yes
    C6 H7A 2.719(15) . . yes
    C6 H7B 2.786(15) . . yes
    C6 H10B 2.837(18) . 1_545 yes
    C7 H6 2.529(16) . . yes
    C9 H3 2.492(16) . . yes
    C14 H20B 2.918(15) . 1_545 yes
    C15 H21A 2.768(17) . . yes
    C15 H21C 2.784(17) . . yes
    C17 H22A 2.727(19) . 1_565 yes
    C18 H22A 2.764(18) . 1_565 yes
    C18 H19A 2.759(15) . . yes
    C18 H19B 2.739(15) . . yes
    C19 H18 2.514(16) . . yes
    C21 H15 2.501(16) . . yes
    C23 H15 2.862(16) . . yes
    H3 H9C 2.33(2) . . yes
    H3 H9A 2.29(2) . . yes
    H5 H10A 2.37(2) . . yes
    H6 H7A 2.24(2) . . yes
    H6 H7B 2.37(2) . . yes
    H6 H18 2.50(2) . 2_645 yes
    H9A H11 2.40(2) . 3_766 yes
    H9A H12A 2.56(3) . 3_756 yes
    H9B H22A 2.52(2) . 1_565 yes
    H9B H23 2.41(2) . . yes
    H9C H22B 2.54(2) . 1_565 yes
    H10A H21A 2.58(2) . 1_665 yes
    H12B H12B 2.55(3) . 3_756 yes
    H15 H21A 2.40(2) . . yes
    H15 H21C 2.26(2) . . yes
    H17 H22B 2.36(2) . . yes
    H18 H19A 2.31(2) . . yes
    H18 H19B 2.26(2) . . yes
    H21C H23 2.41(2) . 3_656 yes
    H22A H24A 2.39(3) . . yes
loop_
    _geom_angle_atom_site_label_1
    _geom_angle_atom_site_label_2
    _geom_angle_atom_site_label_3
    _geom_angle_site_symmetry_1
    _geom_angle_site_symmetry_3
    _geom_angle
    _geom_angle_publ_flag
    C1 O1 C7 . . 116.96(10) ?
    C2 O2 C9 . . 116.34(10) ?
    C13 O3 C19 . . 116.88(10) ?
    C14 O4 C21 . . 116.03(10) ?
    O1 C1 C6 . . 125.38(11) ?
    O1 C1 C2 . . 115.50(11) ?
    C6 C1 C2 . . 119.12(11) ?
    O2 C2 C3 . . 124.79(12) ?
    O2 C2 C1 . . 115.21(11) ?
    C3 C2 C1 . . 119.99(12) ?
    C2 C3 C4 . . 121.06(12) ?
    C2 C3 H3 . . 119.0(9) ?
    C4 C3 H3 . . 119.9(9) ?
    C5 C4 C3 . . 118.47(12) ?
    C5 C4 C10 . . 121.09(12) ?
    C3 C4 C10 . . 120.43(12) ?
    C4 C5 C6 . . 120.97(12) ?
    C4 C5 H5 . . 120.3(9) ?
    C6 C5 H5 . . 118.7(9) ?
    C1 C6 C5 . . 120.34(12) ?
    C1 C6 H6 . . 120.2(9) ?
    C5 C6 H6 . . 119.4(9) ?
    O1 C7 C8 . . 107.63(9) ?
    O1 C7 H7A . . 109.5(8) ?
    C8 C7 H7A . . 110.4(9) ?
    O1 C7 H7B . . 109.4(9) ?
    C8 C7 H7B . . 111.6(9) ?
    H7A C7 H7B . . 108.2(12) ?
    C7 C8 C7 . 2_655 114.11(15) ?
    C7 C8 H8B . . 106.1(9) ?
    C7 C8 H8B 2_655 . 110.0(9) ?
    C7 C8 H8B . 2_655 110.0(9) ?
    C7 C8 H8B 2_655 2_655 106.1(9) ?
    H8B C8 H8B . 2_655 110.5(18) ?
    O2 C9 H9A . . 111.2(10) ?
    O2 C9 H9B . . 104.5(9) ?
    H9A C9 H9B . . 109.1(13) ?
    O2 C9 H9C . . 110.3(10) ?
    H9A C9 H9C . . 111.2(14) ?
    H9B C9 H9C . . 110.5(13) ?
    C11 C10 C4 . . 116.06(12) ?
    C11 C10 H10A . . 108.5(9) ?
    C4 C10 H10A . . 109.5(10) ?
    C11 C10 H10B . . 106.7(10) ?
    C4 C10 H10B . . 108.3(10) ?
    H10A C10 H10B . . 107.5(14) ?
    C12 C11 C10 . . 127.94(14) ?
    C12 C11 H11 . . 118.0(11) ?
    C10 C11 H11 . . 114.0(11) ?
    C11 C12 H12A . . 121.0(11) ?
    C11 C12 H12B . . 123.1(11) ?
    H12A C12 H12B . . 115.9(15) ?
    O3 C13 C18 . . 125.61(11) ?
    O3 C13 C14 . . 115.48(11) ?
    C18 C13 C14 . . 118.90(11) ?
    O4 C14 C15 . . 124.66(12) ?
    O4 C14 C13 . . 115.42(11) ?
    C15 C14 C13 . . 119.91(12) ?
    C14 C15 C16 . . 121.15(12) ?
    C14 C15 H15 . . 119.3(10) ?
    C16 C15 H15 . . 119.6(10) ?
    C17 C16 C15 . . 118.61(12) ?
    C17 C16 C22 . . 121.67(12) ?
    C15 C16 C22 . . 119.70(12) ?
    C16 C17 C18 . . 120.79(12) ?
    C16 C17 H17 . . 120.3(8) ?
    C18 C17 H17 . . 118.9(9) ?
    C13 C18 C17 . . 120.59(12) ?
    C13 C18 H18 . . 119.4(9) ?
    C17 C18 H18 . . 120.0(9) ?
    O3 C19 C20 . . 107.42(9) ?
    O3 C19 H19A . . 109.0(9) ?
    C20 C19 H19A . . 112.1(8) ?
    O3 C19 H19B . . 109.9(9) ?
    C20 C19 H19B . . 110.6(9) ?
    H19A C19 H19B . . 107.9(12) ?
    C19 C20 C19 . 2 113.61(15) ?
    C19 C20 H20B . . 110.4(9) ?
    C19 C20 H20B 2 . 107.3(9) ?
    C19 C20 H20B . 2 107.3(9) ?
    C19 C20 H20B 2 2 110.4(9) ?
    H20B C20 H20B . 2 107.6(18) ?
    O4 C21 H21A . . 110.7(9) ?
    O4 C21 H21B . . 105.3(10) ?
    H21A C21 H21B . . 109.0(14) ?
    O4 C21 H21C . . 111.0(10) ?
    H21A C21 H21C . . 111.5(14) ?
    H21B C21 H21C . . 109.1(13) ?
    C23 C22 C16 . . 113.46(11) ?
    C23 C22 H22A . . 107.1(10) ?
    C16 C22 H22A . . 109.6(10) ?
    C23 C22 H22B . . 109.9(9) ?
    C16 C22 H22B . . 108.1(10) ?
    H22A C22 H22B . . 108.7(14) ?
    C24 C23 C22 . . 125.43(15) ?
    C24 C23 H23 . . 119.7(11) ?
    C22 C23 H23 . . 114.8(11) ?
    C23 C24 H24A . . 120.3(11) ?
    C23 C24 H24B . . 122.2(12) ?
    H24A C24 H24B . . 117.5(17) ?
loop_
    _geom_torsion_atom_site_label_1
    _geom_torsion_atom_site_label_2
    _geom_torsion_atom_site_label_3
    _geom_torsion_atom_site_label_4
    _geom_torsion_site_symmetry_1
    _geom_torsion_site_symmetry_2
    _geom_torsion_site_symmetry_3
    _geom_torsion_site_symmetry_4
    _geom_torsion
    _geom_torsion_publ_flag
    C7 O1 C1 C6 . . . . -3.97(17) ?
    C7 O1 C1 C2 . . . . 175.08(10) ?
    C9 O2 C2 C3 . . . . 11.70(18) ?
    C9 O2 C2 C1 . . . . -167.55(11) ?
    O1 C1 C2 O2 . . . . -1.88(16) ?
    C6 C1 C2 O2 . . . . 177.24(11) ?
    O1 C1 C2 C3 . . . . 178.83(11) ?
    C6 C1 C2 C3 . . . . -2.05(18) ?
    O2 C2 C3 C4 . . . . -178.74(12) ?
    C1 C2 C3 C4 . . . . 0.48(19) ?
    C2 C3 C4 C5 . . . . 1.21(19) ?
    C2 C3 C4 C10 . . . . -179.70(12) ?
    C3 C4 C5 C6 . . . . -1.35(19) ?
    C10 C4 C5 C6 . . . . 179.57(12) ?
    O1 C1 C6 C5 . . . . -179.06(11) ?
    C2 C1 C6 C5 . . . . 1.92(19) ?
    C4 C5 C6 C1 . . . . -0.22(19) ?
    C1 O1 C7 C8 . . . . 178.57(10) ?
    O1 C7 C8 C7 . . . 2_655 56.52(7) ?
    C5 C4 C10 C11 . . . . -113.66(15) ?
    C3 C4 C10 C11 . . . . 67.28(17) ?
    C4 C10 C11 C12 . . . . -1.4(2) ?
    C19 O3 C13 C18 . . . . 2.61(18) ?
    C19 O3 C13 C14 . . . . -176.67(10) ?
    C21 O4 C14 C15 . . . . -14.30(18) ?
    C21 O4 C14 C13 . . . . 164.57(11) ?
    O3 C13 C14 O4 . . . . 2.86(16) ?
    C18 C13 C14 O4 . . . . -176.47(11) ?
    O3 C13 C14 C15 . . . . -178.22(11) ?
    C18 C13 C14 C15 . . . . 2.45(18) ?
    O4 C14 C15 C16 . . . . 177.52(12) ?
    C13 C14 C15 C16 . . . . -1.29(19) ?
    C14 C15 C16 C17 . . . . -0.69(19) ?
    C14 C15 C16 C22 . . . . -178.93(12) ?
    C15 C16 C17 C18 . . . . 1.52(19) ?
    C22 C16 C17 C18 . . . . 179.71(12) ?
    O3 C13 C18 C17 . . . . 179.10(12) ?
    C14 C13 C18 C17 . . . . -1.65(19) ?
    C16 C17 C18 C13 . . . . -0.34(19) ?
    C13 O3 C19 C20 . . . . -179.34(10) ?
    O3 C19 C20 C19 . . . 2 -56.61(7) ?
    C17 C16 C22 C23 . . . . 126.83(14) ?
    C15 C16 C22 C23 . . . . -55.00(17) ?
    C16 C22 C23 C24 . . . . 111.83(17) ?
loop_
    _geom_hbond_atom_site_label_D
    _geom_hbond_atom_site_label_H
    _geom_hbond_atom_site_label_A
    _geom_hbond_site_symmetry_A
    _geom_hbond_distance_DH
    _geom_hbond_distance_HA
    _geom_hbond_distance_DA
    _geom_hbond_angle_DHA
    _geom_hbond_publ_flag
    C7 H7A Cg1 1_545 1.003(16) 2.759(15) 3.6170(15) 144.1(12) y
    C19 H19B Cg2 1_565 0.992(16) 2.739(15) 3.5816(15) 143.0(11) y
_shelx_space_group_comment
;
The symmetry employed for this shelxl refinement is uniquely defined
by the following loop, which should always be used as a source of
symmetry information in preference to the above space-group names.
They are only intended as comments.
;
_shelx_estimated_absorpt_T_min     0.790
_shelx_estimated_absorpt_T_max     0.949
_shelx_hkl_file
;
   7   0   0    1.60    1.60
   8   0   0   13.80    2.40
   9   0   0    1.60    1.70
  10   0   0  324.27   12.30
  10   0   0  299.37   13.20
  10   0   0  321.87   13.20
  11   0   0    2.20    2.30
  11   0   0   -1.00    2.10
  11   0   0   -0.80    2.70
  12   0   0  835.92   29.90
  12   0   0  780.92   30.10
  12   0   0  814.52   30.30
  13   0   0    3.80    2.60
  13   0   0    3.00    2.90
 -14   0   0 1860.71   66.99
  14   0   0 1896.11   66.79
  14   0   0 1818.32   66.69
 -15   0   0    1.10    3.10
  15   0   0    0.50    2.60
  15   0   0   -2.20    2.00
  16   0   0   73.19    5.20
 -16   0   0   68.79    6.40
  16   0   0   74.99    4.70
  17   0   0   -1.50    2.30
  17   0   0   -1.90    1.80
  18   0   0   45.60    4.90
  18   0   0   34.90    4.60
   0  -1   0 2102.69   73.89
  -1  -1   0 1537.45   52.69
   1  -1   0 1454.75   52.69
   2  -1   0 1370.96   48.70
  -2  -1   0 1391.86   48.70
  -3  -1   0 6815.82  240.98
   3  -1   0 6963.10  240.98
   4  -1   0 2593.34   93.59
  -4  -1   0 2740.63   93.59
   5  -1   0 2388.36   89.09
   5  -1   0 2563.34   89.09
  -5  -1   0 2619.94   88.99
  -5  -1   0 2579.64   88.99
   6  -1   0  327.17   11.50
   6  -1   0  314.77   11.40
   6  -1   0  301.67   11.90
   7  -1   0    9.50    2.00
   8  -1   0   22.40    2.30
   8   1   0   14.30    5.20
   9  -1   0    6.40    1.50
   9   1   0    7.70    2.20
   9   1   0    5.50    2.40
  10  -1   0   34.40    2.90
  10  -1   0   31.40    7.00
  10   1   0   34.70    5.70
  10   1   0   31.60    4.20
 -10   1   0   25.00    5.50
  10   1   0   39.30    4.30
  11  -1   0 1675.43   60.39
  11  -1   0 1711.93   59.89
  11   1   0 1667.83   60.09
  11   1   0 1687.33   60.19
 -11   1   0 1654.13   60.49
  11   1   0 1645.54   60.09
  12  -1   0 2126.99   74.79
  12  -1   0 2021.40   75.09
  12  -1   0 2089.79   76.59
  12   1   0 2112.39   75.09
  12   1   0 2084.89   75.09
 -12   1   0 2157.78   75.49
  13  -1   0  708.83   26.60
  13  -1   0  706.23   26.00
  13  -1   0  681.23   26.50
 -13   1   0  696.53   26.80
  13   1   0  689.23   26.30
  13   1   0  702.63   26.30
  14  -1   0   14.10    3.30
  14  -1   0   18.00    5.70
  14   1   0   14.30    4.00
  14   1   0   18.30    3.40
 -14   1   0   10.30    3.40
  15  -1   0   14.30    3.90
  15   1   0   15.30    3.60
  15   1   0   16.70    3.30
 -15   1   0   20.90    5.40
 -16  -1   0    7.40    3.30
  16  -1   0    0.70    3.50
  16   1   0    2.40    1.90
 -16   1   0    2.60    3.10
  16   1   0    3.40    1.50
  17   1   0    2.40    1.90
  17   1   0    0.80    1.40
  18   1   0   33.00    2.90
  18   1   0   37.70    3.20
   0  -2   0  100.79    4.60
   1  -2   0  260.77   10.10
  -1  -2   0  258.77   10.10
  -2  -2   0   52.69    3.00
   3  -2   0    7.00    1.70
  -3  -2   0    6.20    1.50
   4  -2   0   -0.30    1.30
  -4  -2   0    1.50    0.80
   4  -2   0    1.50    1.00
   5  -2   0   59.69    3.40
   5  -2   0   58.49    4.10
  -5  -2   0   60.79    3.40
   5  -2   0   56.09    3.40
  -5  -2   0   60.39    3.80
   6  -2   0  181.78    7.70
   6  -2   0  185.18    7.70
  -6  -2   0  181.68    7.80
   6  -2   0  180.78    8.30
  -6  -2   0  189.68    7.60
   7  -2   0    3.00    1.30
   7  -2   0    0.70    1.70
   7   2   0    6.70    3.30
   8  -2   0  256.67   10.00
   8   2   0  242.68   10.70
   8   2   0  236.88   10.50
  -8   2   0  236.48   11.50
   8   2   0  247.48   10.60
   9  -2   0   52.79    3.40
   9   2   0   43.10    4.50
  -9   2   0   50.89    5.90
   9   2   0   35.40    4.80
   9   2   0   43.50    4.10
  10  -2   0    8.50    2.50
  10   2   0    8.80    2.20
  10   2   0   11.40    3.50
  10   2   0   14.30    4.40
 -10   2   0    8.30    3.10
  11  -2   0   52.69    3.70
 -11   2   0   59.09    6.10
  11   2   0   59.59    4.40
  11   2   0   57.59    5.30
  11   2   0   51.19    4.50
  12   2   0    9.70    3.20
 -12   2   0   11.00    3.10
  12   2   0    7.80    2.00
  12   2   0    9.60    2.70
  13   2   0   40.20    5.00
  13   2   0   39.30    4.30
 -13   2   0   39.00    5.80
  13   2   0   29.10    4.80
  14  -2   0   25.70    3.00
 -14   2   0   28.80    5.50
  14   2   0   31.50    3.60
  14   2   0   37.20    3.60
  15  -2   0    2.10    2.00
  15   2   0    0.70    1.50
 -15   2   0    0.70    2.60
  15   2   0    1.70    1.80
  16  -2   0    3.90    2.60
 -16   2   0    5.00    2.90
  16   2   0   11.00    2.30
  16   2   0   11.30    2.50
  17   2   0   10.70    2.40
  17   2   0   11.70    2.50
   0  -3   0   11.10    4.10
  -1  -3   0    5.00    2.40
  -1   3   0    1.00    4.10
   1   3   0    4.30    4.80
  -2  -3   0   16.60    4.60
  -2   3   0   17.80    5.60
   2   3   0   22.90    4.60
   2   3   0   21.30    4.70
  -2   3   0   16.10    4.60
   3  -3   0   29.50    4.80
  -3   3   0   33.30    4.60
   3   3   0   26.30    4.60
   3   3   0   16.40    4.60
  -3   3   0   23.40    5.40
   4  -3   0   19.80    2.80
   4   3   0   20.00    4.30
  -4   3   0   14.00    3.10
  -4   3   0   14.70    3.50
   4   3   0   24.50    4.60
   5  -3   0    3.40    1.60
  -5   3   0   -1.70    3.10
   5   3   0    3.40    2.50
  -5   3   0    5.10    3.50
   5   3   0    3.70    2.60
   5   3   0   -1.80    2.90
   6  -3   0    4.10    1.70
  -6   3   0   -0.30    3.70
   6   3   0    1.90    2.50
   6   3   0   -0.90    2.60
  -6   3   0    0.70    2.90
   6   3   0    1.60    2.20
   7  -3   0    1.00    1.60
   7   3   0   -5.00    3.00
  -7   3   0    0.20    4.30
   7   3   0    0.20    2.40
   7   3   0   -1.20    2.40
   7   3   0    0.00    2.70
  -7   3   0    5.20    2.70
   8  -3   0    1.90    1.60
   8   3   0    1.90    2.30
   8   3   0   -5.80    2.90
   8   3   0    0.90    2.50
  -8   3   0    1.30    2.90
   8   3   0    2.80    2.60
   9  -3   0    1.30    1.60
   9   3   0   -0.20    1.90
  -9   3   0    1.60    2.80
   9   3   0   -0.60    2.30
   9   3   0   -0.70    2.00
  10  -3   0   44.80    4.30
  10   3   0   49.10    4.30
  10   3   0   49.50    4.60
  10   3   0   45.90    4.60
  11  -3   0   14.30    2.80
  11   3   0    9.30    3.20
  11   3   0   11.30    3.90
 -11   3   0   17.50    4.80
  11   3   0    8.00    2.30
  12  -3   0    0.40    1.70
  12   3   0    1.60    1.80
  12   3   0   -3.30    2.20
  12   3   0    0.60    2.00
 -12   3   0    1.10    2.70
  13  -3   0    3.10    1.80
  13   3   0    0.90    2.20
  13   3   0    4.30    1.70
  13   3   0    4.80    1.80
  14  -3   0    3.30    1.80
  14   3   0   10.00    2.60
 -14   3   0    5.50    2.20
  15  -3   0    3.20    2.10
 -15   3   0   -1.60    1.90
  15   3   0    1.40    2.10
  15   3   0    2.30    1.80
  16   3   0    2.00    1.30
  16   3   0    9.30    2.40
   0  -4   0   26.90    6.10
   0   4   0   34.90    4.80
   0   4   0   35.90    4.40
   1  -4   0  424.76   16.20
   1   4   0  400.06   16.40
   1   4   0  409.36   16.70
  -1   4   0  410.66   16.90
  -1   4   0  394.66   16.50
   2  -4   0   46.80    4.30
   2   4   0   44.20    4.10
  -2   4   0   38.80    4.50
   2   4   0   38.40    4.40
  -2   4   0   41.90    5.00
   3  -4   0   11.30    2.60
  -3   4   0    9.30    2.40
   3   4   0   12.10    3.60
   3   4   0   13.80    4.00
  -3   4   0    9.00    2.70
   4  -4   0   16.90    3.70
   4   4   0   21.40    3.90
  -4   4   0   13.00    3.00
   4   4   0   18.60    3.80
  -4   4   0   21.30    4.60
   5  -4   0   99.79    5.50
   5   4   0   72.99    7.10
   5   4   0   94.19    5.50
   5   4   0  102.79    5.80
  -5   4   0   84.69    6.60
  -5   4   0   91.49    6.60
  -6   4   0    0.70    2.40
   6   4   0   -2.30    2.00
   6   4   0   -1.10    3.10
  -6   4   0    5.40    2.90
   6   4   0   -0.80    2.00
   7  -4   0   10.70    3.10
   7   4   0   10.60    3.60
   7   4   0   15.60    4.30
   7   4   0   12.00    2.20
  -7   4   0   17.40    5.40
   8  -4   0   46.00    3.80
  -8   4   0   42.00    6.40
   8   4   0   57.49    4.50
  -8   4   0   57.29    5.20
   8   4   0   57.19    4.30
   8   4   0   47.90    4.80
   9  -4   0  117.89    6.10
   9   4   0  116.89    6.50
  -9   4   0  140.39    7.40
   9   4   0  129.89    6.40
   9   4   0  118.09    8.20
  10  -4   0    5.10    1.80
  10   4   0    5.40    1.80
  10   4   0    0.30    2.00
 -10   4   0    3.90    3.20
  11  -4   0    2.90    1.90
  11   4   0    1.20    1.80
 -11   4   0    4.60    2.10
  11   4   0   -0.50    1.70
  12  -4   0   93.49    5.00
  12   4   0  102.19    5.00
  12   4   0   95.29    5.10
 -12   4   0   98.69    5.60
  13  -4   0   51.69    3.60
  13   4   0   59.79    3.60
 -13   4   0   54.69    4.40
  14   4   0    9.40    3.00
 -14   4   0    5.60    2.20
   0   5   0  549.45   21.20
   0   5   0  532.95   20.80
  -1   5   0   31.00    3.80
  -1   5   0   31.80    3.70
   1   5   0   32.40    3.90
   1   5   0   32.10    3.40
  -2   5   0    6.60    2.20
   2   5   0    5.30    1.80
  -2   5   0    6.10    2.20
   2   5   0    7.00    2.00
  -3   5   0   76.29    5.20
   3   5   0   68.89    5.60
   3   5   0   74.49    4.90
  -3   5   0   76.69    5.00
  -4   5   0   75.49    5.50
   4   5   0   68.49    5.60
  -4   5   0   72.79    7.20
   4   5   0   78.89    5.30
   5  -5   0   33.10    5.20
  -5   5   0   41.30    4.40
   5   5   0   47.40    3.80
   5   5   0   42.00    3.40
  -5   5   0   41.50    3.90
  -6   5   0    3.60    1.90
   6   5   0    4.90    1.70
   6   5   0    3.20    1.60
  -6   5   0    1.00    2.10
   7  -5   0  116.89    6.20
  -7   5   0  118.09    6.20
  -7   5   0  106.89    5.90
   7   5   0  120.19    5.40
   7   5   0  120.79    5.60
   8  -5   0   15.10    3.80
   8   5   0   11.20    2.40
  -8   5   0   15.90    3.50
   8   5   0   11.70    2.80
   9  -5   0   -2.10    2.60
   9   5   0    0.10    1.50
  -9   5   0    0.70    1.70
  10   5   0   38.80    3.50
 -10   5   0   34.90    4.00
 -11   5   0    0.70    1.50
   0   6   0 1395.66   50.49
   0   6   0 1436.46   50.39
   1   6   0  225.68    9.20
   1   6   0  219.08    8.70
  -1   6   0  220.78    8.90
  -1   6   0  225.98    8.70
   2   6   0   39.90    2.80
  -2   6   0   42.40    2.80
  -2   6   0   41.40    2.90
   2   6   0   39.40    2.70
   3   6   0    3.60    1.30
   3   6   0    6.90    1.70
  -3   6   0    6.00    2.00
  -3   6   0    3.70    1.30
  -4   6   0   -0.40    1.40
   4   6   0   -0.20    1.10
   4   6   0    0.20    1.20
  -4   6   0    1.20    1.20
  18   0  -1    0.10    2.40
  18   0  -1    1.80    3.70
  17   0  -1    0.30    1.80
 -17   0   1    1.90    3.10
  17   0  -1   -1.80    2.50
 -16   0   1   -1.00    2.80
  16   0  -1    1.40    1.90
  16   0  -1    2.40    2.40
 -15   0   1    8.10    2.90
  15   0  -1    8.50    2.20
  15   0  -1    3.40    2.60
 -14   0   1    2.80    2.70
  14   0  -1    0.40    2.60
  14   0  -1    1.00    2.10
  13   0  -1   25.00    4.70
  13   0  -1   19.60    4.50
  13   0  -1   17.20    4.20
  12   0  -1    1.70    2.20
  12   0  -1    1.70    2.50
  12   0  -1   -2.00    2.70
  11   0  -1   19.40    3.10
  11   0  -1   18.20    5.00
  11   0  -1   18.80    4.70
  10   0  -1   -0.20    2.00
  10   0  -1   -3.70    2.90
  10   0  -1    0.10    2.40
   9   0  -1    3.70    1.80
   8   0  -1   -0.70    1.60
  -1   0   1    2.10    0.20
   1   0  -1    1.70    0.20
   0   0  -1    0.00    0.10
  -1   0  -1    4.00    0.20
   1   0   1    3.90    0.20
   7   0   1   43.80    2.90
   8   0   1   -0.50    1.40
   9   0   1    4.30    1.60
  10   0   1    2.20    1.70
  10   0   1    1.20    2.90
  10   0   1    0.70    2.50
  11   0   1   26.90    4.50
  11   0   1   23.50    3.30
  11   0   1   29.40    4.60
  12   0   1    1.60    2.30
  12   0   1    2.30    3.20
 -13   0  -1   39.10    5.80
  13   0   1   41.10    4.40
  13   0   1   34.70    4.60
  13   0   1   34.80    4.60
  14   0   1   -3.00    3.30
 -14   0  -1    1.90    3.30
  14   0   1    3.50    2.10
  14   0   1    4.30    2.50
 -15   0  -1    2.00    3.50
  15   0   1    0.30    1.90
  15   0   1    2.00    2.40
 -16   0  -1    9.30    6.70
  16   0   1   -1.00    1.90
  16   0   1   -2.40    2.20
  17   0   1   -0.10    2.30
  17   0   1    2.00    1.90
  18   0   1   -0.30    2.60
  18   1  -1   43.60    3.90
 -17  -1   1   -0.80    3.60
  17   1  -1    1.60    1.40
  17   1  -1    2.10    1.80
 -17   1   1   -1.90    2.90
  16  -1  -1    3.80    3.90
 -16  -1   1   -1.40    2.80
 -16   1   1   -3.50    2.70
  16   1  -1    3.30    2.10
  16   1  -1    0.80    1.60
  15  -1  -1   -0.90    2.80
  15   1  -1    0.80    1.80
 -15   1   1    1.60    2.80
  15   1  -1    0.90    2.10
  14  -1  -1   78.79    5.00
  14  -1  -1   73.79    7.00
  14   1  -1   82.89    5.20
  14   1  -1   87.19    5.90
 -14   1   1   91.79    6.60
  13  -1  -1   33.00    3.30
  13  -1  -1   32.60    6.70
  13  -1  -1   29.50    6.30
  13   1  -1   31.10    4.20
  13   1  -1   33.60    3.90
 -13   1   1   31.80    5.10
  12  -1  -1  424.56   18.40
  12  -1  -1  444.86   16.90
  12  -1  -1  435.26   18.00
  12   1  -1  438.66   17.40
  12   1  -1  454.55   17.60
  12   1  -1  444.96   17.40
 -12   1   1  448.36   17.90
  11  -1  -1  488.15   21.20
  11  -1  -1  559.34   20.20
  11   1  -1  538.15   20.60
  11   1  -1  549.95   20.70
 -11   1   1  541.45   21.00
  11   1  -1  551.94   20.70
  10  -1  -1   -5.30    5.20
  10  -1  -1   -1.70    1.50
 -10   1   1   -1.60    2.80
  10   1  -1   -0.80    2.20
  10   1  -1    1.80    2.00
  10   1  -1   -0.70    2.80
   9  -1  -1   31.30    2.70
   9   1  -1   24.40    4.30
   9   1  -1   28.90    4.30
   8  -1  -1  687.33   25.10
   7  -1  -1  271.67   10.50
   6  -1  -1  182.68    6.80
   6  -1  -1  183.28    6.80
   6  -1  -1  179.98    7.40
  -5  -1   1  784.02   27.60
   5  -1  -1  791.22   27.80
   5  -1  -1  767.72   27.80
   4  -1  -1  645.14   23.70
   4  -1  -1  673.23   23.70
  -4  -1   1  670.93   23.60
   3  -1  -1  675.73   24.60
   3  -1  -1  693.03   24.50
  -3  -1   1  699.73   24.50
   3   1  -1  685.93   24.50
   2  -1  -1   35.00    1.80
  -2  -1   1   38.10    1.80
   2   1  -1   39.70    1.80
  -1  -1   1   13.40    1.00
   1  -1  -1   15.50    1.10
   1   1  -1   15.80    1.00
   0  -1  -1  547.55   19.50
   0  -1   1  545.15   19.50
   0   1  -1  543.45   19.50
   1  -1   1  255.97    9.50
  -1  -1  -1  259.87    9.50
  -1   1  -1  263.77    9.60
  -2  -1  -1 1814.42   63.09
   2  -1   1 1790.92   63.09
  -2   1  -1 1777.52   63.19
  -3  -1  -1  943.11   32.90
  -3  -1  -1  952.90   32.90
   3  -1   1  892.71   32.90
  -4  -1  -1  232.48    8.40
  -4  -1  -1  231.18    8.40
   4  -1   1  218.98    8.40
  -5  -1  -1   47.00    2.00
  -5  -1  -1   47.30    2.10
   5  -1   1   42.50    2.10
   6  -1   1  310.97   11.90
   6  -1   1  313.87   11.30
   7  -1   1   90.09    4.30
   8  -1   1  149.39    6.20
   8   1   1  137.69    7.00
   9  -1   1    8.90    2.10
   9   1   1    8.50    2.50
   9   1   1   11.10    2.60
   9   1   1   13.60    4.10
  10  -1   1   51.69    3.40
  10  -1   1   49.10    6.50
 -10   1  -1   50.89    6.30
  10   1   1   41.80    6.00
  10   1   1   55.29    4.60
  10   1   1   43.20    4.50
  11  -1   1   27.70    5.80
  11  -1   1   18.70    4.20
  11  -1   1   33.80    2.90
  11   1   1   27.30    4.20
  11   1   1   26.50    3.90
 -11   1  -1   17.50    6.20
  11   1   1   35.60    5.40
  12  -1   1  505.25   18.80
  12  -1   1  512.85   19.50
  12  -1   1  454.35   20.10
  12   1   1  488.95   19.10
 -12   1  -1  505.85   19.70
  12   1   1  476.35   19.00
  13  -1   1  216.58   10.70
  13  -1   1  238.08   10.60
 -13   1  -1  225.98   11.00
  13   1   1  211.98   10.30
  13   1   1  228.18    9.90
  14  -1   1   12.10    3.40
  14  -1   1   12.00    3.30
 -14   1  -1   13.60    3.40
  14   1   1   20.10    3.90
  14   1   1   17.00    3.60
 -15  -1  -1   22.10    6.40
  15  -1   1   20.70    3.90
  15  -1   1   19.40    6.10
  15   1   1   22.40    4.20
  15   1   1   19.80    4.10
 -15   1  -1   21.50    6.80
  16  -1   1    1.60    3.30
  16   1   1    1.10    2.00
  16   1   1    0.20    1.40
 -16   1  -1   -1.30    3.50
  17   1   1    2.60    1.70
  17   1   1    0.90    1.30
  18   1   1   15.70    2.80
  18   1   1   12.90    2.50
  17   2  -1    4.90    1.50
 -17   2   1    0.30    2.80
  17   2  -1    6.70    2.30
  16  -2  -1  135.49    6.70
  16   2  -1  144.79    6.40
 -16   2   1  144.79    7.50
  16   2  -1  137.89    6.40
  15  -2  -1  120.69    6.20
 -15   2   1  130.29    7.30
  15   2  -1  134.69    6.30
  15   2  -1  124.99    6.30
  14  -2  -1  200.18    9.50
 -14   2   1  244.08   10.80
  14   2  -1  241.88   10.00
  14   2  -1  230.68    9.90
  13  -2  -1    2.90    1.80
  13   2  -1    6.40    2.40
 -13   2   1    8.20    2.90
  13   2  -1    3.80    2.10
  13   2  -1    3.70    2.40
  12  -2  -1   64.79    4.30
  12   2  -1   52.59    5.20
 -12   2   1   59.59    5.90
  12   2  -1   44.80    4.20
  12   2  -1   58.09    4.50
  11  -2  -1  444.06   17.10
 -11   2   1  444.76   18.20
  11   2  -1  419.96   17.20
  11   2  -1  447.96   17.30
  11   2  -1  448.66   17.40
  10  -2  -1    3.00    1.60
 -10   2   1    0.30    2.90
  10   2  -1   -0.50    1.90
  10   2  -1    0.90    2.30
  10   2  -1    3.10    2.00
   9  -2  -1 1001.60   35.50
   9   2  -1  982.60   35.70
   9   2  -1  943.81   35.60
   9   2  -1  964.00   35.60
  -9   2   1  965.60   36.30
   8  -2  -1  280.77   11.10
   8   2  -1  286.47   11.80
  -8   2   1  276.87   12.50
   8   2  -1  273.07   11.80
   8   2  -1  271.67   11.60
   7  -2  -1   33.30    2.80
  -7  -2   1   38.20    4.70
   6  -2  -1  845.42   31.80
  -6  -2   1  861.11   31.80
   6  -2  -1  900.31   31.90
   6  -2  -1  861.11   32.00
  -6  -2   1  916.01   31.60
   5  -2  -1   38.60    3.00
   5  -2  -1   35.60    2.90
  -5  -2   1   43.50    2.90
   5  -2  -1   43.60    3.50
   4  -2  -1  145.89    6.50
   4  -2  -1  156.78    6.70
  -4  -2   1  154.18    6.40
   3  -2  -1  106.29    5.10
  -3  -2   1  107.19    4.80
   3  -2  -1  106.59    4.90
  -2  -2   1  252.47    9.80
   1  -2  -1  440.36   16.40
  -1  -2   1  434.76   16.30
   0  -2  -1    0.80    0.70
   0  -2   1    0.30    0.70
   1  -2   1   58.09    3.20
  -1  -2  -1   61.19    3.20
   2  -2   1   76.89    5.30
  -2  -2  -1  106.39    4.40
  -3  -2  -1  284.87   10.60
   3  -2   1  270.77   10.60
  -3  -2  -1  281.57   10.70
   3  -2   1  251.17   10.50
  -4  -2  -1 1969.60   66.99
   4  -2   1 1812.52   66.79
  -4  -2  -1 1915.71   66.99
   4  -2   1 1845.82   66.89
  -5  -2  -1  711.03   26.30
   5  -2   1  716.53   26.30
   5  -2   1  718.73   26.40
  -5  -2  -1  744.83   26.30
   6  -2   1  110.39    5.50
  -6  -2  -1  117.99    5.50
   6  -2   1  119.49    6.40
  -6  -2  -1  119.79    5.70
   6  -2   1  118.29    5.40
   7  -2   1  174.88    7.40
   7   2   1  172.08    8.40
   8  -2   1  363.06   13.50
  -8   2  -1  335.87   14.90
   8   2   1  338.97   14.00
   8   2   1  340.87   13.80
   8   2   1  342.07   14.10
   9  -2   1   16.50    2.40
   9   2   1   14.40    3.90
   9   2   1   14.30    3.50
   9   2   1   23.40    4.80
  -9   2  -1   15.30    3.60
  10  -2   1   10.50    2.70
 -10   2  -1    7.40    3.20
  10   2   1    8.90    2.80
  10   2   1    7.00    2.70
  10   2   1   12.00    3.50
  11  -2   1  165.88    7.40
  11   2   1  166.28    7.90
  11   2   1  161.58    7.80
 -11   2  -1  168.58    9.10
  11   2   1  159.28    8.30
  12  -2   1   37.70    3.30
 -12   2  -1   50.09    6.30
  12   2   1   38.30    3.90
  12   2   1   38.60    4.00
  12   2   1   44.80    5.10
  13  -2   1   39.20    3.50
  13   2   1   47.10    5.60
  13   2   1   46.20    4.00
 -13   2  -1   46.50    5.60
  14  -2   1   10.20    2.80
 -14   2  -1   25.20    5.60
  14   2   1   20.40    3.50
  14   2   1   15.10    3.20
  15  -2   1   21.90    3.10
 -15   2  -1   21.60    5.60
  15   2   1   17.60    3.30
  15   2   1   16.40    2.70
  16  -2   1  173.48    7.60
  16   2   1  160.48    8.60
  16   2   1  187.38    8.30
 -16   2  -1  137.59    9.50
  17   2   1   64.79    4.10
  17   2   1   71.79    3.60
  16   3  -1   -0.50    1.40
 -16   3   1    3.20    2.50
  16   3  -1    0.30    1.20
  15  -3  -1   25.00    3.20
 -15   3   1   22.10    3.10
  15   3  -1   27.60    3.00
  15   3  -1   26.70    2.70
  14  -3  -1    2.30    1.80
 -14   3   1    3.10    1.90
  14   3  -1    0.00    1.50
  14   3  -1    2.80    1.60
  13  -3  -1    0.40    1.70
  13   3  -1    2.00    2.00
  13   3  -1    1.50    1.80
  13   3  -1    0.50    1.70
 -13   3   1   -0.90    2.60
  12  -3  -1  206.98    9.80
  12   3  -1  243.48   10.20
 -12   3   1  246.38   11.20
  12   3  -1  241.38   10.10
  12   3  -1  244.98   10.30
  11  -3  -1   56.39    4.00
 -11   3   1   61.89    5.90
  11   3  -1   59.59    4.30
  11   3  -1   57.29    4.60
  11   3  -1   58.59    4.70
  10   3  -1  143.69    7.40
  10   3  -1  150.18    7.30
 -10   3   1  152.78    8.50
  10   3  -1  138.89    7.10
   9  -3  -1   38.80    3.40
  -9   3   1   43.60    5.80
   9   3  -1   41.00    4.10
   9   3  -1   36.60    4.90
   9   3  -1   38.10    4.80
   9   3  -1   30.30    4.20
   8  -3  -1   26.50    3.00
   8   3  -1   25.40    4.20
  -8   3   1   32.50    7.50
   8   3  -1   22.00    5.00
  -8   3   1   28.50    5.30
   8   3  -1   23.10    4.70
   8   3  -1   26.10    5.10
   7  -3  -1   33.20    3.30
   7   3  -1   23.80    4.30
  -7   3   1   34.00    5.40
   7   3  -1   28.80    5.80
   7   3  -1   27.70    4.60
   7   3  -1   24.60    4.20
  -7   3   1   23.30    4.30
   6  -3  -1    3.10    1.60
   6   3  -1    6.70    2.50
  -6   3   1    4.40    3.00
  -6   3   1    8.00    3.50
   6   3  -1    3.70    2.30
   6   3  -1    4.20    2.60
   5  -3  -1   76.99    4.40
  -5   3   1   60.59    6.30
   5   3  -1   60.49    5.50
  -5   3   1   63.59    6.60
   5   3  -1   71.99    5.10
   4  -3  -1  121.29    5.70
  -4   3   1  111.89    7.40
   4   3  -1  124.19    7.70
   4   3  -1  107.89    6.60
   4   3  -1  111.89    6.70
  -3   3   1 1143.29   41.50
  -3   3   1 1091.09   41.20
   3   3  -1 1124.49   41.10
   3   3  -1 1125.69   40.90
  -2   3   1  370.46   15.40
   2   3  -1  370.56   15.00
   2   3  -1  381.16   15.20
  -2   3   1  361.96   15.40
  -1  -3   1   88.49    6.40
  -1   3   1   71.79    8.20
   1   3  -1   96.79    9.60
  -1   3   1   78.59    8.20
   1   3  -1   87.69    6.60
   0  -3   1  169.48    9.10
   0  -3  -1  193.68    9.90
  -1  -3  -1  159.78    8.20
   1   3   1  145.99    6.90
   1   3   1  168.28    8.70
  -1   3  -1  141.19    8.50
   2  -3   1  967.00   35.40
  -2  -3  -1 1113.19   37.60
   2   3   1  975.80   36.30
  -2   3  -1  939.01   37.10
   2   3   1  966.30   36.20
  -2   3  -1  911.41   36.20
   2   3   1  976.10   35.50
   3   3   1   42.30    5.30
   3   3   1   48.80    5.30
  -3   3  -1   46.70    6.00
  -3   3  -1   38.90    5.10
   4  -3   1 1470.95   50.39
   4   3   1 1379.66   50.69
  -4   3  -1 1351.06   50.99
   4   3   1 1403.46   50.79
  -4   3  -1 1397.56   51.19
   5  -3   1  179.08    7.60
   5   3   1  163.88    8.40
   5   3   1  169.88    8.40
  -5   3  -1  166.18    9.80
  -5   3  -1  171.08    8.70
   5   3   1  167.18    8.80
   6  -3   1    3.80    1.70
   6   3   1    1.20    2.30
   6   3   1    4.20    2.50
   6   3   1   -2.20    2.70
  -6   3  -1    4.10    4.00
  -6   3  -1    5.20    3.20
   7  -3   1   -0.10    1.50
   7   3   1    0.50    2.90
   7   3   1    2.30    2.80
   7   3   1    1.70    2.40
  -7   3  -1   -3.30    2.90
   7   3   1    1.20    2.30
   8  -3   1   11.00    2.60
   8   3   1    4.10    4.30
   8   3   1    7.50    3.50
   8   3   1    4.40    2.20
  -8   3  -1    9.30    3.20
   8   3   1   11.20    4.00
   9  -3   1   47.80    3.60
   9   3   1   43.60    4.80
   9   3   1   41.00    4.40
  -9   3  -1   50.29    6.00
   9   3   1   36.60    4.20
  10  -3   1   48.20    3.90
  10   3   1   45.30    4.80
  10   3   1   55.99    4.40
  10   3   1   49.00    4.90
 -10   3  -1   65.29    6.20
  11   3   1    6.40    2.30
  11   3   1    1.60    1.90
  11   3   1    5.00    2.10
 -11   3  -1   12.20    3.10
  12  -3   1   39.40    3.20
  12   3   1   35.80    5.30
  12   3   1   44.10    3.80
 -12   3  -1   44.20    6.00
  12   3   1   37.50    4.20
  13  -3   1    1.50    1.70
  13   3   1    2.00    1.60
 -13   3  -1    0.50    2.30
  13   3   1    2.50    1.60
  13   3   1    2.00    2.50
  14  -3   1   15.30    3.90
  14   3   1   21.10    2.80
  14   3   1   20.90    4.70
 -14   3  -1   21.10    3.50
  15  -3   1   48.80    3.60
  15   3   1   48.90    3.20
  15   3   1   44.90    3.20
 -15   3  -1   45.70    5.00
  16   3   1  393.66   14.60
  14   4  -1    2.00    1.60
 -14   4   1    4.70    1.90
  13  -4  -1   29.90    3.10
  13   4  -1   31.20    2.90
 -13   4   1   28.60    3.40
  13   4  -1   21.10    3.60
  12  -4  -1  176.28    7.60
 -12   4   1  184.58    8.20
  12   4  -1  164.28    7.50
  12   4  -1  180.68    7.60
  11  -4  -1  117.99    6.10
  11   4  -1  108.09    5.50
 -11   4   1  115.39    6.60
  11   4  -1  111.29    5.70
  10  -4  -1   94.19    5.10
  10   4  -1   90.39    5.10
  10   4  -1   89.69    5.10
  10   4  -1   88.49    7.30
   9  -4  -1  305.57   12.90
   9   4  -1  322.27   13.00
   9   4  -1  322.47   12.90
   9   4  -1  311.47   12.70
  -9   4   1  335.57   14.00
   8  -4  -1  204.28    9.50
   8   4  -1  228.88    9.60
  -8   4   1  213.88   10.50
   8   4  -1  223.08    9.50
   8   4  -1  220.58    9.60
   7  -4  -1   88.69    5.20
   7   4  -1   92.29    5.50
   7   4  -1   83.79    5.90
  -7   4   1   78.29    6.40
  -7   4   1   87.89    7.10
   7   4  -1   88.49    5.30
   6  -4  -1   -1.50    3.70
   6   4  -1   -0.40    2.00
  -6   4   1    7.20    2.90
  -6   4   1   -0.70    2.60
   6   4  -1   -1.20    2.00
   6   4  -1    2.60    2.80
   5  -4  -1    5.20    2.30
  -5   4   1    5.00    2.70
   5   4  -1    5.70    2.00
  -5   4   1    2.30    2.40
   5   4  -1    3.60    2.00
   5   4  -1    6.10    3.20
   4  -4  -1    3.80    2.30
   4   4  -1    3.30    1.90
  -4   4   1    4.70    2.60
   4   4  -1    4.80    2.10
  -4   4   1    2.30    2.60
   4   4  -1    0.30    4.40
   3  -4  -1   29.40    3.60
   3   4  -1   29.60    3.80
   3   4  -1   26.10    4.10
  -3   4   1   28.70    4.90
  -3   4   1   33.80    4.70
   2  -4  -1   52.89    4.80
   2   4  -1   53.69    4.40
   2   4  -1   48.00    4.60
  -2   4   1   49.60    5.40
  -2   4   1   52.39    5.00
   1  -4  -1  105.29    6.30
  -1   4   1   97.49    6.20
   1   4  -1   99.59    6.40
  -1   4   1  100.59    6.70
   1   4  -1  100.89    5.90
   0  -4  -1   15.50    3.30
   0   4  -1   22.30    4.70
   0   4   1   17.40    4.60
   0   4   1   16.80    3.90
   0   4  -1   22.10    3.80
   1  -4   1  115.29    6.70
   1   4   1  106.69    6.40
  -1   4  -1  119.69    7.00
   1   4   1  106.79    6.70
  -1   4  -1  112.09    6.60
   2  -4   1    7.80    2.80
   2   4   1    3.50    2.00
   2   4   1    7.30    2.30
  -2   4  -1    9.60    2.60
   3  -4   1   90.59    5.60
   3   4   1   81.79    5.80
   3   4   1   87.19    5.40
  -3   4  -1   83.49    6.30
  -3   4  -1   82.69    5.90
   4  -4   1   10.70    3.50
  -4   4  -1    7.80    2.70
   4   4   1    4.50    2.20
   4   4   1   14.90    3.80
   5  -4   1  899.71   31.70
  -5   4  -1  850.31   32.40
  -5   4  -1  833.72   32.00
   5   4   1  851.61   31.70
   5   4   1  826.92   31.70
  -6   4  -1   70.29    5.90
   6   4   1   52.49    4.70
   6   4   1   62.29    4.90
  -6   4  -1   62.39    6.00
   6   4   1   64.79    5.80
   7  -4   1   85.69    5.30
   7   4   1   97.89    5.70
   7   4   1   91.49    6.30
  -7   4  -1   98.29    6.60
   7   4   1  101.29    5.70
  -7   4  -1   91.69    6.90
   8  -4   1    0.80    1.90
   8   4   1    7.50    2.50
   8   4   1    0.70    2.00
   8   4   1    4.80    2.60
  -8   4  -1   -1.00    3.60
   9  -4   1   79.79    5.50
   9   4   1   93.39    5.40
  -9   4  -1   84.09    6.00
   9   4   1   76.19    5.90
   9   4   1   87.99    5.10
  10  -4   1   28.30    3.40
 -10   4  -1   35.20    4.60
  10   4   1   32.80    3.70
  10   4   1   24.80    3.50
  11  -4   1   23.00    3.10
  11   4   1   21.00    3.40
  11   4   1   18.30    3.50
 -11   4  -1   21.30    4.00
  12  -4   1    9.30    2.90
  12   4   1    9.60    2.90
  12   4   1    0.90    3.20
 -12   4  -1   15.60    3.70
  13  -4   1   83.69    4.60
 -13   4  -1   92.79    7.20
  14   4   1   19.70    3.10
 -11   5   1    1.70    1.40
  10   5  -1   23.80    2.80
 -10   5   1   20.60    3.60
   9  -5  -1   -0.30    2.50
   9   5  -1   -1.50    2.00
  -9   5   1    2.50    2.00
   9   5  -1    2.20    1.40
   8  -5  -1   19.50    3.70
  -8   5   1   13.70    4.90
   8   5  -1    8.60    2.60
  -8   5   1   10.00    3.10
   8   5  -1   13.70    2.50
   7  -5  -1   30.00    4.10
   7   5  -1   27.20    2.80
  -7   5   1   32.30    3.70
   7   5  -1   35.80    3.00
  -7   5   1   28.80    4.00
   6  -5  -1   35.80    4.40
   6   5  -1   41.50    3.20
  -6   5   1   47.50    4.40
   6   5  -1   41.20    3.60
  -6   5   1   43.90    3.80
   5  -5  -1   -0.80    2.80
   5   5  -1    4.10    1.70
   5   5  -1    1.30    1.60
  -5   5   1   -2.10    2.00
  -5   5   1   -0.50    1.90
   4  -5  -1   -4.50    3.20
  -4   5   1    3.00    2.50
   3   5  -1   -0.40    1.70
  -3   5   1    2.60    1.90
  -3   5   1    2.30    1.80
   3   5  -1    1.00    1.70
  -2   5   1   32.50    3.70
  -2   5   1   27.90    3.80
   2   5  -1   21.60    3.20
   2   5  -1   24.30    3.50
   1   5  -1    6.10    2.00
  -1   5   1    4.40    2.60
  -1   5   1    5.50    2.40
   1   5  -1    4.70    1.70
   0   5  -1   42.90    5.00
   0   5   1   46.40    4.00
   0   5  -1   43.40    4.30
   0   5   1   38.90    4.10
   1   5   1   92.99    5.70
  -1   5  -1   90.89    5.90
  -1   5  -1   84.49    5.40
   1   5   1  106.59    5.80
  -2   5  -1  173.48    8.60
  -2   5  -1  173.28    8.20
   2   5   1  169.28    8.10
   2   5   1  179.98    8.30
  -3   5  -1    3.90    2.20
   3   5   1    8.10    2.70
   3   5   1    8.80    3.30
  -3   5  -1   12.50    3.40
   4   5   1    4.50    1.80
  -4   5  -1    2.80    2.00
   4   5   1    4.20    1.80
   5  -5   1    2.10    4.00
  -5   5  -1    1.50    2.00
   5   5   1    2.80    1.70
  -5   5  -1    5.70    2.10
   5   5   1    2.00    1.70
   6  -5   1   23.40    4.90
   6   5   1   32.80    3.00
  -6   5  -1   28.10    3.50
   6   5   1   34.80    3.30
  -6   5  -1   29.90    3.90
   7  -5   1   15.50    4.20
   7   5   1    7.20    1.80
  -7   5  -1    6.30    2.70
   7   5   1    7.40    1.70
  -7   5  -1    4.90    2.50
   8  -5   1   11.60    2.90
   8   5   1   17.30    2.70
   8   5   1    9.80    3.10
  -8   5  -1   13.60    4.50
   9  -5   1    4.20    3.00
   9   5   1    4.20    1.70
 -10   5  -1   25.20    2.80
 -11   5  -1   -1.90    1.70
  -4   6   1   -1.20    1.40
  -4   6   1   -0.10    1.20
   4   6  -1    0.30    1.20
   4   6  -1    1.30    1.10
   3   6  -1    6.20    1.70
   3   6  -1    8.20    2.00
  -3   6   1    8.20    2.10
  -3   6   1    5.50    2.00
   2   6  -1   16.40    2.10
  -1   6   1   41.50    2.60
  -1   6   1   38.90    2.80
   1   6  -1   34.40    2.40
   1   6  -1   34.10    2.70
   0   6  -1   36.80    2.70
   0   6   1   39.60    2.60
   0   6   1   43.60    3.00
   0   6  -1   43.40    2.60
  -1   6  -1   43.10    2.80
  -1   6  -1   45.00    2.80
   1   6   1   35.00    3.90
   1   6   1   42.30    2.60
  -2   6  -1   14.40    2.50
  -2   6  -1   17.40    2.10
   2   6   1   18.10    2.70
   2   6   1   13.60    2.30
   3   6   1   -2.20    1.10
   3   6   1    3.10    1.30
  -3   6  -1    0.00    1.20
  -3   6  -1    1.80    1.30
  -4   6  -1   -1.30    1.10
   4   6   1    0.00    1.40
  -4   6  -1    1.20    1.60
   4   6   1    1.30    1.20
  18   0  -2  124.49    6.40
  17   0  -2    2.30    1.90
 -17   0   2   -2.10    2.80
  17   0  -2    3.40    2.70
 -16   0   2    5.40    2.60
  16   0  -2    8.00    2.20
  16   0  -2   10.40    2.70
  15   0  -2   -1.20    2.70
 -15   0   2   -3.90    2.60
  15   0  -2    1.40    2.10
 -14   0   2   42.00    5.00
  14   0  -2   51.69    5.20
  14   0  -2   44.00    4.60
  13   0  -2    0.80    2.20
  13   0  -2    0.80    3.40
  13   0  -2   -0.60    2.80
  12   0  -2  633.24   24.30
  12   0  -2  685.03   24.90
  12   0  -2  647.44   24.80
  11   0  -2    1.10    2.80
  11   0  -2    3.10    2.10
  11   0  -2   -1.30    2.20
  10   0  -2  295.97   12.70
  10   0  -2  293.57   11.50
  10   0  -2  289.67   12.40
   9   0  -2    3.20    1.80
   8   0  -2   82.69    4.40
  -3   0   2    0.00    0.10
   3   0  -2    0.50    0.10
  -2   0   2 2609.84   91.19
   1   0  -2    0.10    0.10
  -1   0   2    0.10    0.10
   0   0   2 1863.91   65.19
   1   0   2    0.10    0.10
  -1   0  -2   -0.10    0.10
   7   0   2    0.60    1.20
   8   0   2 2190.18   77.39
   9   0   2    1.50    1.50
  10   0   2  356.06   13.30
  10   0   2  345.87   14.00
  10   0   2  325.57   14.00
  11   0   2   -1.10    2.50
  11   0   2   -2.00    2.00
  11   0   2   -1.60    2.20
  12   0   2  169.68    8.40
  12   0   2  176.98    7.90
  12   0   2  173.18    8.50
 -13   0  -2    2.50    3.70
  13   0   2    1.40    2.60
  13   0   2   -1.10    2.60
  13   0   2    2.10    2.20
  14   0   2 2203.98   75.29
 -14   0  -2 2011.60   75.19
  14   0   2 1944.61   74.69
  14   0   2 2226.28   75.09
  15   0   2   -0.70    1.90
  15   0   2    2.10    4.70
  15   0   2   -0.50    2.30
  16   0   2  158.38    7.60
  16   0   2  163.48    7.40
  17   0   2   -1.20    2.00
  17   0   2   -2.00    2.20
  18   1  -2   33.80    2.80
  18   1  -2   33.70    3.30
 -17  -1   2    6.10    2.80
  17   1  -2    4.70    1.70
  17   1  -2    6.50    2.00
 -17   1   2    3.50    2.70
 -16  -1   2   83.09    5.70
 -16   1   2   87.69    6.00
  16   1  -2   87.39    5.00
  16   1  -2   89.79    5.20
  15  -1  -2   16.20    4.30
 -15   1   2    2.50    2.90
  15   1  -2    9.80    2.00
  15   1  -2   12.50    3.70
  14  -1  -2  228.28   10.00
  14  -1  -2  221.48   15.70
 -14   1   2  244.88   11.10
  14   1  -2  249.88   10.40
  13  -1  -2   37.20    6.90
  13  -1  -2   28.80    6.60
  13  -1  -2   43.80    3.80
  13   1  -2   38.60    4.20
  13   1  -2   36.50    4.00
 -13   1   2   47.00    5.60
  12  -1  -2  182.68   12.80
  12  -1  -2  211.98    8.80
  12  -1  -2  195.88   10.80
 -12   1   2  206.48    9.80
  12   1  -2  204.38    9.50
  12   1  -2  207.98    9.30
  12   1  -2  205.78    9.30
  11  -1  -2  285.57   16.20
  11  -1  -2  364.86   13.60
  11   1  -2  362.56   14.10
  11   1  -2  356.16   14.10
 -11   1   2  358.06   14.60
  11   1  -2  340.57   14.10
  10  -1  -2   36.60    3.00
  10   1  -2   40.90    4.30
  10   1  -2   32.40    4.10
  10   1  -2   33.90    4.90
 -10   1   2   26.10    5.20
   9   1  -2  245.78   10.70
   9   1  -2  249.28   10.70
   8  -1  -2 3574.74  125.89
   7  -1  -2 2912.51  102.69
   6  -1  -2  279.67   10.80
   6  -1  -2  277.37   10.20
   6  -1  -2  282.87   10.30
  -5  -1   2  728.03   26.00
   5  -1  -2  736.83   26.20
   5  -1  -2  735.93   26.10
   4  -1  -2  136.79    5.20
  -4  -1   2  134.09    5.10
   4  -1  -2  125.29    5.20
   4   1  -2  136.49    5.20
   3  -1  -2  633.24   22.70
   3  -1  -2  633.44   22.80
  -3  -1   2  639.24   22.70
   3   1  -2  641.14   22.70
  -2  -1   2    1.00    0.40
   2  -1  -2    0.30    0.40
   2   1  -2    0.30    0.30
  -1  -1   2 1248.58   44.60
   1  -1  -2 1259.37   44.60
   1   1  -2 1283.07   44.60
   0  -1  -2   48.20    2.10
   0  -1   2   45.30    2.10
   0   1  -2   47.30    2.20
   1  -1   2  426.66   16.20
  -1  -1  -2  472.65   16.20
  -1   1  -2  450.95   16.20
   2  -1   2 6290.57  220.08
   4  -1   2  100.09    4.20
  -4  -1  -2  116.39    4.20
  -4  -1  -2  106.99    4.20
  -4   1  -2  104.09    4.30
  -5  -1  -2    0.60    0.40
   5  -1   2    0.40    0.50
   5  -1   2    0.40    1.10
  -5  -1  -2    1.00    0.50
   6  -1   2 1534.95   55.29
   6  -1   2 1581.24   54.79
   7  -1   2  711.83   25.60
   7   1   2  694.13   25.60
   8  -1   2  449.46   16.60
   8   1   2  438.26   16.70
   9  -1   2    1.10    1.30
   9   1   2   -2.50    2.30
   9   1   2    0.00    2.20
   9   1   2   -4.10    2.30
  10  -1   2  308.87   13.30
  10  -1   2  325.47   12.10
  10  -1   2  293.87   14.40
  10   1   2  298.77   12.60
  10   1   2  314.07   12.30
  10   1   2  305.67   13.20
  10   1   2  316.57   12.80
 -10   1  -2  287.97   13.80
  11  -1   2  190.18   10.20
  11  -1   2  196.78    9.60
  11  -1   2  207.38    8.30
  11   1   2  198.78    8.90
 -11   1  -2  177.78   10.10
  11   1   2  183.18    9.70
  11   1   2  192.98    8.80
  12  -1   2  397.76   15.80
  12  -1   2  396.76   15.00
  12  -1   2  352.96   16.20
  12   1   2  377.96   15.20
  12   1   2  380.66   15.30
 -12   1  -2  378.46   16.00
  13  -1   2  234.38   11.40
  13  -1   2  222.08   10.10
  13  -1   2  259.57   11.20
  13   1   2  257.47   10.70
 -13   1  -2  237.08   11.80
  13   1   2  247.88   10.60
  14  -1   2  206.18    9.70
  14  -1   2  204.98   13.90
  14  -1   2  189.58    8.80
  14   1   2  208.48    9.10
  14   1   2  205.58    9.20
 -14   1  -2  192.48   10.40
  15  -1   2   21.40    5.30
  15  -1   2   15.60    3.90
  15   1   2   20.40    3.80
  15   1   2   22.60    3.30
  16  -1   2   19.60    4.70
  16   1   2   13.80    2.70
  16   1   2   10.20    3.00
  17   1   2   12.80    2.90
  17   1   2   12.90    3.20
  18   1   2   72.19    4.10
  18   1   2   79.79    3.90
  18   2  -2    9.70    2.00
  17   2  -2    6.30    2.30
 -17   2   2    7.40    2.70
  16  -2  -2   15.20    4.10
  16   2  -2   27.40    2.90
 -16   2   2   21.90    4.10
  16   2  -2   22.40    3.00
  15  -2  -2    3.90    2.20
 -15   2   2    0.40    2.50
  15   2  -2    4.70    1.80
  15   2  -2    3.20    1.60
  14  -2  -2   21.10    3.20
 -14   2   2   37.10    5.10
  14   2  -2   26.50    3.50
  14   2  -2   30.50    3.80
  13  -2  -2   24.60    3.00
 -13   2   2   18.00    5.00
  13   2  -2   25.10    3.70
  13   2  -2   21.40    4.10
  12  -2  -2   21.10    2.90
 -12   2   2   28.10    4.90
  12   2  -2   22.10    3.60
  12   2  -2   25.00    4.40
  12   2  -2   20.80    3.50
  11  -2  -2  104.09    5.30
  11   2  -2   98.49    5.80
 -11   2   2  107.99    7.10
  11   2  -2  105.59    6.00
  11   2  -2  103.99    6.00
  10  -2  -2   41.20    3.20
 -10   2   2   41.30    5.40
  10   2  -2   37.40    4.30
  10   2  -2   35.10    4.00
  10   2  -2   35.00    4.50
   9  -2  -2  325.57   13.10
   9   2  -2  327.17   13.40
  -9   2   2  332.07   14.30
   9   2  -2  333.97   13.60
   9   2  -2  339.87   13.50
   8  -2  -2   73.69    4.10
   8   2  -2   67.39    5.30
  -8   2   2   75.49    6.20
   8   2  -2   64.99    5.40
   8   2  -2   68.09    5.10
  -7  -2   2   60.99    4.10
   7  -2  -2   70.39    3.80
   7  -2  -2   64.79    4.40
   6  -2  -2  243.38    9.90
   6  -2  -2  243.38   10.00
   6  -2  -2  241.78   10.20
  -6  -2   2  262.17    9.80
  -5  -2   2  283.57   10.60
   5  -2  -2  266.77   10.70
   5  -2  -2  260.07   10.80
   4  -2  -2   17.90    2.10
   4  -2  -2   14.90    2.40
  -4  -2   2   15.90    2.00
   3  -2  -2    1.20    1.10
   3  -2  -2   -0.40    0.90
  -3  -2   2    0.80    0.70
   2  -2  -2   62.49    3.40
   2  -2  -2   56.69    3.40
  -2  -2   2   60.99    3.10
  -2   2   2   53.99    3.30
  -1  -2   2   82.29    3.80
   1  -2  -2   75.49    4.90
   1  -2  -2   77.59    4.00
   0  -2  -2   86.29    4.40
   0  -2  -2   94.99    4.40
   0  -2   2   94.89    4.30
  -1  -2  -2   21.70    2.30
  -1  -2  -2   24.30    2.00
  -2  -2  -2    9.80    2.00
   2  -2   2   11.10    1.60
  -2  -2  -2   14.10    1.80
   3  -2   2  285.37   10.90
  -3  -2  -2  275.37   11.00
  -3  -2  -2  295.67   11.10
   3  -2   2  277.37   10.90
   4  -2   2  837.82   30.60
  -4  -2  -2  888.21   30.70
   4  -2   2  794.12   30.50
  -4  -2  -2  861.31   30.60
   5  -2   2  339.47   13.40
   5  -2   2  359.06   13.50
  -5  -2  -2  367.56   13.50
  -5  -2  -2  346.77   13.50
  -6  -2  -2   56.09    3.80
  -6  -2  -2   57.59    3.80
   6  -2   2   56.79    3.30
   6  -2   2   51.39    3.60
   7  -2   2  211.98    8.50
   7   2   2  217.58   11.10
   7   2   2  186.88    9.30
   8  -2   2   31.80    2.70
   8   2   2   37.30    4.10
   8   2   2   23.60    3.40
   8   2   2   33.00    4.40
  -8   2  -2   30.70    6.60
   9  -2   2   22.30    2.60
   9   2   2   16.60    3.80
   9   2   2   24.10    3.90
   9   2   2   18.60    3.20
  -9   2  -2   34.60    6.30
 -10   2  -2    6.50    3.50
  10   2   2    4.70    2.80
  10   2   2    2.00    3.10
  11  -2   2    0.00    1.60
  11   2   2    1.40    1.80
  11   2   2   -1.60    2.00
  11   2   2    0.60    3.00
 -11   2  -2    6.00    3.50
  12  -2   2   -2.30    1.60
  12   2   2   -2.20    1.90
  12   2   2    2.40    1.90
 -12   2  -2    0.80    3.10
  12   2   2   -2.40    2.90
  13  -2   2    0.70    1.80
 -13   2  -2   16.80    5.50
  13   2   2    4.80    2.00
  13   2   2    0.10    1.70
  14  -2   2   17.70    2.90
  14   2   2   16.60    3.40
  14   2   2   17.60    4.80
 -14   2  -2   23.20    5.80
  15  -2   2   -0.30    2.10
 -15   2  -2    5.30    3.70
  15   2   2    1.10    1.60
  15   2   2    2.70    1.50
  16  -2   2   31.70    4.00
  16   2   2   31.60    2.90
  17   2   2    4.50    1.30
  17   2   2    3.60    1.40
  16   3  -2    1.70    1.30
 -16   3   2   -0.80    1.90
  16   3  -2    2.30    1.40
  15  -3  -2   -1.30    2.00
  15   3  -2    0.70    1.40
 -15   3   2    0.90    1.80
  15   3  -2    1.50    1.40
  14  -3  -2   23.90    2.90
  14   3  -2   24.40    3.60
  14   3  -2   23.00    2.90
  14   3  -2   25.90    3.20
 -14   3   2   27.70    4.30
  13  -3  -2    5.20    2.60
  13   3  -2    2.20    1.80
  13   3  -2    1.70    3.10
  13   3  -2    1.80    2.00
 -13   3   2    1.00    2.90
  12  -3  -2    5.40    1.80
  12   3  -2   11.50    3.70
  12   3  -2    4.20    2.00
 -12   3   2    4.90    2.60
  12   3  -2    9.80    3.00
  11  -3  -2   18.90    2.80
  11   3  -2   15.20    3.30
  11   3  -2   16.70    3.60
 -11   3   2   24.00    5.70
  11   3  -2   15.20    3.80
  10   3  -2   15.10    3.40
  10   3  -2    7.30    3.10
 -10   3   2   19.10    6.40
  10   3  -2   10.40    2.20
  10   3  -2   11.00    2.40
   9  -3  -2   -0.40    1.70
   9   3  -2   -4.80    2.30
  -9   3   2    0.00    2.80
   9   3  -2   -0.70    2.00
   9   3  -2   -1.60    1.90
   9   3  -2   -0.50    2.30
   8  -3  -2    0.00    1.60
  -8   3   2    0.70    3.60
   8   3  -2   -1.50    2.50
   8   3  -2   -1.70    2.30
   8   3  -2   -0.90    2.30
  -8   3   2   -0.20    2.70
   8   3  -2   -0.20    2.60
   7  -3  -2    8.10    2.00
   7   3  -2    7.80    2.40
   7   3  -2   10.70    3.70
  -7   3   2   16.00    5.30
   7   3  -2   10.30    2.50
   7   3  -2   11.60    3.00
  -7   3   2    9.50    3.40
   6  -3  -2    4.50    1.70
   6   3  -2    4.20    2.30
  -6   3   2    5.00    2.90
  -6   3   2    7.50    3.10
   6   3  -2    3.10    2.10
   6   3  -2    3.10    2.40
   5  -3  -2   24.90    3.00
   5   3  -2   15.10    4.60
   5   3  -2   30.20    4.10
  -5   3   2   25.80    5.60
  -5   3   2   22.90    4.90
   5   3  -2   21.20    3.70
   4   3  -2   87.19    5.50
  -4   3   2   81.39    6.20
   4   3  -2   76.89    5.70
   4   3  -2   84.39    5.70
   3   3  -2    5.00    2.40
  -3   3   2    5.90    2.60
  -3   3   2    6.00    2.90
   3   3  -2    3.80    2.20
  -2   3   2   45.30    5.20
   2   3  -2   41.10    4.90
  -2   3   2   39.10    5.30
   2   3  -2   40.90    4.90
  -1   3   2    4.60    4.10
   1   3  -2    5.30    3.10
  -1   3   2   -0.10    2.70
   1   3  -2    8.10    3.00
   0  -3   2    3.20    2.50
   0   3  -2    3.40    3.20
   0   3   2    2.40    1.70
   0   3  -2   -1.90    3.00
   0   3   2    1.50    3.10
   1  -3   2    7.90    2.20
  -1  -3  -2    4.60    4.20
   1   3   2    8.00    2.90
  -1   3  -2    8.10    3.20
   1   3   2   10.20    2.10
   2  -3   2    1.70    1.80
  -2   3  -2    1.30    3.40
   2   3   2   -1.00    3.40
   2   3   2   -1.00    2.90
   2   3   2   -0.20    2.10
  -2   3  -2   -4.30    2.50
   3   3   2   23.00    4.80
  -3   3  -2   12.40    3.50
  -3   3  -2   15.70    4.50
   3   3   2   10.70    4.10
   3   3   2    9.70    3.00
   4  -3   2    9.70    2.60
   4   3   2    9.30    3.00
   4   3   2   12.60    4.60
  -4   3  -2    5.10    2.30
  -4   3  -2    7.90    3.60
   5  -3   2   20.50    2.70
  -5   3  -2   18.20    4.80
  -5   3  -2   24.80    4.30
   5   3   2   16.60    5.80
   5   3   2   15.90    4.70
   5   3   2   17.70    3.20
   6  -3   2    4.70    1.60
  -6   3  -2    8.00    4.50
   6   3   2    6.00    2.90
  -6   3  -2    3.40    2.50
   6   3   2    1.10    2.70
   6   3   2    7.30    2.60
   7  -3   2    2.90    1.60
   7   3   2    6.60    2.60
   7   3   2    6.10    3.00
   7   3   2    1.90    2.50
   7   3   2    4.80    3.10
  -7   3  -2    3.30    3.10
  -8   3  -2   -4.20    3.20
   8   3   2    3.70    2.30
   8   3   2    4.70    2.50
   8   3   2    2.10    3.30
   9  -3   2   -1.70    1.60
   9   3   2    0.50    2.20
   9   3   2   -1.20    2.20
   9   3   2   -1.00    2.40
  -9   3  -2    2.10    3.10
  10  -3   2   12.90    2.60
 -10   3  -2   24.10    6.00
  10   3   2   17.40    4.20
  10   3   2   21.20    3.60
  10   3   2   12.10    2.50
  11  -3   2    1.40    1.70
  11   3   2    1.70    2.20
 -11   3  -2    1.20    2.40
  11   3   2    3.60    2.00
  11   3   2    1.80    2.50
  12  -3   2    5.20    1.80
 -12   3  -2    5.30    2.60
  12   3   2    4.70    1.80
  12   3   2    2.90    1.80
  12   3   2   15.80    4.90
  13  -3   2    2.10    1.70
 -13   3  -2    0.30    2.00
  13   3   2   -0.60    1.60
  13   3   2    0.70    1.70
  14  -3   2   -0.10    2.00
 -14   3  -2    3.80    2.40
  14   3   2    0.10    1.50
  14   3   2    0.80    1.60
  15  -3   2    2.50    2.00
  15   3   2    1.10    1.30
  15   3   2    2.40    1.50
  16   3   2   24.70    2.60
  16   3   2   16.30    2.30
  14   4  -2    1.70    1.50
 -14   4   2    3.90    2.00
  13  -4  -2   -2.10    1.90
 -13   4   2   -0.10    1.80
  13   4  -2    0.60    1.50
  12  -4  -2   80.99    4.50
  12   4  -2   79.29    4.40
  12   4  -2   80.79    4.40
 -12   4   2   77.09    5.10
  11  -4  -2  375.06   14.80
  11   4  -2  381.76   14.70
 -11   4   2  393.26   15.60
  11   4  -2  369.36   14.70
  10  -4  -2  201.08    8.80
  10   4  -2  204.68    8.90
 -10   4   2  202.28   10.40
  10   4  -2  199.78    8.70
  10   4  -2  197.58    8.80
   9  -4  -2   78.39    4.80
  -9   4   2   82.39    7.20
   9   4  -2   87.29    5.00
   9   4  -2   84.49    5.20
   9   4  -2   84.09    5.00
  -9   4   2   81.39    6.00
   8  -4  -2  150.98    7.60
   8   4  -2  169.78    7.90
   8   4  -2  165.28    7.70
   8   4  -2  170.88    7.50
  -8   4   2  153.18    8.70
   7  -4  -2   38.40    3.80
   7   4  -2   44.00    4.10
  -7   4   2   40.90    5.30
   7   4  -2   38.80    4.70
  -7   4   2   43.20    5.00
   7   4  -2   42.70    4.00
   6   4  -2   -1.80    2.00
  -6   4   2    4.90    2.70
  -6   4   2    1.40    2.50
   6   4  -2   -0.10    2.70
   6   4  -2    4.50    2.00
   5  -4  -2   63.79    4.60
  -5   4   2   53.39    5.30
   5   4  -2   55.89    4.40
   5   4  -2   54.29    5.70
   5   4  -2   59.89    4.60
  -5   4   2   56.79    5.30
   4  -4  -2   39.40    3.80
   4   4  -2   36.70    4.20
  -4   4   2   47.10    4.90
  -4   4   2   32.70    5.00
   4   4  -2   35.20    3.80
   4   4  -2   38.10    5.60
   3  -4  -2  137.99    6.90
   3   4  -2  130.49    6.90
  -3   4   2  125.39    7.20
   3   4  -2  122.39    7.00
  -3   4   2  129.59    7.80
   2  -4  -2   -0.20    2.40
  -2   4   2    7.50    2.50
  -2   4   2    4.90    2.40
   2   4  -2    1.30    2.00
   2   4  -2    2.80    2.00
   1   4  -2   30.50    4.30
   1   4  -2   29.70    3.90
  -1   4   2   35.50    4.90
  -1   4   2   31.20    4.70
   0   4  -2   -1.10    2.00
   0   4   2    0.20    2.50
   0   4  -2    0.20    2.60
   0   4   2    1.70    2.10
  -1   4  -2  128.39    7.80
   1   4   2  133.49    7.40
   1   4   2  137.19    7.20
  -1   4  -2  132.69    7.20
   2  -4   2  118.39    6.70
   2   4   2  121.09    6.70
   2   4   2  121.79    6.90
  -2   4  -2  119.49    7.20
  -2   4  -2  127.29    6.90
   3  -4   2   37.20    4.10
   3   4   2   28.50    3.90
   3   4   2   26.00    4.50
  -3   4  -2   32.60    4.50
  -3   4  -2   27.10    4.70
   4  -4   2   -1.80    2.20
   4   4   2    1.30    2.20
  -4   4  -2    5.00    2.60
  -4   4  -2   -1.00    2.50
   4   4   2   -1.30    2.10
   5  -4   2  710.73   25.30
  -5   4  -2  657.53   25.60
   5   4   2  651.13   25.40
  -5   4  -2  673.33   26.20
   5   4   2  665.13   25.40
   6  -4   2   71.69    4.90
  -6   4  -2   87.99    6.30
   6   4   2   66.59    5.30
  -6   4  -2   76.89    6.20
   6   4   2   75.69    5.20
   7  -4   2  382.56   15.30
  -7   4  -2  363.16   15.80
   7   4   2  389.86   15.30
   7   4   2  406.26   15.50
   7   4   2  372.06   15.50
  -7   4  -2  412.66   17.70
   8  -4   2   50.19    4.00
   8   4   2   53.09    4.90
   8   4   2   48.00    4.40
   8   4   2   55.79    4.90
  -8   4  -2   54.29    5.30
   9  -4   2   -1.50    1.80
  -9   4  -2    1.60    2.50
  10  -4   2   58.69    4.10
  10   4   2   67.49    4.50
 -10   4  -2   64.29    5.40
  10   4   2   64.49    4.40
  11  -4   2    0.20    1.80
  11   4   2    0.40    2.00
 -11   4  -2    2.60    2.20
  11   4   2    2.90    2.30
  12  -4   2   51.39    3.60
  12   4   2   56.09    3.80
 -12   4  -2   50.79    4.50
  13  -4   2   18.00    3.20
 -13   4  -2   13.60    3.80
  13   4   2   17.80    3.10
 -11   5   2   13.10    2.60
  10   5  -2   20.60    2.50
 -10   5   2   26.80    3.30
   9  -5  -2   45.50    3.90
   9   5  -2   34.00    3.30
   9   5  -2   44.60    3.00
  -9   5   2   46.90    3.60
   8  -5  -2  234.58    9.70
   8   5  -2  232.28    9.40
  -8   5   2  235.78    9.80
   8   5  -2  240.18    9.30
  -8   5   2  221.68    9.90
   7  -5  -2  518.45   19.30
  -7   5   2  489.85   19.20
   7   5  -2  502.75   18.90
  -7   5   2  517.55   19.80
   7   5  -2  513.35   19.20
   6  -5  -2   12.80    3.80
   6   5  -2   19.20    2.90
  -6   5   2   16.50    3.20
   6   5  -2   17.90    2.60
  -6   5   2   13.30    3.70
   5  -5  -2    3.60    2.80
  -5   5   2    3.40    1.90
  -5   5   2    3.10    2.10
   5   5  -2    4.60    1.70
   5   5  -2    8.40    2.40
   4  -5  -2   22.20    4.60
  -4   5   2   21.50    5.90
   3  -5  -2   88.19    6.70
   3   5  -2   86.59    5.50
  -3   5   2  101.09    6.80
   3   5  -2   91.89    5.10
  -3   5   2   90.19    5.90
  -2   5   2   60.39    4.70
   2   5  -2   53.79    4.30
  -2   5   2   51.49    4.30
  -1   5   2  111.89    6.20
   1   5  -2   96.39    5.90
   1   5  -2  107.49    5.70
  -1   5   2  101.99    5.90
   0   5   2  173.98    8.50
   0   5  -2  184.48    8.80
   0   5   2  182.98    8.60
   0   5  -2  178.48    8.30
   1   5   2 1061.09   38.70
   1   5   2 1044.90   38.50
  -1   5  -2 1019.60   38.40
  -1   5  -2 1059.89   38.80
  -2   5  -2 1286.37   45.80
   2   5   2 1237.78   45.90
   2   5   2 1265.27   46.00
  -2   5  -2 1245.98   46.50
  -3   5  -2   19.40    3.90
  -3   5  -2   21.40    4.00
   3   5   2   15.90    2.90
   4   5   2  311.67   12.50
  -4   5  -2  308.57   14.20
  -4   5  -2  305.77   12.50
   4   5   2  311.27   12.60
   5   5   2   44.60    3.80
   5   5   2   45.00    3.60
  -5   5  -2   43.90    4.00
  -5   5  -2   47.80    3.90
   6  -5   2    3.70    3.80
   6   5   2    5.90    1.80
  -6   5  -2    5.10    2.20
  -6   5  -2    5.50    1.90
   6   5   2    4.60    1.70
   7  -5   2   35.80    5.10
   7   5   2   36.70    3.30
  -7   5  -2   45.50    4.00
   7   5   2   43.20    3.30
   8  -5   2   52.69    5.20
  -8   5  -2   58.59    4.40
   8   5   2   51.29    3.60
   8   5   2   42.00    5.40
  -9   5  -2   48.40    3.40
   9   5   2   46.20    3.90
 -10   5  -2  305.17   11.80
   4   6  -2   98.69    4.20
  -4   6   2   97.79    4.40
   4   6  -2   96.49    4.30
   3   6  -2    6.10    1.70
  -3   6   2    8.60    2.10
  -3   6   2    5.40    1.30
   3   6  -2    9.20    2.00
  -2   6   2   10.00    2.90
   2   6  -2    8.90    2.00
  -2   6   2    4.90    1.60
   1   6  -2 1147.09   42.60
  -1   6   2 1248.08   42.80
   1   6  -2 1163.98   42.40
   0   6   2   23.50    2.10
   0   6  -2   20.80    2.00
   0   6   2   19.20    2.80
   0   6  -2   22.40    2.30
  -1   6  -2    3.10    1.20
   1   6   2    8.00    2.30
   1   6   2    3.60    1.20
  -1   6  -2    1.60    1.50
  -2   6  -2   16.50    2.80
   2   6   2   21.90    2.50
  -2   6  -2   20.70    2.20
   2   6   2   21.70    2.00
  -3   6  -2   17.90    2.40
   3   6   2   20.10    2.50
  -3   6  -2   22.00    2.30
   3   6   2   26.30    2.20
   4   6   2   18.30    2.90
   4   6   2   16.90    2.10
  -4   6  -2   17.00    2.20
 -18   0   3    1.10    2.60
  18   0  -3   -0.50    2.10
  17   0  -3    5.30    1.90
 -17   0   3    1.90    2.40
  17   0  -3    3.30    2.90
  16   0  -3   -0.10    2.70
  16   0  -3    2.60    2.10
 -16   0   3    2.80    2.50
  15   0  -3    3.50    3.00
  15   0  -3   -1.30    2.10
 -15   0   3    2.90    2.50
  14   0  -3    0.70    2.20
  14   0  -3    5.30    2.90
  13   0  -3    3.20    2.20
  13   0  -3   -0.70    2.80
  12   0  -3   -0.50    2.90
  12   0  -3    2.00    2.90
  12   0  -3    0.80    2.20
  11   0  -3    0.90    2.30
  11   0  -3   -0.50    2.90
  11   0  -3    5.50    2.30
  10   0  -3    0.20    2.10
  10   0  -3   -1.70    3.40
  10   0  -3    4.00    2.60
   9   0  -3   11.20    3.10
   8   0  -3   -3.70    1.90
  -4   0   3   -0.10    0.20
  -3   0   3    0.50    0.20
   3   0  -3    1.20    0.40
   2   0  -3    1.70    0.30
  -2   0   3    1.30    0.40
  -1   0   3   14.40    0.70
   1   0  -3   13.10    0.70
   0   0  -3    0.00    0.10
   0   0   3   -0.10    0.10
  -1   0  -3    1.80    0.30
   1   0   3    1.70    0.40
   2   0   3    0.40    0.20
  -2   0  -3    0.20    0.20
   3   0   3    7.90    0.60
  -3   0  -3    9.20    0.60
   6   0   3   -1.90    1.30
   7   0   3   82.59    4.00
   8   0   3   -0.80    1.30
   9   0   3   13.60    3.70
   9   0   3   14.60    3.60
   9   0   3   24.60    4.90
  10   0   3   -3.00    1.70
  10   0   3   -0.60    2.20
  10   0   3   -0.70    2.60
  11   0   3    1.90    2.20
  11   0   3    1.20    2.40
  12   0   3   -0.90    2.30
  12   0   3    3.10    2.40
  12   0   3   -0.30    2.30
 -12   0  -3    4.40    4.00
  13   0   3    6.10    2.30
  13   0   3    4.30    3.20
 -13   0  -3    9.60    5.00
  13   0   3    2.20    2.50
  14   0   3    3.80    2.30
  14   0   3    0.90    2.90
  14   0   3    0.60    2.00
  15   0   3    5.70    3.70
  15   0   3   -0.70    2.30
  15   0   3    0.20    2.00
  16   0   3   -0.30    1.80
  16   0   3    2.60    2.10
  17   0   3   -1.10    2.10
  17   0   3    1.10    1.90
 -18  -1   3   -0.70    3.30
 -18   1   3    3.10    2.60
  18   1  -3   -1.00    1.30
  18   1  -3   -3.20    1.90
 -17  -1   3   15.50    4.00
  17   1  -3    7.90    2.60
  17   1  -3   12.60    3.10
 -17   1   3   15.30    4.20
 -16   1   3   69.09    5.20
  16   1  -3   65.49    4.40
  16   1  -3   65.69    4.60
  15  -1  -3    1.80    3.00
  15   1  -3    5.00    2.30
  15   1  -3    5.30    1.80
 -15   1   3    4.30    2.70
  14  -1  -3   33.20    3.90
 -14   1   3   44.60    5.10
  14   1  -3   34.20    3.90
  14   1  -3   44.00    5.50
  13  -1  -3   42.90    3.90
  13   1  -3   41.50    4.20
 -13   1   3   47.70    5.20
  13   1  -3   46.20    4.40
  12  -1  -3   10.60    2.20
 -12   1   3   12.50    4.50
  12   1  -3   12.50    3.70
  12   1  -3   11.80    3.50
  12   1  -3    9.40    2.50
  11  -1  -3    0.50    1.80
  11   1  -3    2.90    2.30
  11   1  -3    1.90    2.50
  11   1  -3    0.00    1.80
 -11   1   3   -0.50    2.50
  10  -1  -3   29.00    2.90
  10   1  -3   28.70    4.60
 -10   1   3   27.20    4.70
  10   1  -3   25.80    4.20
  10   1  -3   22.80    4.20
   9  -1  -3   89.29    5.50
   9   1  -3   92.79    6.20
   9   1  -3   90.39    6.00
   9   1  -3   78.19    5.90
   8  -1  -3 1071.99   38.50
   6  -1  -3    7.50    1.20
   6  -1  -3    4.70    1.10
  -6  -1   3    4.70    0.80
   6  -1  -3    4.40    1.50
   5  -1  -3  945.21   32.50
   5  -1  -3  904.81   32.60
  -5  -1   3  897.61   32.40
   5   1  -3  923.11   32.60
   4  -1  -3   44.10    2.10
  -4  -1   3   45.80    2.00
   4   1  -3   44.50    2.20
   3  -1  -3  500.75   18.00
  -3  -1   3  501.15   17.90
   3   1  -3  500.35   18.00
  -2  -1   3  145.99    5.50
   2  -1  -3  138.69    5.50
   2   1  -3  142.99    5.50
  -1  -1   3   40.40    1.90
   1  -1  -3   40.10    1.90
   1   1  -3   42.90    2.00
   0  -1   3 2436.66   87.89
   0  -1  -3 2520.55   87.79
   0   1  -3 2546.65   87.89
   1  -1   3    5.20    0.70
  -1  -1  -3    3.80    0.70
  -1   1  -3    3.30    0.80
   2  -1   3 1543.35   55.39
  -2  -1  -3 1617.04   55.49
  -2   1  -3 1563.44   55.49
   3  -1   3  183.78    7.00
  -3  -1  -3  190.48    7.00
  -3   1  -3  192.18    7.20
  -4  -1  -3   31.10    1.50
   4  -1   3   29.30    1.60
  -4  -1  -3   28.60    1.70
  -4   1  -3   31.50    1.80
   5  -1   3    0.90    1.00
   5  -1   3    0.80    0.40
  -5  -1  -3    0.20    0.50
  -5  -1  -3    0.20    0.40
  -5   1  -3   -0.10    0.70
   6  -1   3  827.32   28.90
   6  -1   3  818.22   29.40
   6   1   3  799.12   29.40
   7  -1   3   71.89    3.80
   7   1   3   75.89    4.30
   8   1   3  101.19    5.20
   9  -1   3   20.30    5.70
   9  -1   3   18.40    2.40
   9   1   3   16.40    4.10
   9   1   3   28.70    4.20
   9   1   3   20.00    3.40
  10  -1   3   79.59    7.70
  10  -1   3   69.09    6.40
  10  -1   3   86.69    4.40
  10   1   3   86.49    5.40
  10   1   3   82.49    5.30
 -10   1  -3   76.29    7.80
  10   1   3   83.69    5.00
  11  -1   3    2.40    1.70
  11  -1   3    2.70    3.30
  11  -1   3    4.10    3.00
  11   1   3    1.70    2.90
  11   1   3    6.10    2.90
 -11   1  -3   -0.90    3.80
  12  -1   3   -2.90    2.90
  12  -1   3    3.30    1.80
  12  -1   3    1.50    3.30
 -12   1  -3    0.40    4.00
  12   1   3   -1.00    2.10
  12   1   3    3.60    3.20
  12   1   3   -0.20    1.90
  13  -1   3    1.50    1.90
  13  -1   3   -0.80    3.10
  13  -1   3    3.50    3.00
  13   1   3    3.80    3.40
 -13   1  -3    4.70    3.80
  13   1   3   -0.60    1.80
  14  -1   3   54.89    7.90
  14  -1   3   49.10    4.00
  14  -1   3   44.80    5.40
 -14   1  -3   25.70    8.40
  14   1   3   47.10    4.40
  14   1   3   49.90    4.10
  15  -1   3    2.80    3.00
  15  -1   3    8.30    2.70
  16  -1   3    0.60    3.10
  16   1   3    3.30    2.10
  16   1   3    0.50    1.90
  17   1   3   32.80    3.00
  17   1   3   33.20    3.20
  18   1   3    9.20    2.60
  18   1   3   11.30    2.50
  18   2  -3   38.60    2.60
  18   2  -3   42.70    2.90
 -17  -2   3  186.48    8.70
  17   2  -3  206.48    8.20
  17   2  -3  206.58    8.30
  16  -2  -3  167.28    8.40
  16   2  -3  198.28    8.40
 -16   2   3  202.48    8.80
  16   2  -3  198.18    8.20
  15  -2  -3   37.20    3.60
  15   2  -3   45.30    3.80
  15   2  -3   39.60    3.70
 -15   2   3   40.10    4.60
  14   2  -3   65.39    4.60
  14   2  -3   68.49    4.50
 -14   2   3   65.59    5.60
  13  -2  -3   45.20    3.70
  13   2  -3   56.79    4.70
  13   2  -3   49.80    4.20
 -13   2   3   60.19    5.60
  12  -2  -3   76.19    4.60
  12   2  -3   77.29    5.10
  12   2  -3   76.99    5.20
 -12   2   3   72.79    6.30
  12   2  -3   80.59    5.50
  11  -2  -3   78.69    4.50
  11   2  -3   80.99    5.20
  11   2  -3   81.89    5.30
 -11   2   3   74.99    7.00
  11   2  -3   72.69    5.00
  10  -2  -3  104.59    5.30
  10   2  -3  104.19    6.00
 -10   2   3  112.29    7.00
  10   2  -3   99.79    5.80
  10   2  -3   91.89    6.00
   9  -2  -3  855.91   31.30
  -9   2   3  870.01   32.20
   9   2  -3  866.41   31.50
   9   2  -3  877.41   31.60
   9   2  -3  814.12   31.50
   9   2  -3  836.22   31.50
   8  -2  -3  315.77   12.50
   8   2  -3  317.67   12.90
  -8   2   3  320.07   13.60
   8   2  -3  309.87   12.80
   8   2  -3  311.67   13.00
  -7  -2   3  546.65   21.10
   7  -2  -3  547.25   21.30
   7  -2  -3  569.14   21.20
   7   2  -3  565.84   22.00
  -7   2   3  618.54   23.10
  -6  -2   3  355.46   14.90
   6  -2  -3  380.96   14.80
   6  -2  -3  389.56   14.70
   6  -2  -3  410.86   14.90
  -5  -2   3  173.68    7.30
   5  -2  -3  172.38    7.60
   5  -2  -3  187.98    7.70
  -4  -2   3  342.57   14.30
   4  -2  -3  393.16   14.40
   4  -2  -3  379.06   14.20
   3  -2  -3  271.27   10.40
   3  -2  -3  261.87   10.30
  -3   2   3  253.77   10.10
   3   2  -3  252.17   10.30
  -2  -2   3    0.70    1.20
   2  -2  -3    0.40    0.90
   2  -2  -3   -0.20    0.80
   2   2  -3   -1.00    0.90
  -2   2   3   -0.20    1.30
  -1  -2   3  634.34   25.10
   1  -2  -3  661.63   24.70
   1  -2  -3  664.43   24.70
   1   2  -3  644.74   24.70
  -1   2   3  771.92   25.50
   0  -2  -3   43.20    3.20
   0  -2  -3   45.90    2.90
   0  -2   3   47.20    2.70
   0   2  -3   42.30    3.00
   1  -2   3  157.88    6.50
  -1  -2  -3  157.68    6.60
  -1   2  -3  149.69    6.70
   2  -2   3   81.89    3.80
  -2  -2  -3   78.99    4.00
  -2   2  -3   74.59    4.20
   3  -2   3  344.97   13.00
   3  -2   3  335.47   13.00
  -3  -2  -3  348.97   13.10
   4  -2   3 1691.93   59.09
   4  -2   3 1643.04   58.99
  -4  -2  -3 1700.33   59.09
  -4  -2  -3 1658.43   59.79
   4   2   3 1614.24   59.09
  -5  -2  -3 1867.11   65.89
   5  -2   3 1875.91   65.99
   5  -2   3 1880.31   65.99
   5   2   3 1812.62   65.99
   6  -2   3   32.00    2.60
   6  -2   3   28.60    3.10
  -6  -2  -3   29.50    3.90
  -6  -2  -3   24.70    3.70
   6   2   3   23.90    4.10
   7  -2   3  319.47   11.90
   7   2   3  288.57   12.60
   7   2   3  309.17   12.50
   7   2   3  286.27   12.30
   8  -2   3  585.74   21.10
   8   2   3  552.84   21.30
   8   2   3  532.55   21.70
   8   2   3  576.54   21.40
  -8   2  -3  558.94   22.50
   9  -2   3  486.05   18.60
  -9   2  -3  460.95   19.40
   9   2   3  477.85   18.70
   9   2   3  481.65   18.50
   9   2   3  475.35   18.40
  10  -2   3  273.37   10.80
  10   2   3  266.87   11.10
  10   2   3  252.87   11.80
 -10   2  -3  262.77   12.20
  10   2   3  263.97   11.20
  11  -2   3    9.30    2.40
  11   2   3    7.40    2.20
  11   2   3    8.40    2.10
  11   2   3   11.50    4.00
  12  -2   3   80.89    4.80
 -12   2  -3  103.89    7.30
  12   2   3   91.69    5.40
  12   2   3   86.99    5.40
  13  -2   3    3.50    1.80
  13   2   3   -1.30    2.90
  13   2   3    1.50    1.90
 -13   2  -3    5.30    3.50
  14  -2   3    2.10    1.70
  14   2   3    5.80    2.10
 -14   2  -3    9.50    4.10
  14   2   3    2.70    2.00
  15  -2   3    1.10    2.00
  15   2   3    0.00    1.40
  15   2   3   -1.50    1.60
  16  -2   3    2.10    2.60
  16   2   3    1.20    1.20
  17   2   3   -1.90    1.60
  17   2   3    1.30    1.30
 -16   3   3   59.59    3.90
  16   3  -3   63.29    3.40
  16   3  -3   55.69    4.50
  15  -3  -3   14.60    3.00
  15   3  -3   15.30    3.50
  15   3  -3   11.40    2.60
  14  -3  -3   42.90    3.60
  14   3  -3   52.69    3.90
 -14   3   3   50.69    4.80
  14   3  -3   54.59    3.90
  14   3  -3   54.39    3.70
  13  -3  -3   11.50    2.70
  13   3  -3   13.70    3.40
  13   3  -3   12.50    3.20
  12  -3  -3   48.30    3.70
  12   3  -3   50.59    4.20
 -12   3   3   60.99    5.80
  12   3  -3   52.19    4.30
  12   3  -3   50.89    4.10
  11  -3  -3   27.70    3.20
  11   3  -3   36.50    4.10
  11   3  -3   27.80    4.10
 -11   3   3   27.90    6.70
  11   3  -3   31.30    3.80
  10   3  -3  155.48    7.80
  10   3  -3  158.88    7.70
 -10   3   3  175.28    9.40
  10   3  -3  161.38    8.10
  10   3  -3  162.88    7.80
   9  -3  -3    0.30    1.70
   9   3  -3    1.80    1.90
   9   3  -3    2.30    2.00
   9   3  -3    2.10    2.40
  -9   3   3    0.80    2.60
   9   3  -3    1.20    2.30
  -9   3   3    5.70    3.70
   8  -3  -3   52.49    3.90
  -8   3   3   51.49    5.90
  -8   3   3   50.09    6.10
   8   3  -3   52.89    4.70
   8   3  -3   52.89    4.60
   8   3  -3   52.19    4.80
   8   3  -3   48.20    5.30
   7  -3  -3   93.89    5.10
   7   3  -3   92.89    5.70
  -7   3   3   98.59    7.00
   7   3  -3   92.19    5.70
   7   3  -3   91.69    5.80
  -7   3   3   90.69    7.60
   7   3  -3   77.19    6.70
   6  -3  -3   71.99    4.30
   6   3  -3   66.19    4.80
   6   3  -3   68.09    5.00
  -6   3   3   62.09    6.30
  -6   3   3   55.39    6.80
   6   3  -3   70.29    4.90
   5   3  -3   33.80    4.20
  -5   3   3   44.70    5.60
  -5   3   3   38.40    5.90
   5   3  -3   33.60    4.20
   5   3  -3   42.90    4.40
   4   3  -3 5677.83  205.98
  -4   3   3 5864.41  206.68
   4   3  -3 6028.60  206.38
   4   3  -3 5850.01  206.08
  -4   3   3 5863.01  206.48
  -3   3   3  204.38   10.00
  -3   3   3  207.28    9.70
   3   3  -3  204.88    9.30
   3   3  -3  198.58    9.40
   2   3  -3   14.80    4.50
  -2   3   3   20.20    4.80
  -2   3   3   22.90    4.60
   2   3  -3   17.20    4.00
   1   3  -3  137.99    8.10
   1   3  -3  129.39    7.30
  -1   3   3  141.59    8.20
  -1   3   3  136.89    6.20
  -1   3   3  126.49    7.60
   0  -3   3   52.29    4.70
   0   3   3   53.89    3.70
   0   3   3   45.70    5.60
   0   3  -3   48.10    5.30
   0   3  -3   63.39    6.00
   1  -3   3   57.89    4.20
  -1   3  -3   55.89    6.20
  -1   3  -3   50.09    6.20
   1   3   3   54.09    5.80
   1   3   3   57.99    3.80
   2  -3   3   11.80    3.10
   2   3   3    9.10    2.90
  -2   3  -3   11.40    3.80
  -2   3  -3   14.60    4.90
   2   3   3    8.70    3.00
   2   3   3   17.30    6.00
   3   3   3  221.08   10.30
  -3   3  -3  225.78   10.40
  -3   3  -3  232.58   11.00
   3   3   3  224.28   10.60
   3   3   3  216.78    9.40
   4  -3   3   77.29    4.40
   4   3   3   79.99    6.10
   4   3   3   73.49    6.20
  -4   3  -3   76.99    7.40
  -4   3  -3   65.69    5.90
   5  -3   3   99.09    5.00
   5   3   3   97.99    6.50
  -5   3  -3   86.79    6.20
   5   3   3   83.49    7.20
   5   3   3   95.49    6.50
   6  -3   3   13.00    2.50
   6   3   3   16.30    4.70
   6   3   3   18.80    4.80
   6   3   3   12.50    3.00
  -6   3  -3   10.10    2.70
   7  -3   3   -3.00    1.80
  -7   3  -3   -2.90    2.40
   7   3   3    3.20    2.70
   7   3   3    4.10    2.60
   7   3   3    6.00    4.50
   7   3   3   -1.10    3.00
   8  -3   3   36.20    3.10
   8   3   3   31.10    4.90
   8   3   3   24.20    4.40
   8   3   3   32.70    5.10
  -8   3  -3   37.10    5.10
   9  -3   3   52.59    3.80
   9   3   3   49.30    4.90
   9   3   3   44.40    4.40
  -9   3  -3   52.59    5.40
   9   3   3   45.00    5.20
  10  -3   3  412.56   17.20
  10   3   3  470.25   17.60
 -10   3  -3  457.05   18.30
  10   3   3  434.66   17.20
  10   3   3  442.56   17.30
  11  -3   3  137.99    7.00
 -11   3  -3  167.78    8.60
  11   3   3  156.98    7.40
  11   3   3  168.98    7.70
  11   3   3  146.59    8.40
  12  -3   3   15.20    3.60
  12   3   3   17.00    3.10
  12   3   3   13.40    3.30
  13  -3   3   -2.10    1.80
 -13   3  -3   -2.30    2.40
  13   3   3    1.50    1.80
  13   3   3   -0.50    1.70
  14  -3   3   49.90    3.50
  14   3   3   52.29    3.70
  14   3   3   53.29    3.60
 -14   3  -3   56.09    6.10
  15   3   3   65.49    3.70
  15   3   3   66.89    3.80
  16   3   3  261.77   10.20
  16   3   3  275.27   10.20
  14   4  -3   31.80    2.80
 -14   4   3   39.10    3.30
  13  -4  -3   34.90    3.20
  13   4  -3   36.50    3.00
 -13   4   3   39.70    3.50
  13   4  -3   35.90    3.00
  12  -4  -3    9.50    3.00
 -12   4   3    9.40    3.10
  12   4  -3    9.10    2.70
  12   4  -3   11.40    2.70
  11  -4  -3  152.98    6.90
  11   4  -3  150.38    6.80
  11   4  -3  144.99    6.70
 -11   4   3  143.39    7.50
  10  -4  -3  262.57   11.20
  10   4  -3  267.07   11.30
 -10   4   3  289.07   12.60
  10   4  -3  262.67   10.90
  10   4  -3  281.47   12.60
   9  -4  -3  103.49    6.40
   9   4  -3  117.59    5.80
   9   4  -3  119.89    6.10
  -9   4   3  108.39    7.60
  -9   4   3  114.79    7.00
   9   4  -3  116.09    6.00
   8  -4  -3   53.89    4.20
   8   4  -3   60.59    4.50
  -8   4   3   66.89    6.00
   8   4  -3   62.99    4.80
  -8   4   3   73.09    5.50
   8   4  -3   61.29    4.30
   7  -4  -3  194.88    9.00
   7   4  -3  186.68    9.00
  -7   4   3  200.48    9.90
   7   4  -3  196.48    8.70
  -7   4   3  202.98    9.70
   7   4  -3  196.88    9.00
   6   4  -3   23.20    4.60
   6   4  -3   22.60    3.80
   6   4  -3   27.30    3.60
  -6   4   3   33.50    4.90
  -6   4   3   23.30    4.60
  -5   4   3    4.00    2.60
   5   4  -3    1.70    2.70
  -5   4   3    2.20    2.40
   5   4  -3    1.10    1.80
   5   4  -3    9.70    3.20
   4  -4  -3    6.30    2.30
  -4   4   3    6.10    2.50
   4   4  -3    5.00    2.90
   4   4  -3    8.60    2.00
  -4   4   3    9.10    2.60
   4   4  -3    4.70    2.10
   3  -4  -3   78.69    5.20
  -3   4   3   78.99    6.10
   3   4  -3   81.99    5.60
  -3   4   3   77.09    5.80
   3   4  -3   68.59    6.50
   3   4  -3   82.79    5.10
  -2   4   3  133.29    7.60
  -2   4   3  125.09    7.30
   2   4  -3  137.89    7.00
   2   4  -3  132.99    7.10
   1   4  -3  305.67   12.80
  -1   4   3  282.57   12.70
  -1   4   3  289.27   13.00
   1   4  -3  297.77   12.40
   0   4  -3   18.10    4.20
   0   4  -3   18.70    3.70
   0   4   3   13.70    4.10
   1   4   3  344.97   14.80
  -1   4  -3  363.06   14.90
   1   4   3  357.06   14.70
  -1   4  -3  348.97   14.50
   2  -4   3  163.58    8.40
   2   4   3  183.28    8.60
   2   4   3  182.08    8.80
  -2   4  -3  167.88    8.60
  -2   4  -3  190.78    9.00
   3  -4   3   -1.80    2.50
   3   4   3    1.00    2.10
  -3   4  -3    2.20    2.60
  -3   4  -3   -1.00    2.40
   3   4   3   -0.20    2.30
   4  -4   3   11.10    3.60
   4   4   3    6.90    2.30
   4   4   3    4.60    2.40
  -4   4  -3    5.30    2.80
  -4   4  -3    9.60    2.70
   5  -4   3  395.76   15.10
  -5   4  -3  361.26   15.40
  -5   4  -3  379.86   16.00
   5   4   3  387.26   15.30
   5   4   3  363.76   15.10
   6  -4   3  125.79    6.40
  -6   4  -3  120.09    7.40
  -6   4  -3  130.49    7.50
   6   4   3  125.99    6.90
   6   4   3  119.39    6.70
   7  -4   3  183.48    8.40
   7   4   3  182.38    8.60
  -7   4  -3  192.28    9.50
   7   4   3  187.68    8.70
   8  -4   3   96.29    5.40
   8   4   3  102.69    5.80
  -8   4  -3  105.29    6.70
   8   4   3   92.29    6.40
   9  -4   3   21.80    3.00
   9   4   3   18.40    4.10
  -9   4  -3   16.50    4.60
   9   4   3   17.40    4.30
  10  -4   3   23.10    3.00
  10   4   3   26.50    4.00
  10   4   3   25.70    4.10
  11  -4   3    0.40    1.80
 -11   4  -3   -3.10    2.20
  11   4   3    2.30    2.20
  12  -4   3   58.09    3.80
 -12   4  -3   60.49    4.80
  12   4   3   53.29    4.10
  13  -4   3   21.00    3.30
  13   4   3   20.90    3.50
 -11   5   3   -0.30    1.50
  11   5  -3    1.70    1.60
  10  -5  -3    3.90    3.70
  10   5  -3    0.50    1.50
 -10   5   3    0.60    1.50
   9  -5  -3   10.50    3.40
   9   5  -3   10.70    2.20
  -9   5   3    9.60    2.90
   9   5  -3    7.30    2.20
   8  -5  -3   14.80    3.50
  -8   5   3    4.40    2.20
  -8   5   3    7.60    1.80
   8   5  -3    6.30    1.60
   8   5  -3    5.20    1.50
   7  -5  -3   35.30    3.90
  -7   5   3   33.10    3.70
  -7   5   3   43.70    3.70
   7   5  -3   38.20    3.10
   7   5  -3   41.00    2.90
   6  -5  -3    1.40    2.40
   6   5  -3    3.90    2.00
   6   5  -3    0.00    1.50
  -6   5   3    2.00    1.90
  -6   5   3   -0.90    1.90
   5  -5  -3   -2.40    2.50
   5   5  -3    0.50    1.40
  -5   5   3    2.50    1.90
  -5   5   3   -1.00    1.90
   5   5  -3    0.50    1.60
   4  -5  -3   24.20    4.30
   3  -5  -3   38.60    5.50
   3   5  -3   57.39    3.90
   3   5  -3   64.39    6.60
  -3   5   3   47.50    4.40
  -3   5   3   52.79    4.60
  -2   5   3   12.50    3.40
   2   5  -3   14.70    2.90
  -2   5   3   14.20    3.60
   2   5  -3   15.20    3.60
   1   5  -3    4.90    1.80
   1   5  -3    9.70    3.10
  -1   5   3    5.90    2.00
  -1   5   3    3.30    2.00
   0   5  -3    3.40    2.00
   0   5  -3    5.80    1.90
   0   5   3    6.00    2.00
   0   5   3    0.10    1.80
   1   5   3   42.50    4.20
  -1   5  -3   44.20    4.20
  -1   5  -3   47.20    3.80
   1   5   3   31.80    3.90
  -2   5  -3   13.30    3.30
   2   5   3   21.50    3.80
   2   5   3   20.70    3.20
  -2   5  -3   17.30    3.70
  -3   5  -3    4.70    3.00
  -3   5  -3    2.00    2.20
   3   5   3    3.60    1.90
   4   5   3   35.20    3.30
  -4   5  -3   27.90    3.60
  -4   5  -3   37.60    4.00
   4   5   3   32.00    3.70
  -5   5  -3    3.20    1.80
   5   5   3    6.70    1.90
   5   5   3   10.70    3.20
  -5   5  -3    4.90    2.00
   6   5   3    5.20    1.80
  -6   5  -3    3.60    2.50
  -6   5  -3    5.80    1.80
   6   5   3   10.20    3.10
   7   5   3    7.40    1.80
   7   5   3   10.40    2.90
  -7   5  -3    4.80    1.60
   8  -5   3    1.90    4.50
  -8   5  -3    0.50    1.50
   8   5   3    3.00    2.70
  -9   5  -3    1.60    1.60
 -10   5  -3    2.00    1.70
   4   6  -3   -0.50    1.00
  -4   6   3   -1.60    1.30
   4   6  -3   -0.30    1.10
  -4   6   3   -0.30    1.20
  -3   6   3   67.39    3.60
  -3   6   3   67.39    3.40
   3   6  -3   64.19    3.40
   3   6  -3   64.99    3.20
   2   6  -3    2.00    1.80
  -2   6   3    1.50    1.70
  -2   6   3    2.50    1.30
   1   6  -3   52.69    3.40
  -1   6   3   50.39    2.90
   1   6  -3   44.60    2.90
  -1   6   3   45.90    3.00
   0   6  -3    2.50    1.50
   0   6   3    2.50    1.40
   0   6  -3    1.30    1.70
   0   6   3    1.80    1.40
  -1   6  -3   24.70    2.80
  -1   6  -3   29.00    2.30
   1   6   3   29.00    2.70
   1   6   3   30.50    3.30
  -2   6  -3    2.30    1.10
  -2   6  -3    1.50    1.30
   2   6   3    2.40    1.20
   2   6   3    1.30    1.40
  -3   6  -3    1.10    1.50
   3   6   3    2.30    1.50
  -3   6  -3    2.90    1.20
   3   6   3    3.70    1.20
   4   6   3    3.20    1.40
  -4   6  -3    4.80    1.30
  18   0  -4   44.20    4.30
 -18   0   4   37.50    5.10
  17   0  -4    1.50    3.10
 -17   0   4    1.70    2.20
  17   0  -4    0.10    1.90
  16   0  -4  224.48   10.60
  16   0  -4  242.78   10.30
 -16   0   4  252.77   10.80
 -15   0   4    4.50    2.40
  15   0  -4   -2.80    2.10
  14   0  -4  160.58    8.40
  14   0  -4  164.68    8.00
  13   0  -4    1.70    3.00
  13   0  -4   -3.00    2.30
  12   0  -4   33.40    4.60
  12   0  -4   38.70    5.50
  11   0  -4   -5.10    3.30
  11   0  -4    2.30    2.70
  11   0  -4    0.20    2.30
  10   0  -4  199.48    9.70
  10   0  -4  210.78    8.70
   9   0  -4   -1.30    2.10
   8   0  -4  142.69    6.60
  -5   0   4    0.30    0.30
   5   0  -4    0.40    0.30
   4   0  -4  607.54   21.00
  -4   0   4  582.24   21.00
  -3   0   4    0.10    0.20
   3   0  -4    0.40    0.20
  -2   0   4 6673.63  233.18
  -1   0   4    0.80    0.30
   1   0  -4    0.50    0.20
   0   0   4 4758.62  166.38
   1   0   4    0.10    0.20
  -1   0  -4    0.20    0.20
   2   0   4 2750.02   96.29
   3   0   4   -0.20    0.20
  -3   0  -4    0.40    0.20
   4   0   4 2885.11  100.59
  -4   0  -4 2863.91  100.59
   6   0   4  536.55   19.60
   7   0   4   -0.20    1.30
   8   0   4  558.84   20.60
   9   0   4    0.60    2.70
   9   0   4   -3.80    2.40
   9   0   4   -0.10    1.50
  10   0   4  603.34   23.60
  10   0   4  652.83   23.30
  10   0   4  620.44   23.70
  11   0   4    2.40    2.20
  11   0   4   -1.50    2.30
  11   0   4   -0.80    1.90
  12   0   4 5276.87  187.28
  12   0   4 5417.46  187.18
  12   0   4 5243.38  187.38
  13   0   4    4.40    2.60
  13   0   4    0.10    2.00
  13   0   4   -0.40    2.40
  14   0   4   36.80    4.50
  14   0   4   48.80    4.90
  14   0   4   38.80    4.30
  15   0   4    4.40    3.40
  15   0   4    0.10    3.00
  15   0   4    2.80    3.20
  16   0   4    4.40    2.00
  16   0   4    5.80    2.10
  17   0   4   -0.30    2.00
  17   0   4    0.90    1.90
 -18  -1   4   41.60    4.40
  18   1  -4   34.70    2.80
  18   1  -4   37.40    3.80
 -18   1   4   37.90    4.30
 -17  -1   4   15.50    3.80
 -17   1   4   14.40    3.80
  17   1  -4   14.10    3.30
  17   1  -4   10.50    3.10
  16   1  -4   59.09    4.30
  16   1  -4   66.59    4.60
 -16   1   4   58.79    5.00
  15   1  -4  276.77   11.70
  15   1  -4  272.77   11.60
 -15   1   4  285.47   12.30
  14  -1  -4   55.29    4.70
 -14   1   4   62.39    7.40
  14   1  -4   68.59    4.90
  14   1  -4   66.49    4.70
  13  -1  -4  966.00   35.50
  13   1  -4  942.91   36.00
 -13   1   4  997.30   36.40
  13   1  -4  996.30   36.00
  12  -1  -4  540.75   20.30
  12   1  -4  540.65   20.70
  12   1  -4  524.95   20.70
  12   1  -4  540.15   20.70
 -12   1   4  545.05   21.10
  11  -1  -4   18.90    3.00
  11   1  -4   11.70    2.20
 -11   1   4   12.40    4.50
  11   1  -4   15.10    2.60
  11   1  -4   14.70    4.20
  10  -1  -4  125.59    5.80
  10   1  -4  112.69    6.70
  10   1  -4  130.89    6.60
 -10   1   4  118.29    7.10
  10   1  -4  114.69    6.60
   9  -1  -4  104.39    5.10
   9   1  -4  104.99    6.40
   9   1  -4   95.39    6.30
   9   1  -4   91.29    6.20
   8  -1  -4  384.56   14.60
   7  -1  -4    1.70    1.40
   7  -1  -4    0.40    0.80
   7  -1  -4   -0.60    0.80
   6  -1  -4   -0.10    0.60
   6  -1  -4   -0.30    0.70
  -6  -1   4    0.40    0.40
   6   1  -4    0.20    0.60
   5  -1  -4    1.20    0.50
  -5  -1   4    1.10    0.40
   5   1  -4    0.50    0.60
   4  -1  -4   94.79    3.80
  -4  -1   4   91.39    3.70
   4   1  -4   97.69    4.00
  -3  -1   4  482.45   17.70
   3  -1  -4  494.75   17.70
   3   1  -4  501.55   17.80
  -2  -1   4 2986.80  108.99
   2  -1  -4 3166.88  109.09
   2   1  -4 3177.08  109.19
  -1  -1   4 5701.63  199.48
   0  -1   4 8126.49  284.37
   1  -1   4 4775.32  167.48
  -2  -1  -4  615.54   21.30
   2  -1   4  587.74   21.30
  -2   1  -4  583.44   21.40
   3  -1   4 1122.29   41.00
  -3  -1  -4 1214.48   41.00
  -3   1  -4 1142.99   41.10
  -4  -1  -4   69.69    2.90
   4  -1   4   68.49    2.90
  -4   1  -4   65.69    3.10
  -5  -1  -4    9.50    1.30
   5  -1   4    9.00    1.10
   5  -1   4   11.80    1.90
  -5  -1  -4   10.30    1.10
  -5   1  -4   10.40    1.60
   6  -1   4 1603.34   56.39
   6   1   4 1573.74   56.39
   7  -1   4    5.10    1.80
   7   1   4    8.20    2.70
   8  -1   4   22.70    2.30
   8   1   4   24.00    5.00
   8   1   4   25.00    4.50
   8   1   4   21.10    3.00
   9  -1   4  186.68    7.70
   9  -1   4  175.18    9.00
   9   1   4  187.98    8.00
   9   1   4  176.58    8.50
   9   1   4  178.48    8.40
  10  -1   4   43.50    5.30
  10  -1   4   47.30    3.30
  10  -1   4   37.60    6.40
 -10   1  -4   27.20    5.60
  10   1   4   42.70    4.20
  10   1   4   49.30    4.40
  10   1   4   36.10    3.90
  11  -1   4   23.60    2.70
  11  -1   4   20.90    6.10
  11  -1   4   25.40    4.70
  11   1   4   22.80    3.80
  11   1   4   16.70    3.90
  11   1   4   21.80    4.00
 -11   1  -4   29.40    7.80
  12  -1   4  258.87   11.30
  12  -1   4  248.38   11.50
  12  -1   4  259.47   10.50
  12   1   4  255.17   10.90
 -12   1  -4  235.08   16.00
  12   1   4  242.98   11.70
  12   1   4  253.37   11.00
  13  -1   4   18.40    4.70
  13  -1   4   22.80    3.30
  13  -1   4   24.00    6.10
  13   1   4   18.50    3.60
  13   1   4   21.30    3.60
  14  -1   4   13.80    4.70
  14  -1   4   10.70    3.80
  14  -1   4   13.40    3.30
  14   1   4   19.70    3.60
  15  -1   4   73.89    5.80
  15  -1   4   76.89    5.10
  15   1   4   85.79    5.00
  15   1   4   85.39    5.10
  16  -1   4   28.20    4.40
  16   1   4   29.60    3.20
  16   1   4   29.00    2.80
  17   1   4   90.69    4.90
  17   1   4   85.19    4.60
  18   1   4    1.90    1.40
  18   1   4    2.30    1.60
  18   2  -4   -1.20    1.10
  18   2  -4   -2.40    1.50
 -17  -2   4   43.20    5.00
  17   2  -4   39.50    2.90
 -17   2   4   33.00    3.90
  17   2  -4   41.20    3.10
  16  -2  -4   28.60    4.40
  16   2  -4   28.10    3.10
 -16   2   4   32.50    4.10
  16   2  -4   30.40    3.10
  15  -2  -4   -1.10    2.20
  15   2  -4    3.30    1.60
  15   2  -4    2.60    1.80
 -15   2   4   -1.70    2.30
  14  -2  -4    9.30    3.00
  14   2  -4   11.90    3.10
  14   2  -4   14.80    3.20
  14   2  -4   18.00    3.90
  13  -2  -4   15.90    3.00
  13   2  -4   16.10    3.80
  13   2  -4   13.20    3.30
  13   2  -4   20.20    5.40
 -13   2   4   14.40    3.60
  12  -2  -4  624.94   23.50
 -12   2   4  620.74   24.50
  12   2  -4  624.34   23.70
  12   2  -4  624.74   23.80
  12   2  -4  628.94   24.40
  11  -2  -4  275.17   11.30
  11   2  -4  270.67   11.70
  11   2  -4  278.57   11.60
  11   2  -4  269.27   11.60
 -11   2   4  280.67   12.50
  10  -2  -4   43.60    3.50
  10   2  -4   42.60    6.20
 -10   2   4   45.20    5.30
  10   2  -4   40.60    4.40
  10   2  -4   44.40    4.30
  10   2  -4   45.10    4.30
   9  -2  -4   -0.80    1.60
   9   2  -4    2.20    1.80
  -9   2   4   -0.20    2.90
   9   2  -4    3.80    1.90
  -9   2   4   -7.30    5.80
   9   2  -4    0.80    2.00
   9   2  -4    1.00    2.80
   8  -2  -4    2.60    1.50
   8   2  -4    2.90    2.10
   8   2  -4    3.10    2.10
  -8   2   4    1.70    3.20
   8   2  -4    0.80    2.50
   8   2  -4    4.40    2.30
   7  -2  -4   90.89    5.70
   7  -2  -4   93.49    4.80
  -7  -2   4   86.79    4.80
   7   2  -4   90.79    6.10
   7   2  -4   90.69    5.80
  -7   2   4  102.69    7.00
   6  -2  -4   10.50    3.00
  -6  -2   4    6.40    2.30
   6  -2  -4   14.10    3.50
   5  -2  -4   28.50    3.10
   5  -2  -4   28.80    2.90
  -5  -2   4   26.20    2.50
  -4  -2   4  132.09    5.70
   4  -2  -4  138.99    6.10
   4  -2  -4  134.09    6.00
   4   2  -4  123.69    6.10
   3  -2  -4  327.57   12.80
  -3  -2   4  357.56   12.70
   3  -2  -4  346.37   13.00
  -3   2   4  314.97   12.70
   3   2  -4  320.57   12.90
  -2  -2   4  421.76   15.30
   2  -2  -4  415.16   15.50
   2  -2  -4  404.06   15.40
  -2   2   4  399.26   15.30
   2   2  -4  392.46   15.40
   1  -2  -4   15.20    2.00
  -1  -2   4   14.80    1.70
   1  -2  -4   12.90    1.90
  -1   2   4   12.90    2.30
   1   2  -4   14.20    2.10
   0  -2  -4   85.99    4.20
   0  -2  -4   86.29    4.20
   0  -2   4   86.89    4.00
   0   2  -4   80.39    4.30
   0   2   4   80.39    4.40
   1  -2   4    0.30    0.70
  -1  -2  -4   -0.60    0.90
  -1  -2  -4   -0.60    0.80
   1   2   4   -1.90    1.50
  -1   2  -4    0.00    1.00
   2  -2   4  130.59    5.40
  -2  -2  -4  122.49    5.50
  -2  -2  -4  128.79    5.60
   2   2   4  117.99    5.70
  -2   2  -4  122.19    5.80
  -3  -2  -4  262.27   10.20
   3  -2   4  259.07   10.10
  -3  -2  -4  276.77   10.40
   3  -2   4  249.97   10.00
   3   2   4  255.67   10.20
  -3   2  -4  245.38   10.50
  -4  -2  -4  231.88    8.90
   4  -2   4  212.38    8.50
   4  -2   4  206.58    8.50
  -4  -2  -4  211.08    8.60
   4   2   4  203.68    8.80
   5  -2   4   55.49    3.40
  -5  -2  -4   56.29    3.70
   5  -2   4   50.59    3.20
  -5  -2  -4   51.39    3.70
   5   2   4   52.39    4.10
   6  -2   4   10.60    3.40
  -6  -2  -4    9.80    2.00
   6  -2   4    6.80    1.50
   6   2   4   11.90    3.70
   7  -2   4    3.80    1.30
   7   2   4    3.20    2.80
   7   2   4   -0.10    2.30
   7   2   4    0.90    2.60
   8  -2   4  103.29    5.10
   8   2   4  105.69    6.10
  -8   2  -4   95.29    8.40
   8   2   4  106.69    6.10
   9  -2   4   76.79    4.20
   9   2   4   74.99    5.10
   9   2   4   72.99    5.20
  -9   2  -4   74.69    7.60
  10  -2   4  179.48    7.70
  10   2   4  177.18    8.30
  10   2   4  172.98    8.20
 -10   2  -4  172.08    9.80
  11  -2   4    3.70    1.80
  11   2   4    5.70    2.10
  11   2   4    3.90    2.00
 -11   2  -4   19.00    6.40
  12  -2   4    3.20    1.70
 -12   2  -4    2.40    3.90
  12   2   4    5.70    2.20
  12   2   4    4.70    2.00
  13  -2   4    2.50    1.80
  13   2   4    2.90    1.50
  13   2   4    0.00    1.90
 -13   2  -4    5.60    4.40
  14  -2   4   12.00    2.80
  14   2   4   12.00    2.90
  15   2   4    7.50    2.40
  15   2   4    4.10    1.70
  16  -2   4   -1.00    2.50
  16   2   4    0.90    1.30
  16   2   4    1.80    1.40
  17   2   4   14.20    2.20
  17   2   4   17.60    2.20
  16   3  -4    5.90    2.10
 -16   3   4    0.70    1.30
  15  -3  -4    1.60    2.00
 -15   3   4    9.40    3.30
  15   3  -4    3.10    1.80
  15   3  -4    2.20    1.50
  14  -3  -4    8.90    2.00
 -14   3   4   15.60    3.90
  14   3  -4   10.00    2.60
  14   3  -4   10.60    3.10
  14   3  -4    7.80    1.80
  13  -3  -4    0.40    1.80
  13   3  -4    1.00    1.70
  13   3  -4   -0.30    1.80
  12  -3  -4   -0.30    1.70
  12   3  -4    1.30    1.80
 -12   3   4   -0.20    2.50
  12   3  -4   -0.60    1.80
  12   3  -4   -2.60    1.90
  11  -3  -4    0.50    1.70
  11   3  -4   -2.00    1.90
 -11   3   4    5.10    2.70
  11   3  -4    1.50    1.70
  11   3  -4    0.60    2.00
  11   3  -4    4.10    2.90
  10   3  -4    0.40    2.40
  10   3  -4   -1.50    2.30
 -10   3   4   -1.80    2.80
 -10   3   4   -0.20    3.90
  10   3  -4   -1.60    2.00
  10   3  -4   -0.60    1.80
   9  -3  -4    3.80    1.80
   9   3  -4    0.40    2.20
   9   3  -4   -0.50    1.80
   9   3  -4   -0.80    2.20
  -9   3   4    1.30    3.20
   9   3  -4    0.80    2.10
  -9   3   4    1.40    2.70
   8  -3  -4    8.10    2.90
   8   3  -4   14.80    4.80
  -8   3   4   12.50    3.30
   8   3  -4   11.30    2.40
   8   3  -4   11.10    3.50
  -8   3   4    7.60    3.80
   7   3  -4    3.00    2.20
  -7   3   4   -1.00    3.30
   7   3  -4   -1.70    2.20
   7   3  -4    2.70    2.70
  -7   3   4    1.80    2.70
   7   3  -4    1.60    2.10
   6  -3  -4   61.69    4.00
   6   3  -4   55.49    4.70
  -6   3   4   55.19    6.30
  -6   3   4   55.49    6.10
   6   3  -4   55.79    4.70
   6   3  -4   60.29    4.60
  -5   3   4    3.80    3.00
  -5   3   4   10.10    3.30
   5   3  -4    8.40    2.30
   5   3  -4    4.50    2.20
   5   3  -4    4.00    2.30
   4   3  -4   10.10    3.40
  -4   3   4   12.80    3.30
  -4   3   4   19.60    5.10
   4   3  -4   12.50    2.90
   4   3  -4   16.20    3.70
  -3   3   4    2.30    2.90
   3   3  -4   -1.60    2.00
  -3   3   4    1.80    3.10
   3   3  -4    1.90    2.20
   3   3  -4    2.00    2.90
  -2   3   4   10.20    2.80
  -2   3   4    7.00    2.30
   2   3  -4   11.50    3.90
   2   3  -4   12.10    4.50
  -1   3   4   25.20    4.40
  -1   3   4   23.30    4.60
  -1   3   4   21.60    5.60
   1   3  -4   29.50    4.30
   1   3  -4   26.30    5.30
   0   3  -4    4.80    2.60
   0   3   4    2.00    1.60
   0   3   4    1.10    2.90
   0   3  -4    0.50    3.00
   1  -3   4   21.40    3.80
  -1   3  -4   18.10    5.00
   1   3   4   17.10    2.70
   1   3   4   24.20    5.10
  -1   3  -4   20.80    5.10
   1   3   4   23.50    6.70
   2  -3   4   22.00    3.30
   2   3   4   17.10    5.30
   2   3   4   25.10    5.20
   2   3   4   23.50    3.10
  -2   3  -4   17.10    5.20
  -2   3  -4   16.80    3.60
   3  -3   4    2.20    1.90
   3   3   4    3.90    2.30
  -3   3  -4   -0.80    2.70
   3   3   4    1.80    3.30
   3   3   4   -3.80    2.70
   4  -3   4    3.00    1.70
  -4   3  -4   -7.10    3.80
   4   3   4   -0.90    4.00
   4   3   4    1.10    2.90
   4   3   4    0.60    3.10
  -4   3  -4   -2.30    2.40
   5  -3   4    7.70    1.80
   5   3   4   11.60    3.00
  -5   3  -4    1.40    4.70
  -5   3  -4    7.40    2.60
   5   3   4    8.00    3.90
   5   3   4    9.90    3.20
   6  -3   4   14.70    2.60
   6   3   4   15.10    3.00
   6   3   4   14.00    3.20
  -6   3  -4   14.20    4.40
   6   3   4    6.40    3.00
   7  -3   4   -0.70    1.60
   7   3   4    0.80    2.90
  -7   3  -4    0.30    2.60
   7   3   4    0.00    2.70
   7   3   4   -0.20    2.90
   8  -3   4    0.60    1.60
   8   3   4   -1.70    2.70
   8   3   4   -1.40    2.30
   8   3   4    0.10    2.60
  -8   3  -4    3.30    3.00
   9  -3   4    0.70    1.70
   9   3   4   -0.40    2.40
  -9   3  -4   -0.20    2.90
   9   3   4   -0.70    2.30
   9   3   4    0.00    2.80
  10  -3   4    7.20    2.50
  10   3   4    2.50    2.10
 -10   3  -4    5.30    2.90
  10   3   4   14.50    3.60
  11  -3   4    5.00    1.70
  11   3   4    7.00    2.10
  11   3   4    7.30    2.00
 -11   3  -4    5.00    2.40
  12  -3   4    3.60    1.90
  12   3   4    1.10    2.20
 -12   3  -4    2.30    2.70
  13  -3   4    8.00    2.40
 -13   3  -4   15.50    5.70
  13   3   4   12.70    2.90
  13   3   4    6.70    1.70
  14  -3   4    1.40    1.80
  14   3   4    0.10    1.70
  14   3   4   -0.30    1.40
  15  -3   4   15.80    3.40
  15   3   4   17.60    3.50
 -14   4   4    2.40    1.60
  14   4  -4    2.20    1.40
  13  -4  -4   76.39    4.50
  13   4  -4   78.59    4.20
 -13   4   4   88.69    4.80
  13   4  -4   89.89    4.40
  12  -4  -4  217.98    9.40
 -12   4   4  223.58   10.80
  12   4  -4  215.98    8.90
  12   4  -4  206.28    8.90
  11  -4  -4   39.30    3.50
  11   4  -4   43.40    3.50
  11   4  -4   45.30    3.40
 -11   4   4   39.80    4.10
  10  -4  -4  196.28    9.60
  10   4  -4  189.78    8.70
  10   4  -4  185.58    8.10
 -10   4   4  188.78   10.10
   9  -4  -4   25.20    3.30
   9   4  -4   33.70    3.40
   9   4  -4   28.70    3.30
  -9   4   4   26.30    4.10
  -9   4   4   28.80    5.40
   9   4  -4   31.50    3.70
   8  -4  -4    3.00    2.00
  -8   4   4    5.80    3.70
   8   4  -4    6.40    2.20
  -8   4   4    2.70    2.60
   8   4  -4    4.80    1.80
   8   4  -4    1.30    1.80
   7  -4  -4   55.29    4.50
   7   4  -4   58.49    5.20
   7   4  -4   60.39    5.00
  -7   4   4   65.39    5.30
   7   4  -4   59.29    4.20
  -7   4   4   51.99    5.60
   6  -4  -4   30.00    5.50
   6   4  -4   25.40    4.50
   6   4  -4   35.30    3.90
  -6   4   4   32.70    4.70
  -6   4   4   31.40    4.90
   6   4  -4   34.00    3.90
   5  -4  -4  141.59    7.00
   5   4  -4  143.59    8.10
  -5   4   4  129.19    7.70
   5   4  -4  138.99    7.30
   5   4  -4  134.49    6.80
  -5   4   4  128.39    7.80
   4  -4  -4   17.40    3.50
  -4   4   4   11.50    2.80
  -4   4   4   14.10    2.90
   4   4  -4    8.90    3.10
   4   4  -4   16.40    3.60
   4   4  -4   11.70    2.80
   3   4  -4   35.30    4.70
  -3   4   4   36.70    4.70
   3   4  -4   35.80    4.10
  -3   4   4   38.40    5.30
   3   4  -4   31.70    3.70
   2   4  -4  227.28   10.20
   2   4  -4  194.28   12.50
  -2   4   4  222.08   10.40
  -2   4   4  235.48   10.60
   1   4  -4   71.79    5.10
  -1   4   4   70.89    6.00
  -1   4   4   69.79    5.50
   1   4  -4   77.79    5.50
   0   4   4   -3.90    2.60
   0   4  -4    2.50    2.20
   0   4   4    1.80    2.50
   0   4  -4    1.20    2.00
   1   4   4   24.40    4.00
  -1   4  -4   18.80    3.90
  -1   4  -4   25.90    4.80
   1   4   4   18.20    4.30
  -2   4  -4   17.60    4.10
  -2   4  -4   18.80    4.40
   2   4   4   20.00    4.30
   2   4   4   23.90    4.30
   3  -4   4  209.48    9.50
   3   4   4  214.98    9.90
  -3   4  -4  219.98    9.90
   3   4   4  217.08   10.00
  -3   4  -4  210.18   10.20
   4  -4   4   64.79    4.70
  -4   4  -4   45.90    5.20
   4   4   4   49.70    5.20
   4   4   4   57.29    4.90
  -4   4  -4   51.89    5.60
   5  -4   4   53.39    4.40
  -5   4  -4   44.50    5.40
   5   4   4   46.50    4.40
   5   4   4   40.80    4.70
   6  -4   4   57.89    4.40
   6   4   4   55.29    5.10
  -6   4  -4   48.10    6.20
  -6   4  -4   58.89    5.30
   6   4   4   56.89    4.80
   7  -4   4   -0.30    2.00
   7   4   4    2.60    2.40
   7   4   4    3.20    2.80
  -7   4  -4    3.70    2.70
   8  -4   4   -0.50    2.00
  -8   4  -4    5.30    2.70
   8   4   4    2.90    2.30
   8   4   4   -2.40    3.30
   9  -4   4   34.40    3.40
   9   4   4   34.20    4.80
   9   4   4   40.00    4.70
  10  -4   4    8.40    3.00
 -10   4  -4   16.60    4.30
  10   4   4   16.40    4.20
  11  -4   4    5.40    2.20
  11   4   4    8.50    2.40
 -11   4  -4   12.30    4.20
  12  -4   4   13.40    3.10
 -12   4  -4   24.30    4.90
  13   4   4   80.69    4.90
  11   5  -4   11.40    2.40
 -11   5   4    6.90    2.40
  10  -5  -4   -4.00    2.60
  10   5  -4    0.10    1.70
 -10   5   4    0.70    1.50
   9  -5  -4   81.09    4.70
   9   5  -4   80.49    5.30
   9   5  -4   88.89    4.20
  -9   5   4   79.69    4.70
   9   5  -4   83.69    4.10
  -9   5   4   78.19    5.40
   8  -5  -4  104.29    5.40
  -8   5   4   86.89    5.10
   8   5  -4   96.29    4.60
   8   5  -4   96.69    4.80
   8   5  -4  102.19    7.80
  -8   5   4   96.39    5.60
   7  -5  -4    7.90    2.40
  -7   5   4    6.90    2.30
   7   5  -4    9.90    2.60
  -7   5   4   13.30    3.10
   7   5  -4    7.90    2.10
   6  -5  -4   62.19    4.50
   6   5  -4   56.19    3.80
  -6   5   4   50.79    4.40
   6   5  -4   56.69    3.50
  -6   5   4   59.19    4.30
   5  -5  -4    3.70    2.50
  -5   5   4    0.00    2.00
   5   5  -4    1.20    1.50
  -5   5   4    2.70    2.10
   5   5  -4    2.30    1.60
   4  -5  -4   -1.70    2.80
   4   5  -4    0.00    2.50
  -4   5   4    0.20    2.30
   4   5  -4    0.20    1.70
  -4   5   4    3.20    2.40
   3  -5  -4  274.67   12.30
   3   5  -4  295.67   11.90
  -3   5   4  281.87   12.60
  -3   5   4  302.37   12.40
   3   5  -4  300.07   12.30
   2  -5  -4   42.70    6.10
   2   5  -4   50.69    4.20
   2   5  -4   60.09    5.20
  -2   5   4   50.99    4.50
  -2   5   4   50.49    4.50
  -1   5   4  423.76   17.00
   1   5  -4  409.76   16.10
   1   5  -4  387.46   18.60
  -1   5   4  413.26   16.50
   0   5   4  890.91   32.80
   0   5  -4  854.11   32.70
   0   5   4  870.81   32.60
   0   5  -4  890.21   32.80
  -1   5  -4   39.50    3.70
   1   5   4   38.80    4.10
  -1   5  -4   44.60    4.30
   1   5   4   47.80    4.00
  -2   5  -4  143.79    7.50
  -2   5  -4  138.49    7.90
   2   5   4  148.99    7.10
  -3   5  -4   44.20    3.70
   3   5   4   38.00    3.50
   3   5   4   43.10    3.90
  -4   5  -4   36.30    3.50
   4   5   4   27.40    3.70
  -4   5  -4   31.00    3.70
   4   5   4   30.30    3.20
  -5   5  -4   67.59    4.70
   5   5   4   70.29    4.30
   5   5   4   75.29    4.60
  -5   5  -4   73.39    4.90
  -6   5  -4    1.70    1.70
   6   5   4    0.40    1.90
   6   5   4    8.80    3.20
   7   5   4   48.40    4.10
   7   5   4   53.19    4.00
  -7   5  -4   63.29    4.00
  -8   5  -4   25.60    3.20
  -9   5  -4    1.40    1.70
   4   6  -4    0.50    1.00
   4   6  -4    1.30    1.00
  -4   6   4   -0.30    1.30
  -4   6   4    0.20    1.30
  -3   6   4  101.49    4.80
   3   6  -4  102.19    4.40
   3   6  -4  103.29    4.60
  -3   6   4  103.79    4.60
   2   6  -4  181.28    7.50
  -2   6   4  191.08    7.70
  -2   6   4  190.88    7.60
   2   6  -4  195.38    7.80
   1   6  -4  150.18    6.30
  -1   6   4  143.69    6.20
   0   6  -4  281.77   10.40
   0   6   4  244.78   11.10
   0   6   4  299.67   10.60
  -1   6  -4  155.88    6.20
   1   6   4  153.08    6.30
  -1   6  -4  154.68    6.40
   1   6   4  151.18    6.40
   2   6   4    8.10    2.70
  -2   6  -4    2.70    1.20
   2   6   4   -0.20    1.20
  -3   6  -4   38.80    2.50
   3   6   4   31.90    2.50
 -18   0   5   -2.70    2.00
  18   0  -5    1.00    2.10
 -17   0   5    1.50    2.10
  17   0  -5   -0.30    2.00
  16   0  -5   -4.80    3.30
  16   0  -5    3.40    2.20
 -16   0   5   -0.20    2.30
  15   0  -5    1.60    2.10
  15   0  -5    5.70    3.30
 -15   0   5    6.70    2.30
  14   0  -5    2.50    2.20
  14   0  -5    3.70    3.20
  13   0  -5    1.30    2.20
  13   0  -5    6.40    3.20
  12   0  -5   -1.50    3.10
  12   0  -5    3.30    2.30
  11   0  -5   15.80    5.60
  11   0  -5    6.30    2.40
  10   0  -5   -2.20    3.90
  10   0  -5   -4.40    2.50
   9   0  -5   14.80    3.70
   8   0  -5    0.80    2.90
  -6   0   5   -0.30    0.40
   6   0  -5    0.60    0.50
   5   0  -5   26.10    1.30
  -5   0   5   24.30    1.30
   4   0  -5    0.00    0.30
  -4   0   5    0.30    0.30
  -3   0   5   26.40    1.30
   3   0  -5   27.40    1.30
   2   0  -5   -0.20    0.20
  -1   0   5   58.19    2.40
   1   0  -5   58.79    2.40
   0   0   5    0.10    0.30
   0   0  -5   -0.10    0.20
   1   0   5    1.50    0.30
  -1   0  -5    1.70    0.50
  -2   0  -5    0.10    0.30
   2   0   5   -0.30    0.30
  -3   0  -5   78.29    3.10
   3   0   5   79.59    3.10
  -4   0  -5   -0.20    0.40
   4   0   5    0.00    0.30
   5   0   5    7.60    1.90
  -5   0  -5    9.80    1.00
   6   0   5   -1.90    1.20
   7   0   5   21.80    2.30
   8   0   5    0.80    1.40
   9   0   5    4.00    2.50
   9   0   5    3.70    2.50
  10   0   5   -0.50    2.30
  10   0   5    0.40    2.30
  10   0   5    2.20    1.70
  11   0   5   -1.60    2.30
  11   0   5   -0.80    3.00
  11   0   5   -0.40    2.00
  12   0   5    1.40    2.00
  12   0   5    4.80    2.50
  12   0   5    0.20    2.40
  13   0   5   38.00    4.40
  13   0   5   38.10    4.10
  13   0   5   36.90    4.20
  14   0   5    2.60    2.70
  14   0   5    6.20    2.30
  15   0   5   40.80    4.20
  15   0   5   42.80    4.10
  15   0   5   36.00    4.80
  16   0   5   -0.60    1.90
  17   0   5    2.90    2.10
  17   0   5    3.30    1.90
 -18  -1   5   -0.80    2.10
 -18   1   5    2.00    2.60
  18   1  -5    0.80    2.10
  18   1  -5    0.40    1.30
 -17  -1   5   32.50    3.90
 -17   1   5   29.90    3.90
  17   1  -5   38.50    4.00
  17   1  -5   35.50    3.80
  16   1  -5   25.50    3.20
  16   1  -5   21.80    3.70
 -16   1   5   22.90    4.20
  15   1  -5  209.48    9.40
  15   1  -5  204.38    9.20
 -15   1   5  210.28    9.90
  14  -1  -5    0.70    2.60
  14   1  -5    0.60    2.30
  14   1  -5    1.50    1.80
 -14   1   5    1.70    2.60
  13  -1  -5  291.07   11.70
  13   1  -5  282.97   12.10
  13   1  -5  281.17   12.10
 -13   1   5  289.67   12.60
  12  -1  -5  141.39    6.80
 -12   1   5  140.89    8.00
  12   1  -5  138.69    7.40
  12   1  -5  152.78    7.40
  12   1  -5  140.89    7.30
  11  -1  -5    1.20    1.90
  11   1  -5    3.10    2.00
  11   1  -5    4.40    2.40
 -11   1   5    1.40    2.40
  11   1  -5    6.40    2.30
  10  -1  -5   64.29    3.90
 -10   1   5   62.59    5.30
  10   1  -5   60.39    4.90
  10   1  -5   49.30    5.20
  10   1  -5   58.69    4.90
   9  -1  -5   12.70    2.60
   9   1  -5    6.90    2.40
   9   1  -5    8.10    2.80
   9   1  -5   11.50    4.00
   7  -1  -5   11.90    2.50
   7  -1  -5    7.60    1.90
  -6  -1   5   10.00    1.10
   6   1  -5    9.40    1.60
   5  -1  -5  265.17    9.90
  -5  -1   5  261.47    9.80
   5   1  -5  276.77   10.10
  -4  -1   5   63.79    2.80
   4   1  -5   62.49    2.90
   3  -1  -5    4.20    1.00
   2  -1  -5 1875.21   63.39
  -2  -1   5 1786.42   63.29
   2   1  -5 1832.22   63.49
  -2   1   5 1704.23   63.39
  -1  -1   5 1509.05   54.09
   1  -1  -5 1564.64   54.09
  -1   1   5 1529.05   54.39
   1   1  -5 1536.55   54.19
   0  -1  -5 2757.82   93.49
   0  -1   5 2585.44   93.49
   0   1   5 2639.24   93.59
   0   1  -5 2667.03   93.59
   1  -1   5 5663.53  205.18
   1   1   5 6011.00  205.28
  -1   1  -5 5902.51  205.18
  -2  -1  -5 2029.00   66.69
   2  -1   5 1805.72   66.69
   2   1   5 1876.91   66.79
  -2   1  -5 1868.81   66.89
   3  -1   5   59.39    2.60
  -3  -1  -5   59.99    2.60
   4  -1   5  310.77   12.60
   4  -1   5  354.76   12.30
  -4  -1  -5  355.16   12.30
  -4   1  -5  328.57   12.60
   5  -1   5   60.49    3.30
  -5  -1  -5   67.69    2.90
   5  -1   5   66.29    2.80
   5   1   5   62.79    3.70
  -5   1  -5   61.69    3.30
   6  -1   5  259.37   10.20
  -6  -1  -5  261.57    9.60
  -6   1  -5  268.37   11.20
   6   1   5  263.97   10.30
   7  -1   5  188.18    7.80
   7   1   5  199.18    8.10
   8  -1   5   38.10    6.10
   8  -1   5   38.80    2.70
   8   1   5   29.30    4.20
   8   1   5   29.20    4.60
   8   1   5   37.20    3.20
   9  -1   5   32.80    2.70
   9  -1   5   35.90    7.50
   9  -1   5   25.90    5.10
   9   1   5   28.20    4.10
   9   1   5   29.70    3.20
   9   1   5   27.40    4.30
  10  -1   5   15.60    4.70
  10  -1   5   13.60    3.50
  10  -1   5   16.10    2.40
  10   1   5   16.60    3.90
  10   1   5   10.00    2.20
  10   1   5   12.60    3.50
  11  -1   5  120.89    6.10
  11  -1   5  103.89    6.80
  11  -1   5  100.09    7.40
  11   1   5   99.99    6.00
  11   1   5  114.39    6.00
  11   1   5  108.19    6.20
  12  -1   5   65.19    6.70
  12  -1   5   67.49    5.40
  12  -1   5   61.09    4.10
  12   1   5   61.89    4.80
  12   1   5   57.79    4.70
  12   1   5   56.99    5.20
  13  -1   5    7.00    3.40
  13  -1   5    4.30    2.00
  13  -1   5    3.60    2.80
  13   1   5   11.50    3.20
  13   1   5    6.60    3.30
  13   1   5   -0.50    3.70
  14  -1   5  124.39   10.10
  14  -1   5  111.09    6.10
  14  -1   5  126.39    7.10
  14   1   5  117.39    6.30
  15  -1   5  147.89    7.40
  15  -1   5  133.29    6.80
  15   1   5  132.19    7.60
  15   1   5  148.29    6.70
  16  -1   5   13.00    4.10
  16   1   5   16.70    3.00
  16   1   5   12.90    2.80
  17   1   5    2.50    1.50
  17   1   5    0.70    1.40
  18   2  -5    8.40    2.50
 -18   2   5    4.20    2.00
  18   2  -5    7.40    2.00
 -17  -2   5   23.10    3.20
  17   2  -5   27.90    4.90
  17   2  -5   23.40    2.50
 -17   2   5   24.30    3.50
  16  -2  -5   39.40    4.90
  16   2  -5   55.09    3.70
 -16   2   5   49.70    4.40
  16   2  -5   57.19    3.70
  15  -2  -5   30.90    3.70
  15   2  -5   29.00    3.40
 -15   2   5   24.20    4.50
  15   2  -5   32.40    3.50
  14  -2  -5  154.28    7.40
  14   2  -5  164.68    7.90
  14   2  -5  177.58    8.00
 -14   2   5  162.88    8.90
  14   2  -5  173.28    7.90
  13  -2  -5   28.90    3.20
  13   2  -5   36.20    3.70
 -13   2   5   27.20    5.50
  13   2  -5   26.10    4.10
  12  -2  -5 2561.84   90.29
  12   2  -5 2529.45   90.69
  12   2  -5 2542.05   91.49
  12   2  -5 2528.15   90.39
 -12   2   5 2532.95   91.19
  11  -2  -5 2304.37   80.89
  11   2  -5 2259.57   81.09
  11   2  -5 2226.18   80.99
  11   2  -5 2304.17   80.89
 -11   2   5 2240.48   81.59
  10  -2  -5  312.17   12.20
 -10   2   5  292.57   13.40
  10   2  -5  323.07   12.50
  10   2  -5  295.27   12.40
 -10   2   5  265.47   15.20
  10   2  -5  300.07   12.40
  10   2  -5  298.87   12.50
   9  -2  -5   96.19    4.90
  -9   2   5   79.49    9.00
  -9   2   5   78.99    7.10
   9   2  -5   85.29    5.80
   9   2  -5   94.99    5.90
   9   2  -5   92.49    5.50
   9   2  -5   88.29    5.60
   8  -2  -5  177.18    7.80
   8   2  -5  187.08    8.70
   8   2  -5  175.68    8.40
  -8   2   5  173.98   10.80
   8   2  -5  170.08    8.30
   8   2  -5  183.28    8.30
  -8   2   5  176.28    9.50
   7  -2  -5   28.40    2.80
   7  -2  -5   33.30    4.30
  -7  -2   5   32.20    3.40
   7   2  -5   17.40    4.40
   7   2  -5   22.70    3.90
  -7   2   5   23.70    6.00
   6  -2  -5  113.69    6.00
   6  -2  -5  116.39    6.30
  -6  -2   5  121.39    5.40
  -5  -2   5    6.10    2.00
   5  -2  -5    2.70    1.40
   5   2  -5    2.50    1.70
   4  -2  -5    1.10    1.20
   4  -2  -5   -1.80    1.10
  -4  -2   5   -0.60    0.90
  -4   2   5    1.40    1.20
   4   2  -5   -0.30    1.30
   3  -2  -5 2110.19   77.49
   3  -2  -5 2293.27   77.79
   3   2  -5 2136.69   77.69
  -3   2   5 2210.48   77.49
   2  -2  -5 3631.24  128.79
  -2  -2   5 3750.52  128.69
   2  -2  -5 3780.22  128.99
  -2   2   5 3540.95  128.59
   2   2  -5 3575.24  128.99
  -1  -2   5   12.90    1.70
   1  -2  -5   13.30    2.00
   1  -2  -5   13.60    2.00
  -1   2   5   16.60    2.40
   1   2  -5   12.40    2.20
   0  -2   5  953.10   34.00
   0  -2  -5  973.10   34.20
   0  -2  -5  953.00   34.10
   0   2   5  927.01   34.00
   0   2  -5  917.71   34.30
  -1  -2  -5  183.98    7.40
   1  -2   5  175.98    7.10
  -1  -2  -5  171.18    7.20
  -1   2  -5  163.38    7.40
   1   2   5  169.08    7.20
   2  -2   5  683.23   24.50
  -2  -2  -5  720.13   24.80
  -2  -2  -5  685.03   24.60
   2  -2   5  645.94   24.40
   2   2   5  656.93   24.50
  -2   2  -5  639.64   24.80
   3  -2   5 2550.64   87.79
  -3  -2  -5 2470.65   87.79
  -3  -2  -5 2612.34   88.09
   3  -2   5 2381.76   87.59
  -3   2  -5 2370.36   88.19
   3   2   5 2522.35   87.89
   4  -2   5  335.77   12.70
   4  -2   5  338.07   12.80
  -4  -2  -5  351.56   13.10
  -4  -2  -5  330.87   12.90
   4   2   5  333.17   13.00
  -4   2  -5  312.47   13.40
  -5  -2  -5   23.30    3.20
   5  -2   5   22.20    2.30
   5  -2   5   20.90    2.70
  -5  -2  -5   19.90    3.40
   5   2   5   20.80    3.20
   6  -2   5   80.19    4.70
  -6  -2  -5   83.19    5.40
   6  -2   5   87.69    4.30
   6   2   5   79.89    5.10
   7  -2   5   34.70    2.70
   7   2   5   24.30    4.60
   7   2   5   22.90    4.70
   7   2   5   20.60    5.70
   8  -2   5   21.40    2.40
   8   2   5   21.70    4.30
   8   2   5   20.90    4.40
   8   2   5   21.20    4.20
  -8   2  -5   26.20    7.30
   9  -2   5   26.70    2.90
   9   2   5   23.50    4.10
  -9   2  -5   28.30    7.40
   9   2   5   31.80    4.00
  10  -2   5  201.18    8.60
  10   2   5  203.08    9.20
  10   2   5  195.38    9.00
  11  -2   5   43.90    3.70
 -11   2  -5   24.70    8.10
  11   2   5   38.70    4.10
  11   2   5   36.20    4.10
  12  -2   5   48.60    3.70
  12   2   5   55.79    4.40
  12   2   5   58.19    5.10
  13  -2   5   -2.70    1.70
  13   2   5    2.50    1.80
  13   2   5   -0.50    1.60
  14  -2   5    1.50    1.90
  14   2   5   -1.10    1.50
  14   2   5   -1.20    1.70
  15  -2   5   12.10    3.20
  15   2   5   14.10    2.40
  15   2   5   13.20    2.70
  16  -2   5   85.89    5.00
  16   2   5   80.99    4.20
  16   2   5   80.79    4.20
  17   2   5    8.80    2.10
  16   3  -5  293.77   11.30
  15  -3  -5    3.00    2.10
  15   3  -5    2.30    1.80
  15   3  -5    3.60    1.50
 -15   3   5    1.40    2.20
  14  -3  -5   33.40    3.10
  14   3  -5   28.00    3.20
 -14   3   5   24.70    3.80
  14   3  -5   30.60    3.30
  14   3  -5   24.60    3.40
  13  -3  -5   41.50    3.60
  13   3  -5   36.60    3.70
  13   3  -5   39.30    3.80
  12   3  -5  177.28    8.30
  12   3  -5  178.78    8.20
 -12   3   5  187.18    9.30
  12   3  -5  180.08    8.40
  11  -3  -5    5.10    1.90
  11   3  -5    8.00    2.20
  11   3  -5    9.20    2.60
  11   3  -5    9.60    3.30
 -11   3   5    6.20    2.60
 -10   3   5  342.77   15.20
 -10   3   5  366.26   15.60
  10   3  -5  366.76   14.60
  10   3  -5  356.86   14.40
  10   3  -5  364.06   14.20
  10   3  -5  350.26   14.50
   9  -3  -5  232.38   10.20
   9   3  -5  224.28    9.60
   9   3  -5  214.68    9.70
  -9   3   5  217.88   11.20
  -9   3   5  227.08   10.90
   9   3  -5  221.88   10.20
   9   3  -5  216.28    9.90
   8  -3  -5  949.11   34.40
  -8   3   5  904.91   35.10
   8   3  -5  916.61   34.30
   8   3  -5  926.21   34.30
   8   3  -5  963.20   34.20
   8   3  -5  900.61   34.70
  -8   3   5  933.11   35.20
   7  -3  -5   34.70    4.10
  -7   3   5   41.80    6.10
  -7   3   5   30.30    5.60
   7   3  -5   30.20    4.10
   7   3  -5   39.30    5.90
   7   3  -5   29.10    4.00
   7   3  -5   29.80    4.00
  -6   3   5    5.80    3.00
   6   3  -5    0.90    2.00
   6   3  -5    1.40    2.10
  -6   3   5    3.00    3.30
   6   3  -5   -3.10    1.90
  -5   3   5  318.87   14.20
  -5   3   5  309.07   13.90
   5   3  -5  336.67   13.10
   5   3  -5  323.17   13.30
   5   3  -5  325.77   13.30
  -4   3   5  102.59    7.40
   4   3  -5  117.29    6.50
   4   3  -5  114.99    6.70
  -4   3   5  110.39    8.00
   4   3  -5  133.09    6.30
   3   3  -5   51.39    5.70
  -3   3   5   60.89    5.80
  -3   3   5   54.79    5.80
   3   3  -5   57.99    4.90
  -2   3   5  281.57   12.60
   2   3  -5  282.07   11.90
  -2   3   5  290.67   11.30
  -2   3   5  274.17   12.50
   2   3  -5  280.87   12.20
  -1   3   5  233.88    9.00
   1   3  -5  202.18    9.60
   1   3  -5  207.08    9.80
  -1   3   5  208.58    9.90
  -1   3   5  210.18   10.60
   0   3   5  118.09    7.40
   0   3   5  133.19    9.30
   0   3  -5  130.49    7.10
   0   3   5  125.39    6.30
   0   3  -5  128.79    7.60
   1  -3   5    0.00    2.40
   1   3   5    1.70    3.10
  -1   3  -5   -0.40    3.10
  -1   3  -5    1.20    2.80
   1   3   5    0.30    4.00
   2  -3   5  876.21   31.20
   2   3   5  875.91   32.10
  -2   3  -5  800.82   31.80
   2   3   5  908.61   32.10
   2   3   5  831.12   32.00
  -2   3  -5  847.92   32.20
   3  -3   5   26.90    3.10
  -3   3  -5   31.10    6.20
  -3   3  -5   20.00    5.30
   3   3   5   28.70    6.00
   3   3   5   22.80    3.50
   3   3   5   28.60    5.70
   4  -3   5    2.40    1.70
   4   3   5    6.40    3.20
   4   3   5   -1.60    2.40
  -4   3  -5   -4.20    4.00
   4   3   5   -1.80    3.30
  -4   3  -5    2.00    2.70
   5  -3   5  191.98    8.00
   5   3   5  182.18    9.20
   5   3   5  197.08    9.50
  -5   3  -5  176.18    9.40
   5   3   5  169.08    8.50
   6  -3   5  446.96   16.70
   6   3   5  408.46   17.10
   6   3   5  414.56   17.30
   6   3   5  463.35   18.00
   7  -3   5  116.49    5.60
   7   3   5  109.79    7.00
   7   3   5  108.19    7.00
  -7   3  -5  105.19    7.00
   7   3   5  109.29    7.40
   8  -3   5   -1.00    1.60
   8   3   5    2.30    2.50
  -8   3  -5    0.00    2.50
   9   3   5  244.78   10.70
   9   3   5  237.38   10.50
  -9   3  -5  247.48   11.40
  10  -3   5  571.24   23.20
 -10   3  -5  615.04   24.20
  10   3   5  646.34   23.50
  10   3   5  648.94   23.50
  11  -3   5   33.50    3.20
  11   3   5   38.50    3.80
  11   3   5   38.40    4.10
 -11   3  -5   41.90    5.90
  12  -3   5   62.49    4.00
  12   3   5   50.39    4.20
  12   3   5   59.59    4.20
 -12   3  -5   54.49    7.00
  13  -3   5   -1.50    1.60
  13   3   5    2.10    1.50
  13   3   5    1.50    1.80
  14  -3   5    4.90    1.90
  14   3   5    8.50    2.80
  14   3   5    1.70    1.60
  15  -3   5    6.50    2.80
  15   3   5    4.00    1.60
 -14   4   5   -1.20    1.60
  14   4  -5    2.00    1.30
  13  -4  -5   31.10    3.10
 -13   4   5   29.90    3.20
  13   4  -5   28.40    2.70
  12  -4  -5  375.46   14.60
  12   4  -5  373.66   14.40
  12   4  -5  383.86   14.50
 -12   4   5  370.76   15.10
  11  -4  -5  268.27   11.20
 -11   4   5  264.57   12.10
  11   4  -5  276.27   11.00
  11   4  -5  283.47   11.20
  10  -4  -5   17.60    5.90
 -10   4   5   12.50    3.30
  10   4  -5   17.60    3.00
 -10   4   5   10.20    3.40
  10   4  -5   15.90    3.00
   9  -4  -5    2.10    1.80
  -9   4   5    1.70    1.90
  -9   4   5    2.40    2.80
   9   4  -5    7.70    2.80
   9   4  -5    5.40    1.90
   9   4  -5    6.70    2.10
   8  -4  -5   21.40    3.30
   8   4  -5   14.30    3.10
   8   4  -5   12.90    3.80
   8   4  -5   16.60    3.30
  -8   4   5   23.30    4.10
  -8   4   5   20.10    4.80
   7  -4  -5   64.49    4.70
   7   4  -5   63.09    4.60
   7   4  -5   57.49    5.00
  -7   4   5   61.49    6.50
   7   4  -5   64.39    4.30
  -7   4   5   57.69    5.50
   6  -4  -5  106.79    6.20
   6   4  -5  115.39    6.30
  -6   4   5  112.29    7.10
   6   4  -5  111.29    5.90
  -6   4   5  110.09    6.90
   6   4  -5  112.49    6.50
   5  -4  -5  191.08    8.70
  -5   4   5  180.98    9.30
   5   4  -5  187.08    8.80
   5   4  -5  175.18    8.30
  -5   4   5  179.78    9.50
   5   4  -5  177.98    8.50
   4  -4  -5   45.50    4.10
  -4   4   5   30.20    5.00
   4   4  -5   36.30    3.70
   4   4  -5   31.70    4.00
  -4   4   5   39.10    5.00
   4   4  -5   30.90    4.40
  -3   4   5   14.90    4.30
  -3   4   5    8.50    2.80
   3   4  -5   12.00    4.00
   3   4  -5   11.20    3.60
   3   4  -5   10.60    3.10
  -2   4   5  186.08    9.60
   2   4  -5  199.68    8.80
   2   4  -5  190.48    9.10
  -2   4   5  197.78    9.40
   2   4  -5  172.08    9.20
  -1   4   5    4.80    2.40
  -1   4   5    3.90    2.80
   1   4  -5    7.80    2.10
   1   4  -5    6.40    3.70
   1   4  -5    4.20    2.30
   0   4   5   -0.30    2.30
   0   4   5    2.20    2.80
   0   4  -5    4.90    2.30
   0   4  -5    5.80    2.20
  -1   4  -5  188.78    9.40
   1   4   5  201.88    9.70
  -1   4  -5  205.28    9.30
   1   4   5  201.68    9.70
  -2   4  -5  125.19    7.60
  -2   4  -5  129.09    7.00
   2   4   5  130.79    7.20
   2   4   5  129.39    7.30
   3  -4   5  303.37   12.80
  -3   4  -5  303.47   13.30
   3   4   5  314.57   13.20
   3   4   5  315.27   13.10
  -3   4  -5  306.57   13.00
   4  -4   5  126.19    6.70
  -4   4  -5  115.49    7.20
  -4   4  -5  128.79    7.40
   4   4   5  117.69    7.10
   4   4   5  125.79    7.00
   5   4   5   15.30    2.80
  -5   4  -5   15.40    5.20
   5   4   5   14.80    2.90
  -5   4  -5   20.10    4.50
   6  -4   5    3.00    2.20
  -6   4  -5    4.40    2.60
   6   4   5    2.20    2.60
   6   4   5    1.20    2.50
   7  -4   5    2.10    2.10
  -7   4  -5    0.00    2.50
   7   4   5    8.10    3.30
   7   4   5    1.40    2.50
   8  -4   5   -1.20    2.00
  -8   4  -5   -4.70    2.50
   9  -4   5  162.88    7.40
   9   4   5  147.19    8.30
  -9   4  -5  178.68    8.50
  10  -4   5   29.40    3.20
  10   4   5   37.10    4.50
 -10   4  -5   30.50    4.90
  11  -4   5   11.20    3.00
  11   4   5   12.40    2.80
 -11   4  -5   19.80    4.80
  12  -4   5    0.70    2.00
  12   4   5    3.20    2.70
 -11   5   5    0.60    1.30
  11   5  -5   -0.50    1.40
  10  -5  -5    0.40    2.80
  10   5  -5    2.10    1.20
 -10   5   5    0.60    1.40
  10   5  -5    2.50    2.30
   9  -5  -5    9.60    3.30
   9   5  -5    6.90    2.20
  -9   5   5    2.00    1.60
   9   5  -5    0.30    2.20
   9   5  -5    3.90    1.40
  -9   5   5   -0.10    2.30
   8  -5  -5   62.09    4.30
  -8   5   5   56.29    4.00
   8   5  -5   61.29    3.60
  -8   5   5   52.09    4.00
   8   5  -5   59.19    3.40
   8   5  -5   60.59    4.40
   7  -5  -5   16.00    3.40
   7   5  -5   10.20    2.20
  -7   5   5   13.60    3.10
   7   5  -5   11.40    2.60
  -7   5   5    9.50    3.10
   7   5  -5   14.20    2.40
   6  -5  -5    4.50    2.30
   6   5  -5    3.30    1.40
  -6   5   5    3.10    1.90
   6   5  -5    4.80    3.00
  -6   5   5    1.60    2.00
   5  -5  -5   12.60    3.80
  -5   5   5    9.60    2.30
   5   5  -5   12.10    2.90
  -5   5   5   14.90    3.70
   5   5  -5   12.40    2.50
   4  -5  -5    6.90    2.80
  -4   5   5   10.50    3.40
  -4   5   5    5.20    2.20
   4   5  -5    4.80    1.60
   4   5  -5    4.10    2.00
   3  -5  -5   13.80    4.60
   3   5  -5   11.10    3.70
  -3   5   5   12.20    3.30
   3   5  -5   16.50    3.10
   2  -5  -5    8.90    3.50
   2   5  -5    9.10    2.80
   2   5  -5    7.90    2.10
  -2   5   5    3.60    2.20
  -2   5   5   12.30    3.90
   1  -5  -5   35.80    9.90
   1   5  -5   48.20    4.10
  -1   5   5   45.20    4.40
   1   5  -5   47.40    4.30
  -1   5   5   51.49    4.20
   0   5   5  140.99    7.10
   0   5  -5  135.19    7.00
   0   5  -5  141.49    6.80
   0   5   5  136.49    7.60
  -1   5  -5   21.30    3.90
   1   5   5   23.40    3.40
   1   5   5   15.50    5.10
  -1   5  -5   16.10    3.20
   2   5   5   -1.40    2.80
  -2   5  -5    5.50    2.10
   2   5   5    2.20    2.00
  -2   5  -5    1.80    2.70
   3   5   5    3.40    1.70
   3   5   5    5.90    1.90
  -3   5  -5    4.60    1.90
  -3   5  -5    3.50    1.90
   4   5   5   36.70    4.10
  -4   5  -5   38.40    3.70
   4   5   5   38.80    3.40
  -4   5  -5   39.70    3.90
  -5   5  -5   22.30    3.40
   5   5   5   23.50    3.20
   5   5   5   25.30    3.60
  -5   5  -5   23.40    4.00
   6   5   5   -1.50    2.00
  -6   5  -5   -0.70    1.70
   6   5   5   -1.30    2.10
  -7   5  -5   -1.90    1.70
  -8   5  -5    2.80    1.70
  -9   5  -5    2.80    1.90
  -4   6   5    7.90    2.00
   4   6  -5    8.60    1.80
  -3   6   5    0.00    1.40
   3   6  -5    0.50    1.00
   3   6  -5    1.60    1.00
  -3   6   5    0.10    1.20
   2   6  -5    2.00    1.10
  -2   6   5    0.20    1.40
   2   6  -5    2.40    1.00
  -2   6   5    1.50    1.20
  -1   6   5    5.50    1.90
  -1   6   5    1.20    1.40
   1   6  -5    3.60    1.10
   1   6  -5    7.70    1.70
   0   6   5   11.40    2.00
   0   6  -5   13.20    2.10
   0   6  -5   12.80    1.90
  -1   6  -5    7.90    2.00
  -1   6  -5    4.30    1.30
   1   6   5    7.80    1.90
   1   6   5    1.80    1.70
  -2   6  -5    0.50    1.50
   2   6   5    2.20    1.30
  -2   6  -5    0.60    1.20
  -3   6  -5    1.70    1.30
   3   6   5    1.50    1.40
 -19   0   6   -0.50    2.60
  18   0  -6   12.20    4.10
 -18   0   6    9.80    3.40
  17   0  -6    1.50    2.00
 -17   0   6   -0.20    2.00
  16   0  -6   85.09    7.10
  16   0  -6   96.09    5.70
 -16   0   6  102.29    6.20
  15   0  -6    2.80    3.30
  15   0  -6   -3.60    2.20
 -15   0   6   -0.10    2.20
  14   0  -6  225.38   10.70
  14   0  -6  232.48   10.30
  13   0  -6    4.60    3.30
  13   0  -6    0.70    2.10
  12   0  -6   89.89    7.00
  12   0  -6   90.59    6.00
  11   0  -6   -0.50    2.30
  11   0  -6    3.50    3.50
  10   0  -6   79.59    6.20
   7   0  -6   -0.10    0.60
  -7   0   6   -0.80    0.60
   6   0  -6 1431.76   47.40
  -6   0   6 1253.77   47.30
   5   0  -6    0.10    0.40
  -5   0   6    0.00    0.40
  -4   0   6  757.32   27.50
   4   0  -6  797.62   27.60
   3   0  -6   -0.20    0.30
  -3   0   6    0.10    0.30
  -2   0   6 3280.97  114.89
   1   0  -6   -0.10    0.20
  -1   0   6    0.20    0.30
   0   0   6   96.89    3.30
   0   0  -6   70.59    3.30
  -1   0  -6    0.20    0.30
   1   0   6   -0.40    0.30
   2   0   6 6775.12  236.88
  -3   0  -6    0.20    0.40
   3   0   6    0.30    0.40
  -4   0  -6 1659.73   58.19
   4   0   6 1651.23   58.19
   5   0   6   -0.20    0.50
   5   0   6   -0.40    1.20
  -5   0  -6    1.20    0.50
   6   0   6    6.50    1.90
   7   0   6   -2.00    1.30
   8   0   6 1232.48   42.70
   8   0   6 1141.79   43.10
   9   0   6   -2.10    2.40
   9   0   6    2.50    2.30
   9   0   6    4.20    1.60
  10   0   6 1289.37   45.80
  10   0   6 1249.18   46.00
  10   0   6 1257.37   45.90
  11   0   6    0.10    1.90
  11   0   6    1.10    2.40
  11   0   6    0.60    2.20
  12   0   6 2573.34   89.99
  12   0   6 2490.05   90.29
  12   0   6 2520.55   90.09
  13   0   6    4.30    2.40
  13   0   6    1.30    2.50
  13   0   6   -0.30    2.00
  14   0   6 3549.74  132.59
  14   0   6 3926.31  132.99
  14   0   6 3779.52  132.59
  15   0   6   -1.70    3.00
  15   0   6    1.50    2.20
  15   0   6   -0.30    1.90
  16   0   6   20.00    3.40
  16   0   6   17.40    3.40
  17   0   6   -0.40    1.90
  18   1  -6   -4.60    2.40
  18   1  -6   -0.40    1.20
 -18   1   6   -1.00    2.00
 -17  -1   6    0.90    1.90
 -17   1   6    5.50    2.00
  17   1  -6    4.90    2.00
  17   1  -6    3.60    2.30
  16   1  -6    3.10    1.60
 -16   1   6    5.70    2.40
  16   1  -6   11.60    3.70
  15   1  -6   60.89    4.40
 -15   1   6   59.29    5.40
  15   1  -6   60.49    5.00
  14  -1  -6    5.30    2.90
  14   1  -6    7.20    2.40
 -14   1   6    3.70    5.00
  14   1  -6    3.20    1.80
  13  -1  -6   76.09    5.30
  13   1  -6   93.69    5.60
 -13   1   6   86.89    6.10
  13   1  -6   89.99    5.70
  12  -1  -6   24.20    3.40
 -12   1   6   20.60    4.80
  12   1  -6   28.50    4.20
  12   1  -6   19.90    4.20
  12   1  -6   24.70    4.00
  11  -1  -6   -2.80    1.90
 -11   1   6    0.20    2.30
  11   1  -6    1.20    2.40
  11   1  -6   -0.60    1.90
  11   1  -6    1.40    2.50
  10  -1  -6    5.00    1.90
  10   1  -6    6.70    2.20
 -10   1   6   11.10    6.50
  10   1  -6    2.50    2.10
  10   1  -6    5.50    2.60
   9  -1  -6  428.86   16.40
   9   1  -6  419.76   16.40
   9   1  -6  401.16   16.40
   9   1  -6  427.56   16.70
   7  -1  -6    9.40    2.50
  -6  -1   6   93.69    3.80
   6  -1  -6   89.49    4.00
   6   1  -6   96.79    4.30
   5  -1  -6  104.69    4.30
  -5  -1   6  104.99    4.20
   5   1  -6  107.09    4.60
   4  -1  -6  435.86   15.90
  -4  -1   6  439.46   15.90
  -4   1   6  430.76   16.10
   4   1  -6  448.46   16.10
  -3  -1   6 1002.30   34.70
   3  -1  -6  969.50   34.70
  -3   1   6  956.80   34.90
   3   1  -6  978.90   34.80
  -2  -1   6  574.34   20.60
   2  -1  -6  584.24   20.60
   2   1  -6  582.34   20.70
  -2   1   6  554.74   21.10
  -1  -1   6  200.38    7.50
   1  -1  -6  202.38    7.50
   1   1  -6  200.88    7.70
  -1   1   6  195.98    7.70
   0  -1   6 1963.10   70.39
   0  -1  -6 2036.60   70.39
   0   1   6 1991.20   70.49
   0   1  -6 2007.90   70.49
  -1  -1  -6 8839.22  326.87
   1  -1   6 9135.99  327.07
  -1   1  -6 9999.00  327.17
   1   1   6 9420.56  327.07
  -2  -1  -6 5954.90  208.38
   2  -1   6 5901.11  208.38
  -2   1  -6 5955.90  208.58
   2   1   6 5999.20  208.58
   3  -1   6 1032.20   35.30
  -3  -1  -6 1015.10   35.30
   3   1   6 1002.40   35.50
  -3   1  -6  929.81   35.50
   4  -1   6 1360.96   50.19
   4  -1   6 1469.85   50.09
  -4  -1  -6 1450.95   49.99
  -4   1  -6 1424.86   50.29
   4   1   6 1381.26   50.29
   5  -1   6 1693.33   56.79
   5  -1   6 1558.24   56.99
   5   1   6 1580.74   57.09
  -5   1  -6 1605.04   57.09
   6  -1   6  192.38    7.70
  -6  -1  -6  191.08    7.50
  -6  -1  -6  186.78    7.30
  -6   1  -6  190.58    7.80
   6   1   6  195.08    7.90
   7   1   6  246.58    9.90
   8  -1   6   31.80    2.60
   8  -1   6   26.30    5.20
   8   1   6   17.90    4.20
   8   1   6   23.20    2.90
   8   1   6   20.60    4.50
   9  -1   6   41.20    3.00
   9  -1   6   35.60    5.00
   9  -1   6   29.60    6.60
   9   1   6   42.40    4.50
   9   1   6   44.40    3.60
   9   1   6   43.40    4.30
  10  -1   6  268.87   10.60
  10  -1   6  250.97   11.30
  10  -1   6  230.28   11.50
  10   1   6  257.57   11.00
  10   1   6  255.17   10.60
  10   1   6  255.07   11.00
  11  -1   6   69.69    5.50
  11  -1   6   78.69    8.40
  11  -1   6   67.39    4.10
  11   1   6   61.89    4.80
  11   1   6   56.49    4.60
  11   1   6   64.89    4.70
  12  -1   6   -1.60    3.20
  12  -1   6   -1.00    2.60
  12   1   6    2.80    1.80
  12   1   6    3.40    3.60
  12   1   6   -3.30    2.10
  13  -1   6   35.20    3.60
  13  -1   6   42.40    6.00
  13  -1   6   42.20    4.90
  13   1   6   38.80    3.70
  13   1   6   33.10    3.90
  13   1   6   33.60    5.20
  14  -1   6  474.65   19.80
  14  -1   6  517.95   20.80
  14  -1   6  537.85   20.30
  14   1   6  548.65   20.40
  14   1   6  521.45   19.90
  15  -1   6  553.84   20.80
  15   1   6  551.74   21.00
  15   1   6  549.25   20.80
  16  -1   6  136.29    6.90
  16   1   6  144.69    6.50
  17   1   6   55.89    5.00
  17   1   6   54.59    3.60
 -18   2   6    2.90    2.10
  18   2  -6   -0.30    1.00
  18   2  -6   -3.00    1.70
 -17   2   6    0.80    1.80
  17   2  -6    1.00    1.30
  17   2  -6   -1.20    1.60
  16  -2  -6    0.60    4.10
  16   2  -6    6.50    1.70
 -16   2   6    5.10    2.00
  16   2  -6    3.50    1.40
  15  -2  -6    3.70    2.40
 -15   2   6    2.60    2.30
  15   2  -6    9.00    3.00
  15   2  -6    4.80    1.90
  14  -2  -6    2.30    2.10
 -14   2   6    1.40    3.10
  14   2  -6    2.30    2.00
  14   2  -6   -0.40    1.90
  14   2  -6   -3.00    1.60
  13  -2  -6    1.50    2.00
 -13   2   6    1.70    2.50
  13   2  -6    1.90    2.00
  13   2  -6    3.30    2.00
  13   2  -6    4.40    2.40
  12  -2  -6  180.38    8.20
  12   2  -6  165.98    8.20
 -12   2   6  174.98   10.10
  12   2  -6  172.68    8.20
  12   2  -6  164.98    8.10
  11  -2  -6  569.44   20.90
  11   2  -6  553.64   21.10
 -11   2   6  551.24   21.80
  11   2  -6  551.14   21.00
  11   2  -6  531.95   21.10
 -11   2   6  527.75   25.40
  10  -2  -6  221.88    9.10
  10   2  -6  203.38    9.40
  10   2  -6  200.58    9.30
 -10   2   6  198.88   11.70
 -10   2   6  206.58   10.40
  10   2  -6  211.98    9.40
  10   2  -6  212.48    9.50
   9  -2  -6    6.90    2.50
  -9   2   6   -0.80    4.20
   9   2  -6    0.40    2.00
   9   2  -6    2.50    2.40
   9   2  -6    2.70    1.80
   9   2  -6    4.60    2.10
  -9   2   6   -1.50    3.10
   8  -2  -6   24.60    2.80
   8   2  -6   20.10    4.30
   8   2  -6   24.50    3.80
  -8   2   6   17.10    5.60
   8   2  -6   21.40    4.10
  -8   2   6   30.60    6.90
   8   2  -6   19.10    4.00
   7  -2  -6  172.78    8.40
  -7  -2   6  180.18    7.60
   7   2  -6  162.38    8.60
   7   2  -6  179.48    8.30
   7   2  -6  176.58    8.30
  -7   2   6  170.98    9.30
   7   2  -6  164.18    7.90
   6  -2  -6  424.46   16.40
  -6  -2   6  437.06   15.80
   6   2  -6  389.36   16.70
   5  -2  -6  114.79    5.80
   5  -2  -6  110.49    7.90
  -5  -2   6  114.69    5.10
   5   2  -6  104.59    6.20
   4  -2  -6  205.68    8.50
   4  -2  -6  178.38    8.30
  -4  -2   6  208.48    8.10
  -4   2   6  205.18    8.20
   4   2  -6  193.78    8.60
   3  -2  -6   56.99    3.60
  -3  -2   6   59.19    3.30
   3   2  -6   57.89    3.80
  -3   2   6   61.69    3.40
   2  -2  -6   69.99    3.90
  -2  -2   6   73.69    3.70
  -2   2   6   72.09    3.90
   2   2  -6   71.69    4.20
  -1  -2   6  108.69    4.80
   1  -2  -6  108.39    5.00
  -1   2   6   98.59    5.00
   1   2  -6  105.59    5.20
   0  -2  -6   79.79    4.10
   0  -2   6   79.99    3.90
   0   2   6   79.19    4.10
   0   2  -6   77.89    4.40
  -1  -2  -6  178.18    7.40
   1  -2   6  178.28    7.20
  -1   2  -6  164.28    7.60
   1   2   6  174.88    7.30
  -2  -2  -6  191.18    7.80
   2  -2   6  175.88    7.40
   2  -2   6  186.98    7.40
  -2  -2  -6  182.38    7.60
   2   2   6  184.58    7.60
  -2   2  -6  162.88    7.90
  -3  -2  -6  930.91   31.50
   3  -2   6  805.22   30.90
  -3  -2  -6  873.01   31.20
   3  -2   6  871.41   31.10
   3   2   6  874.61   31.20
  -3   2  -6  802.32   31.60
   4  -2   6   91.29    4.60
   4  -2   6   92.69    4.50
  -4  -2  -6   91.49    5.00
  -4  -2  -6  102.99    5.10
  -4   2  -6   90.09    8.80
   4   2   6   92.89    4.90
  -5  -2  -6   43.50    4.40
   5  -2   6   48.90    3.50
  -5  -2  -6   54.29    4.20
   5  -2   6   51.09    3.10
   5   2   6   42.10    3.70
   6  -2   6    3.90    1.30
   6  -2   6    1.40    1.90
   6   2   6    3.90    2.90
   6   2   6    2.20    2.30
   7  -2   6    1.90    1.40
   7   2   6    3.10    2.70
  -7   2  -6   -3.00    6.50
   7   2   6   -0.50    2.40
   7   2   6    1.80    2.50
   8  -2   6    1.30    1.40
   8   2   6    4.30    2.80
   8   2   6   -0.80    2.20
  -8   2  -6   -3.00    5.40
   8   2   6    3.00    2.20
   9  -2   6   16.00    2.50
   9   2   6    9.30    4.10
   9   2   6   16.50    4.60
  -9   2  -6    5.70    8.00
  10  -2   6   -1.10    1.60
  10   2   6   -0.90    2.20
  10   2   6   -4.90    3.80
  10   2   6    1.10    2.00
  11  -2   6   50.89    3.70
  11   2   6   49.60    4.40
  11   2   6   52.29    4.30
  12  -2   6   14.70    2.70
  12   2   6   19.50    3.20
  12   2   6   14.10    3.40
  13  -2   6    8.10    2.60
  13   2   6    1.30    1.90
  13   2   6    2.80    1.70
  14  -2   6   -0.40    2.10
  14   2   6    0.70    1.40
  14   2   6   -0.80    1.70
  15  -2   6   11.40    3.10
  15   2   6    7.70    2.50
  15   2   6   16.00    2.60
  16  -2   6   24.90    4.30
  16   2   6   32.50    2.80
  16   2   6   26.30    2.70
 -16   3   6   -0.80    1.60
  16   3  -6    0.40    1.70
  16   3  -6   -1.40    1.70
  15  -3  -6   -1.60    2.30
 -15   3   6   -0.70    1.90
  15   3  -6    0.20    1.50
  15   3  -6   -1.30    1.70
  14  -3  -6    1.50    2.10
 -14   3   6    0.60    2.00
  14   3  -6    3.30    1.60
  14   3  -6    0.70    1.60
  14   3  -6   -0.40    1.50
  13  -3  -6   -1.30    1.90
  13   3  -6    1.20    1.80
  13   3  -6    0.90    1.70
  12  -3  -6   28.70    3.20
  12   3  -6   30.70    3.90
  12   3  -6   33.00    3.70
  12   3  -6   34.70    3.60
 -12   3   6   34.60    4.60
  11  -3  -6   74.49    4.70
 -11   3   6   66.99    6.80
 -11   3   6   80.49    7.50
  11   3  -6   74.59    5.30
  11   3  -6   77.79    5.20
  11   3  -6   76.89    5.00
  11   3  -6   78.19    4.90
  10  -3  -6    8.70    3.00
  10   3  -6    4.00    1.90
  10   3  -6    1.10    2.10
  10   3  -6    3.70    2.20
  10   3  -6    5.80    2.00
 -10   3   6    5.50    2.90
 -10   3   6    6.90    3.80
   9  -3  -6    0.00    1.80
   9   3  -6   -2.30    2.00
   9   3  -6    2.70    2.20
   9   3  -6    1.40    2.00
   9   3  -6    4.10    2.10
  -9   3   6    0.30    2.80
  -9   3   6    1.90    3.60
   8  -3  -6   21.70    3.00
  -8   3   6   24.70    5.40
   8   3  -6   19.10    3.50
  -8   3   6   19.20    5.90
   8   3  -6   22.80    3.60
   8   3  -6   20.20    3.50
   7  -3  -6    4.10    1.90
   7   3  -6    3.20    2.10
   7   3  -6    2.10    2.00
  -7   3   6    3.20    3.00
   7   3  -6    5.20    2.80
   7   3  -6    3.90    2.00
  -7   3   6    1.00    2.90
  -6   3   6    2.10    3.20
   6   3  -6    2.00    1.90
   6   3  -6   -0.70    3.60
   6   3  -6    0.10    2.10
   6   3  -6    0.70    1.70
  -6   3   6    1.20    3.10
   5   3  -6   -1.70    2.00
  -5   3   6   -1.70    3.00
   5   3  -6    1.60    2.00
   5   3  -6    2.80    2.20
  -5   3   6    4.20    3.00
   4   3  -6    5.10    2.30
  -4   3   6    8.20    3.50
  -4   3   6    3.50    3.00
   4   3  -6    6.50    2.00
   4   3  -6    5.90    2.40
   3   3  -6   13.40    3.40
   3   3  -6    5.90    2.90
  -3   3   6   10.50    3.20
  -3   3   6    5.10    2.90
  -3   3   6   10.00    2.20
   3   3  -6    7.20    2.50
   2   3  -6   10.80    3.10
   2   3  -6    7.40    2.20
  -2   3   6    7.00    2.80
  -2   3   6   15.00    3.20
   2   3  -6   14.90    3.40
  -2   3   6   12.00    2.40
   1   3  -6    5.50    2.50
  -1   3   6    1.90    3.50
  -1   3   6    4.80    1.50
   1   3  -6    4.70    3.40
  -1   3   6    3.10    2.60
   1   3  -6   14.50    4.40
   0   3   6   38.90    5.00
   0   3   6   46.10    3.20
   0   3   6   36.90    6.90
   0   3  -6   44.60    5.70
   0   3  -6   49.90    4.80
  -1   3  -6    4.80    2.80
   1   3   6    5.90    3.10
  -1   3  -6    6.00    3.10
  -1   3  -6   13.60    6.60
   1   3   6    7.50    4.00
   1   3   6    5.30    1.70
   2  -3   6    3.00    2.10
   2   3   6   -0.80    3.20
  -2   3  -6   -0.50    3.00
  -2   3  -6   -0.90    3.10
   2   3   6    1.60    3.20
   2   3   6    0.70    1.80
  -2   3  -6   -2.50    3.90
   3  -3   6    4.50    2.00
   3   3   6    7.30    3.40
   3   3   6    5.70    2.20
   3   3   6    5.10    3.30
  -3   3  -6    6.00    3.40
  -3   3  -6    8.80    3.90
  -3   3  -6    5.10    3.30
   4  -3   6    5.00    1.80
  -4   3  -6    4.30    4.20
   4   3   6    2.50    3.60
   4   3   6   -0.30    3.50
  -4   3  -6    4.00    3.20
   4   3   6    5.40    2.30
  -4   3  -6   -4.70    3.90
   5  -3   6   15.00    2.80
  -5   3  -6   12.10    4.20
   5   3   6    8.90    2.70
  -5   3  -6    9.30    3.10
   5   3   6    9.80    3.60
   5   3   6    4.70    3.70
   6  -3   6    2.80    1.60
  -6   3  -6    3.30    3.00
   6   3   6    5.00    3.40
   6   3   6    1.20    3.00
   6   3   6   -1.00    3.40
  -6   3  -6   -7.30    4.60
   7  -3   6    8.60    2.60
   7   3   6    7.30    3.00
   7   3   6   14.80    5.20
  -7   3  -6    3.20    3.70
   8  -3   6   10.00    2.70
   8   3   6    8.70    2.60
   8   3   6   13.20    4.40
  -8   3  -6    6.50    3.10
   9  -3   6    9.00    2.60
   9   3   6    8.80    2.40
  -9   3  -6    9.20    3.20
   9   3   6   13.70    4.20
  10  -3   6    3.30    1.70
 -10   3  -6    5.80    3.40
  10   3   6    2.40    2.20
  10   3   6    1.60    2.10
  11  -3   6   -1.70    1.70
  11   3   6    0.40    1.80
  11   3   6    0.60    2.10
  12  -3   6   30.00    3.30
  12   3   6   32.00    3.30
  12   3   6   29.00    3.50
  13  -3   6    2.90    1.90
  13   3   6    1.80    1.60
  13   3   6    2.70    1.80
  14  -3   6    9.20    2.80
  14   3   6    8.80    2.70
  15   3   6   -2.10    1.50
  15   3   6   -0.50    1.40
  14   4  -6    0.10    1.30
 -14   4   6    2.70    1.50
  13  -4  -6   79.99    4.30
  13   4  -6   73.19    3.90
  13   4  -6   75.39    4.50
 -13   4   6   72.29    4.60
  12  -4  -6  335.97   12.80
 -12   4   6  316.07   13.30
  12   4  -6  326.47   12.60
  12   4  -6  316.37   12.70
  11  -4  -6  165.18    8.00
  11   4  -6  164.18    7.30
 -11   4   6  143.59    9.20
  11   4  -6  169.48    7.10
 -11   4   6  151.98    8.80
  10  -4  -6   22.70    4.80
  10   4  -6   19.90    3.30
 -10   4   6   22.80    5.10
  10   4  -6   22.90    4.20
  10   4  -6   21.70    3.10
   9  -4  -6   57.29    4.30
  -9   4   6   66.49    5.50
  -9   4   6   64.99    5.50
   9   4  -6   61.49    4.30
   9   4  -6   65.09    4.20
   9   4  -6   61.29    4.70
   8  -4  -6   48.70    4.30
   8   4  -6   53.39    3.70
  -8   4   6   50.69    5.40
  -8   4   6   50.59    4.90
   8   4  -6   47.10    4.40
   8   4  -6   57.99    4.10
   7  -4  -6   79.49    5.30
   7   4  -6   77.79    5.20
  -7   4   6   87.99    6.30
   7   4  -6   78.69    4.80
   7   4  -6   91.49    5.50
  -7   4   6   80.49    6.20
   6  -4  -6  144.29    7.50
  -6   4   6  150.48    8.20
   6   4  -6  137.69    7.40
   6   4  -6  146.29    7.50
   6   4  -6  145.09    7.00
  -6   4   6  147.99    8.10
   5  -4  -6   18.00    3.70
  -5   4   6   21.10    4.60
   5   4  -6   12.70    4.10
  -5   4   6   15.80    4.80
   5   4  -6   15.60    3.60
   5   4  -6   12.10    3.20
   4   4  -6   85.79    5.50
   4   4  -6   80.29    5.10
  -4   4   6   89.59    6.30
   4   4  -6   85.39    5.40
  -4   4   6   81.39    6.30
  -3   4   6    7.80    3.00
   3   4  -6    2.50    2.10
   3   4  -6    3.10    2.70
  -3   4   6    7.20    2.60
   3   4  -6    5.10    1.90
  -2   4   6    8.20    2.80
   2   4  -6    3.70    2.80
   2   4  -6   13.50    4.30
  -2   4   6    6.50    2.60
   2   4  -6    5.90    1.90
  -1   4   6   22.40    4.90
   1   4  -6   14.50    5.20
  -1   4   6   20.70    4.20
   1   4  -6   24.20    3.60
   1   4  -6   22.00    4.00
   0   4   6   15.60    3.20
   0   4  -6   16.80    3.40
   0   4  -6   20.80    3.80
   0   4  -6   13.60    4.20
   0   4   6   16.70    4.10
  -1   4  -6  455.75   18.30
   1   4   6  472.75   18.80
   1   4   6  473.35   18.70
  -1   4  -6  464.15   18.70
   2   4   6  657.33   25.60
   2   4   6  664.03   25.50
  -2   4  -6  663.13   25.70
  -2   4  -6  661.93   25.20
   2   4   6  686.73   25.10
  -3   4  -6   61.49    5.10
  -3   4  -6   66.59    5.70
   3   4   6   58.19    5.20
   3   4   6   58.59    5.40
   4  -4   6  150.78    7.50
   4   4   6  145.29    7.70
   4   4   6  146.89    7.90
  -4   4  -6  155.78    8.10
  -4   4  -6  145.49    7.80
   5  -4   6   33.00    4.20
   5   4   6   36.70    5.00
  -5   4  -6   31.60    5.40
  -5   4  -6   34.30    5.00
   5   4   6   32.30    4.90
   6  -4   6   44.10    4.30
  -6   4  -6   56.99    5.30
   6   4   6   56.79    5.40
   6   4   6   54.99    5.00
   7  -4   6    5.20    2.30
  -7   4  -6    4.60    2.80
   8  -4   6   21.50    3.40
  -8   4  -6   28.60    5.30
   9  -4   6   63.79    4.30
  -9   4  -6   62.29    5.60
  10  -4   6   24.50    3.10
 -10   4  -6   15.80    4.90
  11  -4   6   21.40    3.20
  12  -4   6    0.90    2.30
 -11   5   6    0.70    1.40
  11   5  -6   -1.20    1.20
 -10   5   6   10.00    2.50
  10   5  -6   12.50    2.00
  10   5  -6   11.30    3.40
   9  -5  -6   59.99    4.00
   9   5  -6   48.90    3.60
  -9   5   6   47.20    3.60
   9   5  -6   50.59    3.90
   9   5  -6   48.30    3.00
  -9   5   6   45.60    5.60
   8  -5  -6   84.89    4.80
   8   5  -6   85.99    4.30
   8   5  -6   83.89    4.90
  -8   5   6   83.89    4.80
  -8   5   6   86.09    5.00
   8   5  -6   80.09    4.10
   7  -5  -6  109.39    5.90
   7   5  -6  117.59    5.20
  -7   5   6  110.69    6.00
   7   5  -6  106.89    5.80
   7   5  -6  110.09    5.40
  -7   5   6  113.69    5.80
   6  -5  -6   10.00    3.40
  -6   5   6    1.70    2.00
   6   5  -6    0.90    1.40
  -6   5   6   -1.30    1.80
   6   5  -6    4.50    2.70
   6   5  -6    2.00    1.50
   5  -5  -6    0.30    2.50
   5   5  -6    1.80    3.00
  -5   5   6    1.10    2.00
   5   5  -6   -0.70    1.40
  -5   5   6    1.20    1.90
   5   5  -6    0.20    1.50
   4  -5  -6   14.80    4.20
   4   5  -6   14.40    2.90
   4   5  -6   13.80    2.50
  -4   5   6    9.80    3.40
  -4   5   6   14.10    4.00
   3  -5  -6   31.70    4.70
  -3   5   6   40.00    6.40
  -3   5   6   33.80    3.80
   2  -5  -6   48.50    5.20
   2   5  -6   51.39    4.10
   2   5  -6   45.60    5.30
  -2   5   6   50.09    4.80
  -2   5   6   56.79    5.10
   1  -5  -6  405.16   17.60
  -1   5   6  446.16   18.50
  -1   5   6  453.35   17.70
   1   5  -6  477.45   20.10
   1   5  -6  435.06   17.20
   0   5  -6  258.97   11.30
   0   5  -6  262.57   11.30
   0   5   6  249.68   11.10
   0   5   6  263.67   11.70
  -1   5  -6  570.74   23.40
   1   5   6  581.74   22.00
   2   5   6   64.19    4.80
  -2   5  -6   68.79    4.80
   2   5   6   61.39    4.50
  -2   5  -6   67.49    4.30
  -3   5  -6   80.49    4.90
   3   5   6   80.39    4.80
  -3   5  -6   93.59    5.30
   3   5   6   85.79    5.10
  -4   5  -6  103.89    5.70
   4   5   6  103.09    5.70
  -4   5  -6  101.19    5.50
   4   5   6   98.69    5.20
  -5   5  -6  368.36   14.50
   5   5   6  357.26   14.10
   5   5   6  366.16   14.00
  -6   5  -6   28.40    3.20
   6   5   6   26.60    3.70
  -7   5  -6   22.90    3.20
  -8   5  -6   19.80    3.20
   3   6  -6   26.30    2.10
   3   6  -6   28.50    2.20
  -3   6   6   31.00    2.80
  -2   6   6   20.10    2.60
   2   6  -6   17.90    2.00
   2   6  -6   14.20    1.80
  -2   6   6   13.40    2.00
  -1   6   6   13.40    2.00
   1   6  -6   11.00    1.80
  -1   6   6   17.80    2.80
   1   6  -6   11.00    2.00
   0   6  -6   -0.20    1.10
   0   6   6   -3.20    2.00
   0   6  -6    2.00    1.20
   0   6   6   -1.80    1.10
   1   6   6   20.20    2.20
  -1   6  -6   23.30    2.20
  -1   6  -6   15.60    2.20
   2   6   6   55.49    3.00
  -2   6  -6   53.69    3.10
 -19   0   7    5.00    2.10
 -18   0   7   -1.70    1.90
  18   0  -7   -2.20    2.20
 -17   0   7   -0.10    1.90
  17   0  -7    0.80    2.00
  16   0  -7   -0.30    2.00
 -16   0   7   -1.10    2.20
  15   0  -7   12.60    4.00
  15   0  -7    7.00    3.90
  14   0  -7    7.20    3.50
  14   0  -7   -1.30    2.10
  13   0  -7   18.70    5.90
  12   0  -7    0.30    2.30
  12   0  -7   -4.60    3.60
  11   0  -7    1.20    2.30
  11   0  -7    9.70    3.90
 -11   0   7   -2.60    4.90
  10   0  -7    0.40    2.40
   9   0  -7    0.00    2.50
  -6   0   7   -0.10    0.50
   6   0  -7    0.10    0.60
  -5   0   7   34.30    1.80
   5   0  -7   35.60    1.90
  -4   0   7    0.20    0.40
   4   0  -7    0.40    0.40
   3   0  -7   12.70    1.00
  -3   0   7   11.00    1.00
   2   0  -7   -0.20    0.40
  -2   0   7   -0.10    0.40
  -1   0   7    8.40    0.80
   1   0  -7    9.50    0.90
   0   0   7    0.00    0.30
   0   0  -7    0.30    0.30
  -1   0  -7   11.20    1.00
   1   0   7   15.80    1.10
   2   0   7   -0.30    0.30
  -2   0  -7    0.40    0.40
   3   0   7   19.60    1.30
  -3   0  -7   19.90    1.30
   4   0   7    0.80    1.20
   4   0   7   -0.10    0.50
  -4   0  -7    0.10    0.50
  -5   0  -7   -0.70    0.60
   5   0   7   -0.60    0.60
   5   0   7    0.30    1.20
   6   0   7    0.30    1.20
   6   0   7    0.50    0.70
  -6   0  -7   -0.30    0.90
   7   0   7   15.20    2.20
   8   0   7    0.50    1.40
   8   0   7    0.90    2.40
   8   0   7   -0.10    2.30
   9   0   7    8.10    2.50
   9   0   7    3.00    2.30
   9   0   7    6.30    1.70
  10   0   7   -1.70    2.70
  10   0   7    2.30    2.40
  10   0   7   -1.80    2.00
  11   0   7   83.19    5.70
  11   0   7   85.49    5.80
  11   0   7   90.89    5.20
  12   0   7    1.10    2.10
  12   0   7    4.40    2.60
  12   0   7   -1.80    2.30
  13   0   7   31.10    4.20
  13   0   7   38.60    4.00
  13   0   7   28.00    3.70
  14   0   7    0.40    2.60
  14   0   7    2.00    2.40
  14   0   7   15.40    3.80
  15   0   7   18.30    6.70
  15   0   7    6.60    2.10
  15   0   7    6.30    2.00
  16   0   7   -0.20    1.80
  16   0   7   -2.20    1.80
  17   0   7   -0.10    2.10
 -18  -1   7   -0.90    1.90
 -18   1   7   -0.40    1.90
  18   1  -7    1.00    2.80
  18   1  -7    0.70    1.40
 -17  -1   7    3.00    2.10
 -17   1   7   12.60    4.30
  17   1  -7    5.80    2.40
  17   1  -7    4.10    2.40
  16   1  -7  112.29    5.80
  16   1  -7  107.79    6.00
 -16   1   7  116.59    6.60
 -15   1   7   44.80    6.10
  15   1  -7   40.80    4.00
  15   1  -7   46.60    4.50
 -14   1   7    2.40    2.80
  14   1  -7    2.10    2.40
  14   1  -7    0.00    1.80
  13  -1  -7    5.70    2.80
  13   1  -7    4.00    1.90
  13   1  -7    8.70    2.60
 -13   1   7    4.10    3.40
  12  -1  -7   28.90    3.90
  12   1  -7   32.20    4.30
 -12   1   7   35.90    4.60
  12   1  -7   34.10    4.10
  12   1  -7   32.90    4.50
  11  -1  -7   55.69    4.00
  11   1  -7   51.59    4.80
 -11   1   7   47.10    5.00
  11   1  -7   46.80    4.60
  11   1  -7   54.09    5.10
 -11   1   7   50.19    9.00
  10  -1  -7   -1.50    1.90
  10   1  -7    3.10    1.80
  10   1  -7    4.20    2.70
 -10   1   7   11.10    4.70
  10   1  -7    0.80    2.30
   9   1  -7  634.74   23.90
   9   1  -7  636.94   23.80
   9   1  -7  632.94   24.10
  -8  -1   7  179.58    7.30
   8  -1  -7  189.98    7.90
   7  -1  -7    1.00    1.10
  -7  -1   7    4.50    1.60
   7   1  -7    1.30    1.20
   6  -1  -7    8.10    1.90
  -6  -1   7    8.60    1.30
   6   1  -7   10.50    2.10
   5  -1  -7  365.76   13.60
  -5  -1   7  361.96   13.50
  -5   1   7  354.46   14.00
   5   1  -7  401.26   13.90
   4  -1  -7  191.08    7.40
  -4  -1   7  188.08    7.30
  -4   1   7  198.68    7.60
   4   1  -7  190.88    7.60
   3  -1  -7  576.74   21.10
  -3  -1   7  584.14   21.10
  -3   1   7  577.74   21.30
   3   1  -7  609.44   21.30
   2  -1  -7    2.90    0.90
  -2  -1   7    1.80    0.40
  -2   1   7    1.70    0.50
   2   1  -7    1.90    0.70
  -1  -1   7 1237.58   44.90
   1  -1  -7 1278.17   44.90
   1   1  -7 1325.67   45.10
  -1   1   7 1232.78   45.10
   0  -1  -7    7.70    1.10
   0  -1   7    8.60    0.90
   0   1   7    8.40    1.50
   0   1  -7    9.10    1.30
  -1  -1  -7  853.71   29.30
   1  -1   7  811.12   29.30
   1   1   7  803.42   29.50
  -1   1  -7  817.52   29.50
   2  -1   7 1144.49   40.90
  -2  -1  -7 1174.58   40.90
  -2   1  -7 1125.39   41.10
   2   1   7 1170.08   41.10
  -3  -1  -7  152.38    5.90
   3  -1   7  157.28    5.90
  -3   1  -7  150.88    6.20
   3   1   7  140.19    6.30
   3   1   7  154.58    6.10
   4  -1   7  964.60   37.10
  -4  -1  -7 1072.59   37.00
   4  -1   7 1088.29   37.00
  -4   1  -7 1041.70   37.30
   4   1   7 1033.90   37.30
   5  -1   7  486.05   17.20
  -5  -1  -7  467.55   17.20
   5  -1   7  471.65   17.50
   5   1   7  479.55   17.60
  -5   1  -7  464.05   17.60
  -6  -1  -7   40.90    2.70
   6  -1   7   45.90    2.80
   6   1   7   42.40    3.20
  -6   1  -7   43.60    3.60
   7  -1   7  213.88    8.80
   7   1   7  229.78   11.40
   7   1   7  202.08    9.80
   7   1   7  224.68    9.40
   8  -1   7    3.80    2.90
   8  -1   7    6.00    2.00
   8  -1   7   16.30    5.30
   8   1   7    5.80    2.40
   8   1   7    5.80    1.90
   8   1   7    3.20    2.20
   9  -1   7   21.80    4.80
   9  -1   7   28.60    6.50
   9  -1   7   20.90    2.40
   9   1   7   17.20    3.80
   9   1   7   15.60    3.00
   9   1   7   15.10    4.20
  10  -1   7  190.58    9.20
  10  -1   7  187.38   10.00
  10   1   7  201.38    8.60
  11  -1   7   -2.30    1.70
  11  -1   7    1.50    2.70
  11  -1   7    2.50    3.20
  11   1   7    0.60    1.70
  11   1   7   -0.20    2.30
  11   1   7   -0.80    2.00
  12  -1   7   30.80    5.80
  12  -1   7   30.90    4.60
  12  -1   7   30.80    3.30
  12   1   7   34.60    4.00
  12   1   7   30.20    4.40
  13  -1   7    0.80    3.10
  13  -1   7    6.00    2.70
  13  -1   7    2.80    2.20
  13   1   7    8.70    3.40
  13   1   7    3.00    1.80
  13   1   7    5.20    2.10
  14  -1   7  100.29    5.70
  14  -1   7  107.09    7.80
  14   1   7  116.69    6.20
  14   1   7  111.09    8.30
  15  -1   7   79.39    5.30
  15   1   7   79.59    5.30
  15   1   7   79.89    4.60
  16  -1   7   51.79    4.70
  16   1   7   77.59    4.90
  16   1   7   63.19    4.00
  17   1   7    1.50    1.20
 -18  -2   7   20.40    3.50
  18   2  -7   21.50    3.00
 -18   2   7   14.70    3.40
  17   2  -7   10.70    3.60
 -17   2   7    5.80    1.80
  17   2  -7    6.80    1.80
  16   2  -7  133.49    6.20
  16   2  -7  123.49    6.10
 -16   2   7  144.89    7.80
  15  -2  -7   38.00    4.50
  15   2  -7   52.19    3.90
 -15   2   7   49.80    4.70
  15   2  -7   49.20    3.90
  14  -2  -7    0.40    2.30
  14   2  -7    3.10    2.00
  14   2  -7    1.50    1.70
 -14   2   7   -3.60    2.20
  14   2  -7    0.60    2.00
  13  -2  -7    0.10    2.20
  13   2  -7    3.40    2.00
  13   2  -7    2.70    2.10
 -13   2   7   -2.60    2.40
  13   2  -7    1.00    1.90
 -12   2   7   16.70    4.60
  12   2  -7   12.10    3.60
  12   2  -7   14.90    3.60
  12   2  -7   19.80    4.00
  11  -2  -7   42.00    3.60
  11   2  -7   44.70    5.50
  11   2  -7   42.90    4.10
 -11   2   7   34.00    8.00
 -11   2   7   47.20    5.60
  11   2  -7   38.30    4.20
  10  -2  -7  917.11   31.00
 -10   2   7  809.02   31.60
 -10   2   7  725.33   34.50
  10   2  -7  840.62   33.30
  10   2  -7  831.42   30.60
  10   2  -7  865.71   32.20
   9  -2  -7   29.10    3.00
   9   2  -7   31.40    3.80
   9   2  -7   25.40    4.20
   9   2  -7   33.60    4.20
  -9   2   7   27.50    5.70
   9   2  -7   30.30    3.90
  -9   2   7   32.70    6.60
   8  -2  -7   90.79    4.90
   8   2  -7   87.99    5.50
   8   2  -7   87.69    5.50
  -8   2   7   85.29    7.30
   8   2  -7   94.19    5.50
  -8   2   7   92.99    7.10
   8   2  -7   93.29    5.80
  -7  -2   7 1201.28   43.20
   7  -2  -7 1189.98   43.30
   7   2  -7 1168.68   42.90
  -7   2   7 1183.88   43.50
   7   2  -7 1160.68   43.00
   7   2  -7 1183.38   42.60
  -7   2   7 1161.98   43.50
   7   2  -7 1208.28   42.90
   6  -2  -7 2052.49   74.29
  -6  -2   7 2103.79   73.69
  -5  -2   7 1581.94   54.39
   5  -2  -7 1513.55   54.89
   5   2  -7 1481.05   56.19
  -4  -2   7 1830.02   62.39
   4   2  -7 1677.03   62.79
   3  -2  -7   70.49    5.00
  -3  -2   7   84.89    4.00
   3   2  -7   71.89    4.80
  -3   2   7   79.79    4.00
   2  -2  -7  129.59    6.10
  -2  -2   7  136.59    5.70
   2   2  -7  121.39    6.30
  -2   2   7  135.69    5.90
   1  -2  -7  995.60   36.10
  -1  -2   7 1041.70   36.00
  -1   2   7 1019.60   36.10
   1   2  -7  943.41   36.40
   0  -2   7  455.45   16.40
   0  -2  -7  437.16   16.60
   0   2  -7  415.06   16.90
   0   2   7  445.16   16.50
  -1  -2  -7   43.00    3.20
   1  -2   7   43.90    2.80
  -1   2  -7   42.80    3.80
   1   2   7   43.60    3.10
   2  -2   7  568.64   20.80
  -2  -2  -7  569.94   21.00
   2  -2   7  538.05   20.70
   2   2   7  585.94   21.00
  -3  -2  -7 2737.23   98.19
   3  -2   7 2694.63   97.99
   3  -2   7 2766.72   98.19
  -3  -2  -7 2879.81   98.49
   3   2   7 2823.72   98.29
   4  -2   7  170.18    7.30
  -4  -2  -7  167.68    7.90
  -4  -2  -7  180.38    7.90
   4  -2   7  166.08    7.10
   4   2   7  169.68    7.40
   5  -2   7   56.29    4.30
  -5  -2  -7   76.49    5.10
   5   2   7   62.69    4.20
   6  -2   7   87.09    4.30
   6   2   7   81.19    5.00
   6   2   7   75.59    6.60
   6   2   7   81.69    6.10
   7  -2   7  275.17   10.80
   7   2   7  273.97   11.40
   7   2   7  256.77   11.40
   7   2   7  266.97   11.20
   8  -2   7    4.20    1.60
   8   2   7    3.80    2.70
   8   2   7   -0.30    2.30
   8   2   7    3.50    2.30
   9  -2   7    5.10    1.80
   9   2   7    3.60    2.10
   9   2   7    4.10    2.30
   9   2   7    5.20    3.10
  10  -2   7    2.10    1.60
  10   2   7    0.50    2.20
  10   2   7   -1.70    3.50
  10   2   7   -0.90    1.90
  11  -2   7   -1.90    1.60
  11   2   7    0.70    4.20
  11   2   7   -0.40    1.90
  11   2   7    3.00    2.20
  12   2   7   31.00    3.60
  12   2   7   31.50    3.60
  13  -2   7   67.89    4.30
  13   2   7   72.79    4.70
  13   2   7   72.19    4.50
  14  -2   7   49.30    3.80
  14   2   7   54.49    3.80
  14   2   7   60.49    4.10
  15  -2   7   -1.10    2.10
  15   2   7    2.60    2.10
  15   2   7   -0.20    1.40
  16   2   7   24.40    2.60
  16   2   7   19.00    2.50
 -16   3   7    1.20    1.60
  16   3  -7   -0.30    1.30
  16   3  -7   -1.70    1.40
  15  -3  -7   -1.00    2.30
  15   3  -7   -1.00    1.50
  15   3  -7    0.30    1.50
 -15   3   7    0.00    1.90
  14   3  -7    0.70    1.50
  14   3  -7    0.60    1.50
  14   3  -7    1.00    1.50
 -14   3   7   -0.40    2.30
  13  -3  -7    1.40    2.10
  13   3  -7    3.00    1.80
  13   3  -7    4.80    1.90
  13   3  -7    4.20    1.80
 -13   3   7    3.70    2.50
  12  -3  -7   14.90    2.90
 -12   3   7   14.50    4.50
  12   3  -7   14.30    3.30
  12   3  -7   16.00    3.70
  12   3  -7   12.60    3.10
  11  -3  -7  249.28   11.00
 -11   3   7  259.97   12.20
  11   3  -7  271.77   11.30
  11   3  -7  265.77   11.20
  11   3  -7  268.97   11.10
 -11   3   7  251.77   12.40
  10  -3  -7 3285.17  119.39
  10   3  -7 3294.57  119.39
 -10   3   7 3222.38  120.09
 -10   3   7 3372.46  119.79
  10   3  -7 3367.96  119.39
  10   3  -7 3717.03  122.09
  10   3  -7 3292.37  118.89
   9  -3  -7  130.39    6.60
  -9   3   7  138.29    8.00
   9   3  -7  111.09    7.00
  -9   3   7  122.79    8.10
   9   3  -7  125.99    6.50
   9   3  -7  124.59    6.70
   9   3  -7  119.29    6.40
   8  -3  -7  200.68    9.80
   8   3  -7  195.38    9.60
  -8   3   7  203.28   10.30
   8   3  -7  203.08    8.80
   8   3  -7  204.58    9.10
   8   3  -7  206.58    9.30
  -8   3   7  208.68   10.30
   7  -3  -7  202.28    8.90
  -7   3   7  198.08   10.30
   7   3  -7  184.58    9.60
   7   3  -7  202.28    9.10
  -7   3   7  207.18   10.20
   7   3  -7  191.48    9.70
   7   3  -7  197.28    8.90
  -6   3   7  580.34   23.40
  -6   3   7  577.34   23.20
   6   3  -7  619.94   22.70
   6   3  -7  564.44   23.10
   6   3  -7  600.24   22.70
   6   3  -7  617.04   22.40
   5   3  -7  128.39    6.40
   5   3  -7  120.49    6.60
   5   3  -7  130.19    6.70
  -5   3   7  109.89    7.70
  -5   3   7  129.39    8.00
  -4   3   7  123.69    7.70
   4   3  -7  131.39    7.00
   4   3  -7  129.39    6.50
   4   3  -7  122.29    7.00
  -4   3   7  136.09    8.50
   3   3  -7    8.80    2.60
  -3   3   7    7.70    3.40
   3   3  -7   11.90    2.80
   3   3  -7    3.90    2.00
  -3   3   7    9.80    2.90
  -3   3   7    6.80    2.30
   2   3  -7  198.08    9.80
  -2   3   7  221.58    9.00
  -2   3   7  212.78   10.10
   2   3  -7  213.78    9.30
  -2   3   7  205.28   10.30
   2   3  -7  203.28    9.80
   1   3  -7  121.19    7.30
   1   3  -7  130.79    6.60
  -1   3   7  116.19    8.40
   1   3  -7  116.79    7.30
  -1   3   7  109.39    7.40
  -1   3   7  129.19    5.90
   0   3   7   50.59    3.60
   0   3   7   45.80    7.50
   0   3  -7   63.09    5.20
   0   3  -7   54.69    6.10
   0   3  -7   46.00    6.00
   0   3   7   51.09    5.40
   1   3   7   75.19    6.30
  -1   3  -7   63.59    6.40
  -1   3  -7   68.29    5.70
   1   3   7   59.19    8.10
   1   3   7   69.99    4.20
  -1   3  -7   61.49    6.30
   2  -3   7  740.73   26.50
   2   3   7  755.22   27.60
   2   3   7  698.63   27.70
  -2   3  -7  694.83   27.10
   2   3   7  775.42   26.80
  -2   3  -7  677.73   27.50
  -2   3  -7  710.13   27.10
  -3   3  -7   21.50    5.70
  -3   3  -7   21.20    3.60
   3   3   7   19.70    3.60
   3   3   7   38.00    7.70
  -3   3  -7   18.10    6.40
   3   3   7   16.30    3.30
   4  -3   7   99.99    5.10
  -4   3  -7   88.69    7.50
  -4   3  -7  100.49    7.00
   4   3   7   95.79    7.50
   4   3   7  100.49    5.60
   5  -3   7  280.67   11.00
  -5   3  -7  270.77   12.80
  -5   3  -7  259.87   12.10
   5   3   7  278.17   11.50
   6  -3   7  407.66   15.10
   6   3   7  379.96   15.70
  -6   3  -7  393.76   16.50
  -6   3  -7  371.76   16.00
   6   3   7  390.86   15.50
   7  -3   7  118.19    5.80
  -7   3  -7  119.79    8.10
  -7   3  -7  118.69    7.70
   7   3   7  113.59    6.80
   7   3   7  104.49    7.20
   8  -3   7  669.73   24.20
   8   3   7  669.33   24.40
   8   3   7  634.84   24.30
  -8   3  -7  662.03   25.30
  -8   3  -7  591.24   24.60
   9  -3   7   47.30    3.70
   9   3   7   49.10    4.80
   9   3   7   54.19    4.70
  -9   3  -7   45.50    7.30
  10  -3   7   23.20    2.90
  10   3   7   27.20    3.70
  10   3   7   29.20    4.00
  11  -3   7  158.58    9.00
  11   3   7  171.88    9.80
  12  -3   7   49.90    3.60
  12   3   7   46.50    4.00
  12   3   7   45.90    4.00
  13  -3   7    6.40    1.90
  13   3   7   10.10    3.10
  13   3   7   11.60    3.00
  14   3   7   13.70    2.80
  14   3   7   13.40    2.80
  15   3   7   15.10    2.80
  15   3   7   14.60    2.50
 -14   4   7   -1.00    1.50
  14   4  -7    0.10    1.20
  13  -4  -7  166.28    7.00
  13   4  -7  157.98    6.80
 -13   4   7  157.08    7.30
  13   4  -7  158.88    6.70
  12  -4  -7  161.58    7.30
  12   4  -7  161.08    7.10
 -12   4   7  175.78    9.20
  12   4  -7  160.98    7.00
  11  -4  -7  130.49    6.30
 -11   4   7  118.09    7.40
  11   4  -7  129.99    6.10
 -11   4   7  120.29    6.70
  11   4  -7  136.99    6.80
  10  -4  -7   88.19    5.40
  10   4  -7   83.39    4.80
 -10   4   7   81.49    5.90
  10   4  -7   82.49    4.90
  10   4  -7   80.29    4.50
   9  -4  -7  113.29    7.00
   9   4  -7  119.59    6.10
   9   4  -7  121.19    5.80
  -9   4   7  118.09    7.10
   9   4  -7  116.39    6.20
   8  -4  -7   19.30    3.50
   8   4  -7   16.50    3.70
   8   4  -7   22.60    3.00
   8   4  -7   26.40    3.40
  -8   4   7   25.80    4.00
  -8   4   7   23.10    4.70
   7  -4  -7    2.30    2.00
  -7   4   7   -1.60    2.50
   7   4  -7    0.80    2.00
   7   4  -7    1.30    1.60
  -7   4   7    2.40    2.20
   7   4  -7    1.30    2.10
   6  -4  -7  121.29    6.80
   6   4  -7  128.49    6.40
   6   4  -7  126.69    6.90
  -6   4   7  126.09    7.50
   6   4  -7  130.49    8.30
  -6   4   7  143.49    7.80
   5   4  -7  178.78    9.80
   5   4  -7  162.08    7.80
  -5   4   7  168.68    9.10
  -5   4   7  179.48   11.10
   5   4  -7  164.98    8.20
   4   4  -7  113.69    6.20
   4   4  -7  115.29    6.40
   4   4  -7  122.69    8.50
  -4   4   7  121.59    7.50
  -4   4   7  130.99    8.20
   3   4  -7   32.20    4.70
  -3   4   7   42.70    6.60
  -3   4   7   36.80    5.70
   3   4  -7   39.40    3.70
   3   4  -7   38.10    4.20
  -2   4   7  241.08   10.90
   2   4  -7  227.38   10.40
   2   4  -7  226.98   10.20
   2   4  -7  229.78   10.40
  -2   4   7  234.08   11.10
  -1   4   7    5.70    2.60
   1   4  -7    5.70    2.90
  -1   4   7    1.30    2.90
   1   4  -7    1.30    2.20
   1   4  -7    5.70    2.00
   0   4   7    5.30    2.50
   0   4  -7    1.20    3.20
   0   4  -7    1.80    2.10
   0   4   7    6.70    3.10
   0   4  -7    2.60    2.10
  -1   4  -7  537.35   21.20
  -1   4  -7  520.15   21.10
   1   4   7  541.55   20.60
   1   4   7  532.75   21.20
   1   4   7  556.74   21.40
  -1   4  -7  544.15   20.70
  -2   4  -7 1022.00   38.50
   2   4   7 1078.49   38.50
   2   4   7 1061.49   38.80
   2   4   7 1038.50   38.90
  -2   4  -7 1048.90   39.00
  -3   4  -7  339.17   13.50
   3   4   7  321.27   13.80
   3   4   7  319.47   13.70
  -3   4  -7  320.07   13.90
   3   4   7  324.57   13.60
   4   4   7   39.00    5.00
  -4   4  -7   37.00    4.90
  -4   4  -7   38.70    5.10
   4   4   7   27.70    4.70
   5  -4   7   14.50    4.10
   5   4   7   16.10    3.10
  -5   4  -7   26.30    4.80
   5   4   7   11.80    3.30
   6  -4   7  142.89    7.30
  -6   4  -7  166.08    8.30
   7  -4   7   52.59    4.50
  -7   4  -7   57.79    5.70
   8  -4   7    2.10    2.20
  -8   4  -7    2.70    2.90
   9  -4   7    1.60    2.20
  -9   4  -7   -1.20    3.00
  10  -4   7   12.10    3.30
  11  -4   7   11.40    3.50
  12  -4   7    3.40    4.30
  11   5  -7   -0.10    1.20
 -11   5   7    2.30    1.40
  10   5  -7    2.00    1.90
 -10   5   7   -0.70    1.40
  10   5  -7   -0.20    1.20
   9  -5  -7    3.50    2.20
  -9   5   7    3.30    1.70
   9   5  -7    3.90    1.20
  -9   5   7    4.80    2.40
   9   5  -7    7.20    2.00
   9   5  -7   10.60    3.10
   8  -5  -7   -1.00    2.20
   8   5  -7    0.60    1.20
  -8   5   7    0.40    1.60
   8   5  -7    1.20    2.00
   8   5  -7    3.00    1.30
  -8   5   7   -2.20    1.90
   7  -5  -7   20.70    3.40
  -7   5   7   14.90    3.10
  -7   5   7   15.40    3.80
   7   5  -7   15.00    3.60
   7   5  -7   13.70    2.20
   7   5  -7   12.60    2.40
   6  -5  -7   12.00    2.70
  -6   5   7   15.60    3.20
   6   5  -7   10.60    2.20
   6   5  -7   10.80    2.50
  -6   5   7   16.80    3.50
   6   5  -7   13.70    2.60
   5  -5  -7   -0.10    2.50
  -5   5   7    1.60    2.00
  -5   5   7   -1.40    1.90
   5   5  -7    2.20    2.50
   5   5  -7    2.80    1.50
   5   5  -7    1.20    1.30
   4  -5  -7   18.90    4.10
  -4   5   7   21.40    4.00
   4   5  -7   20.10    5.00
   4   5  -7   20.80    2.60
   4   5  -7   20.50    3.80
  -4   5   7   24.70    5.20
   3  -5  -7    3.60    2.70
   3   5  -7   -1.30    1.40
  -3   5   7    2.20    1.90
  -3   5   7    0.70    2.00
   3   5  -7    0.50    1.60
   2  -5  -7    9.60    3.10
   2   5  -7    9.30    2.40
  -2   5   7   10.10    3.60
  -2   5   7   13.90    3.00
   2   5  -7    8.30    2.00
   1  -5  -7    0.30    3.60
  -1   5   7    2.70    1.90
  -1   5   7    4.80    3.30
   1   5  -7    5.90    2.00
   1   5  -7   -0.70    2.60
   0   5   7    2.10    2.10
   0   5   7    1.30    2.00
   0   5  -7    1.00    2.80
   0   5  -7    2.40    1.70
  -1   5  -7   17.60    3.20
   1   5   7   19.50    3.30
   1   5   7   16.90    3.90
  -1   5  -7   16.40    2.90
   2   5   7   11.10    3.10
  -2   5  -7   18.50    3.00
   2   5   7    6.40    2.10
  -2   5  -7   11.90    3.30
  -3   5  -7    3.50    2.00
   3   5   7    1.50    1.70
  -3   5  -7    5.00    1.80
   3   5   7   -0.10    2.20
   4   5   7    1.70    1.90
  -4   5  -7    4.90    2.40
   4   5   7    3.00    2.40
  -4   5  -7    2.90    1.70
  -5   5  -7   15.70    3.10
   5   5   7    8.60    2.20
  -6   5  -7    3.00    1.70
  -7   5  -7   29.00    3.50
  -8   5  -7   40.00    4.10
   3   6  -7   14.70    1.90
  -3   6   7   13.30    1.90
   3   6  -7    9.30    1.60
   2   6  -7    1.30    1.10
  -2   6   7    0.20    1.20
   2   6  -7    1.70    1.10
  -1   6   7    0.40    1.20
   1   6  -7    0.40    1.10
   1   6  -7   -0.70    1.10
   0   6   7   19.90    2.10
   0   6  -7   17.30    2.20
   0   6  -7   13.00    2.10
  -1   6  -7    4.20    1.30
  -1   6  -7   -0.40    2.20
   1   6   7    3.20    1.30
 -19   0   8    4.90    1.90
 -18   0   8    0.10    2.00
  18   0  -8    2.00    2.30
 -17   0   8   -1.70    1.90
  17   0  -8    1.20    2.00
 -16   0   8  102.19    6.20
  16   0  -8  103.49    5.90
  15   0  -8    2.40    2.20
 -15   0   8    2.50    2.10
  14   0  -8  137.79    8.60
  14   0  -8  158.48    7.70
  13   0  -8    6.70    3.70
  13   0  -8    0.60    2.20
 -12   0   8   10.10    4.80
  12   0  -8   22.80    6.30
 -11   0   8    3.20    4.10
  11   0  -8    6.60    4.10
  11   0  -8   -1.60    2.40
  10   0  -8    2.00    2.40
 -10   0   8    6.70    3.80
   9   0  -8    0.20    2.50
  -8   0   8  600.04   21.80
  -7   0   8    1.60    0.80
   7   0  -8   -0.20    1.00
   6   0  -8 6145.38  216.58
  -6   0   8 6222.18  216.58
  -5   0   8   -0.10    0.50
   5   0  -8   -0.20    0.60
  -4   0   8  101.39    4.20
   4   0  -8  106.39    4.30
  -3   0   8   -0.40    0.40
   3   0  -8    0.40    0.40
  -2   0   8 3339.47  117.59
   2   0  -8 3359.16  117.49
  -1   0   8    0.40    0.40
   1   0  -8    0.00    0.40
   0   0   8 2442.46   87.69
   0   0  -8 2549.24   87.69
  -1   0  -8    0.50    0.40
   1   0   8    1.00    0.40
  -2   0  -8  449.36   16.30
   2   0   8  452.55   16.30
  -3   0  -8    0.20    0.60
   3   0   8    0.60    0.50
   3   0   8    2.00    1.50
  -4   0  -8   34.80    2.10
   4   0   8   31.80    2.60
   4   0   8   33.00    1.90
   5   0   8    0.70    1.30
  -5   0  -8    0.30    0.80
   5   0   8    0.80    0.70
   6   0   8  536.05   18.60
  -6   0  -8  466.25   18.70
   7   0   8   -2.50    3.00
   7   0   8    0.60    1.40
   8   0   8  847.62   31.40
   8   0   8  834.42   31.30
   8   0   8  855.61   30.90
   9   0   8    2.50    2.30
   9   0   8   -2.70    1.60
   9   0   8    1.00    2.30
  10   0   8  201.58    9.50
  10   0   8  218.68    9.10
  10   0   8  203.98   10.70
  11   0   8   -2.90    2.10
  11   0   8    0.80    2.10
  11   0   8   -0.90    2.10
  12   0   8  193.28    8.60
  12   0   8  187.28    8.70
  12   0   8  190.18    9.00
  13   0   8    3.30    2.30
  13   0   8    1.90    2.40
  13   0   8   -0.50    2.10
  14   0   8  109.19    6.00
  14   0   8  113.19    6.40
  15   0   8   -0.10    1.80
  15   0   8    2.90    3.10
  15   0   8   -1.10    1.90
  16   0   8   10.50    3.10
  16   0   8   14.10    3.00
 -18  -1   8   52.79    3.80
  18   1  -8   55.49    3.50
 -18   1   8   45.70    4.20
 -17  -1   8   39.50    3.60
  17   1  -8   40.50    3.40
  17   1  -8   32.40    4.30
 -17   1   8   39.80    3.80
  16   1  -8   89.39    5.60
  16   1  -8   95.19    5.20
 -16   1   8   91.29    5.70
  15   1  -8  382.76   15.50
  15   1  -8  400.16   15.60
 -15   1   8  383.76   16.00
 -14   1   8   47.40    7.00
  14   1  -8   52.39    4.70
  14   1  -8   41.40    4.30
 -13   1   8  119.29    7.00
  13   1  -8  109.59    6.80
  13   1  -8  115.39    6.70
  12  -1  -8  210.48   12.90
  12  -1  -8  210.08    9.40
  12   1  -8  219.88    9.90
  12   1  -8  220.88    9.80
  12   1  -8  217.78    9.80
 -12   1   8  215.28   10.20
 -12   1   8  231.98   13.80
  11  -1  -8  161.08    7.40
  11   1  -8  154.78    7.70
 -11   1   8  145.49   10.10
 -11   1   8  157.78    8.10
  11   1  -8  162.38    7.90
  11   1  -8  154.38    8.10
  10  -1  -8   30.90    3.60
 -10   1   8   46.20    7.20
  10   1  -8   38.30    4.90
  10   1  -8   37.10    4.00
  10   1  -8   25.20    4.10
   9  -1  -8  180.08    8.10
   9   1  -8  168.88    8.60
  -9   1   8  158.88    9.50
   9   1  -8  176.28    8.20
   9   1  -8  173.78    8.10
  -8  -1   8   99.59    5.40
   8  -1  -8   96.29    5.10
   7  -1  -8   66.79    3.70
   6  -1  -8  340.57   12.70
  -6  -1   8  335.37   12.60
   6   1  -8  343.97   13.00
  -5  -1   8  255.97    9.70
   5  -1  -8  259.17    9.90
  -5   1   8  254.37   10.20
  -5   1   8  261.57   10.10
   5   1  -8  267.27   10.10
  -4  -1   8  645.94   23.50
   4  -1  -8  636.44   23.60
  -4   1   8  656.73   24.20
  -4   1   8  672.33   23.90
   4   1  -8  668.53   23.90
  -3  -1   8   -0.10    0.40
   3  -1  -8    0.10    0.60
  -3   1   8    0.40    0.70
   3   1  -8    1.00    0.70
   2  -1  -8  187.38    7.30
  -2  -1   8  191.78    7.40
   2   1  -8  193.78    7.60
  -2   1   8  185.58    7.50
   1  -1  -8 1006.30   35.60
  -1  -1   8  998.30   35.60
   1   1  -8 1021.80   35.90
  -1   1   8  981.20   35.80
   0  -1   8  444.66   16.60
   0  -1  -8  460.35   16.60
   0   1  -8  449.36   16.80
   0   1   8  473.95   16.90
   1  -1   8  361.06   13.30
  -1  -1  -8  363.56   13.30
   1   1   8  365.26   13.50
  -1   1  -8  359.96   13.60
   2  -1   8  806.92   27.90
  -2  -1  -8  778.52   27.80
  -2   1  -8  780.12   28.10
   2   1   8  796.32   28.10
   2   1   8  728.53   28.00
  -3  -1  -8    0.70    0.80
   3  -1   8    1.00    1.30
   3  -1   8    0.70    0.60
   3   1   8    0.90    0.90
   3   1   8    0.40    1.20
  -3   1  -8    1.30    1.00
   4  -1   8  648.94   23.30
  -4  -1  -8  651.93   23.40
   4  -1   8  644.34   23.60
   4   1   8  665.93   23.70
   4   1   8  646.94   23.60
  -4   1  -8  632.34   23.70
   5  -1   8   70.69    3.60
  -5  -1  -8   66.89    3.50
   5  -1   8   64.29    3.30
   5   1   8   70.99    3.70
  -5   1  -8   64.59    4.30
   6  -1   8 1300.87   45.20
   6   1   8 1296.57   45.30
  -6   1  -8 1186.68   45.30
   7  -1   8  637.94   24.90
   7  -1   8  680.33   24.40
   7   1   8  700.83   24.50
   7   1   8  630.44   24.70
   7   1   8  655.83   24.90
   8  -1   8   91.29    4.60
   8  -1   8   75.39    6.00
   8  -1   8   72.19    7.70
   8   1   8   94.09    5.50
   8   1   8   92.19    5.80
   8   1   8   97.39    4.90
   9  -1   8   -3.00    3.20
   9  -1   8    2.60    1.60
   9  -1   8    0.40    2.50
   9   1   8    0.20    1.90
   9   1   8   -1.90    1.70
   9   1   8   -0.90    2.30
  10  -1   8  223.18    9.60
  10  -1   8  220.58   10.70
  10  -1   8  231.58   10.40
  10   1   8  237.88    9.80
  10   1   8  216.08    9.80
  10   1   8  218.48    9.90
  11  -1   8   52.09    4.90
  11  -1   8   53.59    6.10
  11  -1   8   45.60    3.70
  11   1   8   44.30    4.40
  11   1   8   42.90    4.20
  11   1   8   42.40    4.40
  12  -1   8  243.78   10.70
  12  -1   8  270.07   11.60
  12  -1   8  247.58   11.50
  12   1   8  236.18   10.90
  12   1   8  280.17   12.20
  12   1   8  254.27   10.90
  13  -1   8   27.60    5.50
  13  -1   8   26.60    3.50
  13  -1   8   36.40    4.50
  13   1   8   33.20    4.10
  13   1   8   28.00    3.40
  13   1   8   21.90    4.70
  14  -1   8   68.39    6.90
  14  -1   8   59.89    4.40
  14   1   8   64.19    4.50
  14   1   8   61.29    6.30
  14   1   8   73.79    5.10
  15  -1   8   32.40    3.70
  15   1   8   33.40    3.20
  15   1   8   34.40    3.30
  16  -1   8  118.49    6.60
  16   1   8  133.79    6.20
  16   1   8  137.29    6.10
  17   1   8    7.50    2.20
  17   1   8    6.90    2.50
 -18  -2   8   75.19    4.10
 -18   2   8   68.09    4.20
  17   2  -8   -0.80    1.70
  17   2  -8    0.10    1.90
 -17   2   8    0.60    1.60
  16   2  -8    6.10    1.80
  16   2  -8    6.70    1.60
 -16   2   8    8.70    3.20
  15   2  -8   26.50    3.20
 -15   2   8   25.60    4.70
  15   2  -8   27.10    3.40
  14  -2  -8    1.90    2.40
  14   2  -8    2.90    2.00
  14   2  -8    4.50    1.70
  13  -2  -8   29.80    3.70
 -13   2   8   29.60    4.60
  13   2  -8   33.20    3.80
  13   2  -8   33.00    3.80
  13   2  -8   42.30    4.00
  12  -2  -8  144.89    7.50
  12   2  -8  159.48    8.00
 -12   2   8  149.88   10.00
  12   2  -8  155.98    7.80
  12   2  -8  174.48    8.20
 -12   2   8  159.18    8.60
  11  -2  -8   38.00    3.70
  11   2  -8   45.80    4.40
 -11   2   8   42.90    5.60
  11   2  -8   38.50    4.00
  11   2  -8   39.60    4.30
 -11   2   8   50.79    7.00
  10  -2  -8  170.38    7.60
 -10   2   8  166.78    9.50
  10   2  -8  157.08    8.50
  10   2  -8  156.88    7.70
 -10   2   8  154.28    9.00
  10   2  -8  175.88   10.30
   9  -2  -8    0.60    1.60
  -9   2   8    2.30    3.00
  -9   2   8    0.30    3.30
   9   2  -8    1.50    1.90
   9   2  -8    3.90    2.20
   9   2  -8   -1.90    2.10
   9   2  -8   -0.20    1.90
   8  -2  -8   22.30    2.80
   8   2  -8   18.90    4.40
   8   2  -8   17.00    3.60
  -8   2   8   18.80    6.40
   8   2  -8   17.50    3.70
  -8   2   8   28.50    5.90
   8   2  -8   19.40    3.70
  -7  -2   8   88.79    6.00
   7  -2  -8  107.49    7.70
  -7   2   8  114.89    7.50
  -7   2   8   85.39    7.70
   7   2  -8   99.89    6.70
   7   2  -8  101.59    5.70
   7   2  -8  104.99    6.00
   7   2  -8  104.69    5.70
  -6  -2   8    7.70    2.90
   6  -2  -8    1.10    2.20
  -6   2   8    0.60    4.60
   6   2  -8    0.40    2.20
   6   2  -8   -0.90    2.50
   6   2  -8    4.30    2.60
  -5  -2   8   85.59    4.50
  -5   2   8   84.39    4.40
  -4  -2   8   88.69    4.50
  -4   2   8   87.89    4.50
  -3  -2   8   52.69    3.20
  -3   2   8   49.50    3.20
  -2  -2   8  131.39    5.80
  -2   2   8  131.19    5.90
  -1  -2   8  178.98    7.40
  -1   2   8  175.48    7.50
   0  -2   8  393.56   14.80
   0   2   8  387.86   14.80
   1  -2   8  257.27   10.20
   1   2   8  259.87   10.30
   2  -2   8   67.49    4.10
   2  -2   8   77.09    4.10
   2   2   8   84.99    4.20
   3  -2   8  171.78    7.30
   3  -2   8  181.68    7.60
   3   2   8  183.98    7.70
  -4  -2  -8   72.39    5.20
   4  -2   8   77.19    4.00
   4  -2   8   75.89    4.40
   4   2   8   78.49    4.40
  -5  -2  -8   43.40    5.10
   5  -2   8   45.50    4.20
   5  -2   8   41.50    3.00
   5   2   8   45.50    3.60
   5   2   8   50.89    7.70
   6  -2   8  130.19    5.80
   6   2   8  121.99    7.00
   6   2   8  118.29    7.60
   6   2   8  128.49    6.40
   7  -2   8  165.08    7.30
   7   2   8  169.38    7.90
   7   2   8  178.38    8.20
   7   2   8  162.58    8.40
   8  -2   8   23.80    2.90
   8   2   8   21.30    4.40
   8   2   8   22.30    4.10
   8   2   8   26.50    3.90
   9  -2   8    2.60    1.50
   9   2   8    0.10    3.00
   9   2   8    2.90    2.40
   9   2   8    2.10    2.00
  10  -2   8    0.70    1.80
  10   2   8    4.60    2.00
  10   2   8    0.20    3.30
  10   2   8   -2.40    2.30
  11  -2   8   37.00    3.50
  11   2   8   43.10    3.90
  11   2   8   29.50    5.60
  11   2   8   46.20    4.10
  12  -2   8   12.40    2.70
  12   2   8   16.30    3.10
  12   2   8   10.00    3.30
  13  -2   8   13.70    2.80
  13   2   8   18.30    3.20
  14  -2   8   10.00    2.90
  14   2   8    9.80    3.20
 -14   2  -8    3.10    2.40
  14   2   8    4.10    1.50
  15  -2   8   -0.50    2.20
  15   2   8   -0.30    1.50
  15   2   8    3.20    1.40
  16   2   8    2.90    1.40
  16   2   8    1.00    1.10
 -16   3   8    3.50    1.60
  16   3  -8    3.40    1.90
  16   3  -8    1.40    1.30
  15   3  -8   11.00    2.60
  15   3  -8   13.70    2.70
 -15   3   8   13.20    3.90
  14  -3  -8   -0.40    2.20
  14   3  -8    1.60    1.50
  14   3  -8    1.00    1.50
 -14   3   8    1.70    1.90
  14   3  -8   -0.10    1.60
  13  -3  -8    8.80    2.10
  13   3  -8    5.50    1.90
 -13   3   8    4.30    2.30
  13   3  -8    9.50    2.90
  13   3  -8    5.80    1.80
  12  -3  -8   40.00    3.70
 -12   3   8   37.90    6.50
  12   3  -8   49.90    4.20
 -12   3   8   49.70    5.10
  12   3  -8   48.50    4.00
  12   3  -8   45.10    4.10
  11  -3  -8    2.70    1.90
  11   3  -8    2.60    2.10
  11   3  -8    0.10    1.80
 -11   3   8    1.40    3.50
 -11   3   8   -0.10    2.40
  10  -3  -8   81.49    5.10
  10   3  -8   80.69    5.10
 -10   3   8   85.89    6.90
  10   3  -8   84.39    5.00
  10   3  -8   73.59    5.20
 -10   3   8   76.29    6.90
  10   3  -8   80.29    5.60
   9  -3  -8   44.00    3.90
   9   3  -8   40.60    3.80
   9   3  -8   48.40    4.90
   9   3  -8   38.60    3.90
  -9   3   8   47.20    5.90
   9   3  -8   41.20    5.00
  -9   3   8   42.90    5.80
   8  -3  -8   60.39    4.30
   8   3  -8   48.50    5.50
   8   3  -8   58.69    4.20
  -8   3   8   45.80    6.00
  -8   3   8   51.59    5.90
   8   3  -8   55.69    4.50
   8   3  -8   57.39    4.60
   7   3  -8    3.00    2.10
   7   3  -8    7.50    2.00
   7   3  -8    3.70    2.90
   7   3  -8    8.50    2.40
  -7   3   8    6.30    3.20
   6   3  -8   10.10    3.40
  -6   3   8   19.30    5.50
   6   3  -8   10.60    2.30
   6   3  -8   19.10    3.70
  -6   3   8   12.50    3.30
  -5   3   8   -1.30    3.00
   5   3  -8   -3.50    2.10
   5   3  -8    1.40    2.20
  -5   3   8    0.80    3.10
   5   3  -8    1.80    1.90
   4   3  -8   12.80    4.30
  -4   3   8    4.20    2.70
  -4   3   8    8.80    3.20
   4   3  -8   12.80    3.50
   4   3  -8    8.50    2.50
  -3   3   8   16.70    5.20
   3   3  -8   19.50    4.60
   3   3  -8   17.00    3.60
  -3   3   8   18.00    2.60
   3   3  -8   11.20    3.90
  -3   3   8   10.30    3.00
  -2   3   8    6.30    1.80
   2   3  -8   10.70    3.60
   2   3  -8   12.30    4.30
   2   3  -8    5.40    2.60
  -2   3   8   16.50    5.80
  -2   3   8    2.20    3.00
  -1   3   8    8.70    3.00
   1   3  -8   13.00    3.80
  -1   3   8    6.10    3.90
  -1   3   8    8.20    2.40
   1   3  -8   11.70    2.70
   1   3  -8    9.60    2.80
   0   3   8   28.20    7.30
   0   3  -8   23.20    5.30
   0   3   8   27.20    3.00
   0   3   8   31.00    4.90
   0   3  -8   26.10    4.30
   0   3  -8   29.90    5.30
  -1   3  -8   -0.10    3.00
  -1   3  -8   -3.70    2.60
  -1   3  -8   -0.70    3.20
   1   3   8   -0.30    1.70
   1   3   8   -0.70    3.10
   1   3   8   -2.60    4.90
   2  -3   8   13.10    3.40
   2   3   8   17.10    5.70
  -2   3  -8   11.40    3.20
   2   3   8   12.80    3.00
  -2   3  -8   20.40    5.70
  -2   3  -8   17.80    5.10
   3  -3   8   17.10    3.30
  -3   3  -8   21.10    6.20
   3   3   8   16.80    3.20
  -3   3  -8   10.90    3.70
   3   3   8    9.40    3.60
  -3   3  -8   12.40    3.20
   4  -3   8   30.30    3.30
   4   3   8   19.20    4.20
  -4   3  -8   25.70    5.50
   4   3   8   26.90    3.70
  -4   3  -8   33.70    6.40
   5  -3   8    0.60    1.80
  -5   3  -8    3.20    3.20
  -5   3  -8    2.10    3.90
   5   3   8    3.10    2.30
   6  -3   8   23.00    3.00
  -6   3  -8   18.60    4.50
  -6   3  -8   19.00    4.20
   6   3   8   21.80    5.40
   7  -3   8   -0.10    1.90
   7   3   8    4.60    2.90
   7   3   8   -4.80    3.30
  -7   3  -8    3.10    3.20
   7   3   8    3.80    2.80
  -7   3  -8    5.70    4.10
  -8   3  -8   -0.10    4.50
  -8   3  -8   -1.30    3.10
   8   3   8    4.90    3.00
   8   3   8    1.40    2.50
   9  -3   8    1.10    1.70
   9   3   8    4.60    2.30
  -9   3  -8    3.10    3.20
   9   3   8    0.70    2.60
  10  -3   8    2.80    1.80
  10   3   8   -0.20    2.10
 -10   3  -8    1.80    3.80
  10   3   8    2.40    2.50
  11  -3   8   -0.30    1.70
  11   3   8   -3.20    2.30
  11   3   8    0.80    2.00
  12  -3   8    0.00    1.80
  12   3   8    3.10    2.00
  12   3   8    3.10    1.80
  13  -3   8    1.90    2.00
  13   3   8    1.70    1.60
  13   3   8    3.00    1.90
  14  -3   8    3.80    2.30
  14   3   8   -0.90    1.80
 -14   4   8   29.10    2.70
  14   4  -8   20.40    2.30
  13  -4  -8   -0.40    2.10
  13   4  -8    0.20    1.40
 -13   4   8   -0.30    1.50
  13   4  -8    0.60    1.30
  12  -4  -8   13.20    2.90
  12   4  -8    9.90    2.40
 -12   4   8   10.10    2.70
  12   4  -8    8.00    2.50
  11  -4  -8   88.79    5.10
  11   4  -8   80.29    4.90
  11   4  -8   91.99    5.50
 -11   4   8   76.89    5.20
 -11   4   8   88.49    6.10
  10  -4  -8   58.59    4.10
  10   4  -8   57.19    3.70
  10   4  -8   56.09    4.00
 -10   4   8   51.79    4.80
  10   4  -8   63.59    4.20
 -10   4   8   62.29    5.30
   9  -4  -8   -0.10    2.10
  -9   4   8   -0.10    1.80
   9   4  -8    0.10    1.60
   9   4  -8    0.30    1.70
  -9   4   8   -1.60    2.60
   9   4  -8    1.90    1.90
   8  -4  -8   11.40    3.60
   8   4  -8   10.60    2.30
  -8   4   8    4.20    2.80
  -8   4   8   16.30    4.10
   8   4  -8   14.50    3.10
   8   4  -8   10.10    1.90
   7  -4  -8   15.60    3.10
   7   4  -8   19.70    2.90
   7   4  -8   15.80    3.40
  -7   4   8   15.20    4.10
  -7   4   8   12.90    3.00
   7   4  -8   15.20    3.50
   6  -4  -8   41.50    4.20
   6   4  -8   46.40    3.70
   6   4  -8   46.60    4.40
   6   4  -8   45.80    4.10
  -6   4   8   41.50    5.60
  -6   4   8   47.80    5.50
   5   4  -8    1.70    1.80
  -5   4   8   -1.30    2.60
   5   4  -8   -3.00    1.80
   5   4  -8   -0.70    1.90
   4   4  -8   41.00    4.40
  -4   4   8   59.39    5.70
   4   4  -8   44.30    3.90
  -4   4   8   44.10    5.10
   4   4  -8   45.10    4.80
   3   4  -8   15.60    4.20
   3   4  -8   13.60    4.10
  -3   4   8   18.50    4.50
  -3   4   8    9.90    3.10
   3   4  -8   14.30    3.80
   2   4  -8  410.66   16.20
   2   4  -8  411.26   16.70
  -2   4   8  416.56   17.20
  -2   4   8  414.76   17.20
   2   4  -8  407.26   16.50
   1   4  -8  148.59    7.60
  -1   4   8  139.79    8.40
  -1   4   8  139.69    7.80
   1   4  -8  146.99    8.10
   1   4  -8  151.28    7.20
   0   4   8  102.99    5.50
   0   4   8  103.49    6.60
   0   4  -8   94.19    6.00
   0   4  -8   98.79    5.70
   0   4  -8   97.89    6.70
   0   4   8   86.69    6.30
  -1   4  -8   52.59    5.00
  -1   4  -8   45.40    4.40
   1   4   8   47.20    5.10
  -1   4  -8   42.20    5.90
   1   4   8   45.60    5.50
   1   4   8   53.79    4.30
   2   4   8  454.95   18.10
   2   4   8  433.56   18.10
  -2   4  -8  451.45   17.70
  -2   4  -8  458.85   18.20
  -2   4  -8  435.16   18.00
   2   4   8  474.05   17.80
   3   4   8  567.74   21.80
   3   4   8  598.14   22.70
  -3   4  -8  580.94   21.40
   3   4   8  549.74   21.70
  -3   4  -8  565.74   21.90
  -3   4  -8  497.95   21.80
   4   4   8  107.29    6.60
  -4   4  -8  119.69    6.80
   4   4   8   85.19    6.90
  -4   4  -8  114.59    7.20
   5  -4   8   15.50    4.90
  -5   4  -8    5.60    2.90
   5   4   8    5.50    3.10
   6  -4   8   68.09    5.10
  -6   4  -8   83.09    6.40
   7  -4   8    7.30    2.50
  -7   4  -8    2.50    3.20
   8  -4   8    3.30    2.40
  -8   4  -8    2.00    3.30
   9  -4   8   46.90    4.20
  10  -4   8   30.00    3.80
  11  -4   8   57.49    4.50
 -10   5   8    3.50    3.10
  10   5  -8    2.10    1.70
 -10   5   8    3.00    2.00
   9  -5  -8    2.90    2.20
  -9   5   8    2.20    1.60
   9   5  -8    2.30    1.10
   9   5  -8    6.70    1.90
   9   5  -8    3.00    1.80
   8  -5  -8    9.70    3.20
   8   5  -8    8.20    2.40
  -8   5   8    8.80    2.00
  -8   5   8   16.10    2.90
   8   5  -8    8.30    1.90
   8   5  -8   14.30    3.00
   7  -5  -8    5.70    2.10
   7   5  -8    9.40    2.00
  -7   5   8    6.00    1.90
  -7   5   8   13.20    3.30
   7   5  -8    7.90    2.20
   7   5  -8    8.80    2.30
   6  -5  -8  219.78   10.80
  -6   5   8  200.38    9.10
   6   5  -8  205.98    8.80
  -6   5   8  195.38    9.90
   6   5  -8  203.28    8.50
   6   5  -8  196.48    8.50
   5  -5  -8   36.80    4.20
  -5   5   8   31.30    3.60
   5   5  -8   35.00    2.80
   5   5  -8   36.10    3.20
  -5   5   8   36.50    4.10
   5   5  -8   32.80    4.50
   4  -5  -8    6.20    2.70
   4   5  -8    7.00    2.30
   4   5  -8    3.80    2.70
   4   5  -8    7.50    2.70
  -4   5   8    5.10    1.90
  -4   5   8    4.70    1.90
   3  -5  -8    1.50    2.70
   3   5  -8    5.30    2.90
   3   5  -8    2.60    1.50
   3   5  -8    2.70    1.70
  -3   5   8    2.60    2.00
  -3   5   8    2.40    2.00
   2  -5  -8    0.40    3.00
  -2   5   8   -1.30    1.90
   2   5  -8    0.90    1.50
  -2   5   8    0.10    2.00
   2   5  -8    1.60    1.60
   1  -5  -8   74.29    6.10
   1   5  -8   71.89    4.30
   1   5  -8   71.99    4.60
  -1   5   8   67.09    4.80
  -1   5   8   73.79    4.90
   0  -5  -8  186.38    9.90
   0   5  -8  187.88    8.50
   0   5  -8  188.08    8.10
   0   5   8  193.48    8.60
   0   5   8  187.08    8.50
   1   5   8  131.39    6.60
   1   5   8  123.99    6.40
  -1   5  -8  119.39    5.90
  -1   5  -8  125.69    6.40
  -2   5  -8  140.19    6.30
  -2   5  -8  136.89    6.70
   2   5   8  132.19    6.60
   2   5   8  137.49    6.60
  -3   5  -8   11.00    3.30
  -3   5  -8    9.50    3.10
   3   5   8    7.50    2.60
   3   5   8   14.60    2.90
  -4   5  -8   11.20    3.20
   4   5   8   16.20    3.20
  -5   5  -8   27.70    3.40
   5   5   8   28.20    3.80
  -6   5  -8  263.17   10.60
  -7   5  -8  103.99    5.60
   1   6  -8    1.00    1.20
 -19   0   9   -0.60    1.80
 -18   0   9    2.20    1.70
  18   0  -9   -0.60    2.30
 -17   0   9   -2.10    1.90
  17   0  -9   -3.00    2.00
 -16   0   9    1.30    2.10
  16   0  -9    0.10    2.10
 -15   0   9   20.60    3.80
  14   0  -9    1.20    2.20
  13   0  -9    6.10    2.40
 -13   0   9    5.60    4.40
  12   0  -9    8.60    5.10
 -12   0   9    5.90    4.10
 -11   0   9    6.10    3.50
  11   0  -9    1.60    2.30
 -10   0   9   -1.50    3.30
  10   0  -9    0.70    2.50
  -9   0   9    3.60    3.40
   9   0  -9    4.20    2.80
  -8   0   9    1.70    1.40
  -6   0   9    1.40    0.80
   6   0  -9    1.50    0.90
   5   0  -9   15.90    1.70
  -5   0   9   18.60    1.50
   4   0  -9   -0.30    0.60
  -4   0   9   -0.50    0.60
  -3   0   9    2.10    0.60
   3   0  -9    2.90    0.70
  -2   0   9   -0.10    0.40
   2   0  -9    0.00    0.50
  -1   0   9    0.10    0.40
   1   0  -9   -0.30    0.50
   0   0   9    0.00    0.40
   0   0  -9   -0.50    0.50
  -1   0  -9    4.60    1.10
   1   0   9    5.00    1.00
  -2   0  -9    0.30    0.60
   2   0   9   -0.40    0.50
  -3   0  -9    1.60    0.80
   3   0   9    1.50    1.50
   4   0   9   -0.40    0.70
   4   0   9    0.50    1.40
  -4   0  -9   -0.40    0.90
   5   0   9    6.40    1.80
   5   0   9    9.70    2.10
  -5   0  -9    7.50    2.20
   6   0   9    6.50    2.40
  -6   0  -9   -0.40    1.80
   6   0   9    1.30    1.40
   7   0   9   14.00    2.70
   7   0   9   17.00    2.40
   7   0   9   13.30    2.70
   8   0   9   -1.10    1.60
   8   0   9    1.30    2.30
   8   0   9    2.40    2.30
   9   0   9   54.59    3.90
   9   0   9   47.20    4.70
   9   0   9   49.70    4.60
  10   0   9   -3.90    2.10
  10   0   9    0.20    2.40
  10   0   9    0.30    2.00
  11   0   9    3.80    2.40
  11   0   9    2.50    2.30
  11   0   9    4.20    2.10
  12   0   9   -0.60    2.10
  12   0   9    2.10    2.10
  12   0   9    0.90    2.30
  13   0   9    0.30    2.20
  13   0   9   -0.30    2.40
  13   0   9   -2.60    2.00
  14   0   9   -4.10    2.50
  14   0   9    1.30    2.00
  14   0   9    1.00    2.00
  15   0   9    9.60    3.00
  15   0   9   13.60    4.40
  15   0   9   10.20    3.20
  16   0   9   -1.60    2.30
 -18  -1   9   10.90    3.00
  18   1  -9    5.70    2.10
 -18   1   9    1.40    1.70
 -17  -1   9    1.60    1.70
  17   1  -9    0.30    1.50
  17   1  -9   -2.80    2.60
 -17   1   9    1.00    1.70
  16   1  -9    4.50    1.60
  16   1  -9    1.10    2.50
 -16   1   9    3.50    2.10
  15   1  -9  286.07   13.70
  15   1  -9  284.37   12.00
 -15   1   9  281.67   12.40
  14   1  -9   55.69    5.00
 -14   1   9   65.89    5.50
  14   1  -9   65.89    5.20
 -13  -1   9  187.28   10.30
 -13   1   9  175.28   13.90
  13   1  -9  226.28    9.60
 -13   1   9  202.48   10.60
  13   1  -9  225.98   10.10
  12  -1  -9   30.30    4.40
 -12  -1   9   25.50    5.50
  12  -1  -9   20.90    5.30
  12   1  -9   38.10    4.20
  12   1  -9   39.90    4.20
 -12   1   9   35.80    7.90
 -12   1   9   36.40    4.80
  12   1  -9   38.00    4.70
  11  -1  -9    4.40    4.00
  11  -1  -9    0.50    2.30
  11   1  -9    0.60    2.40
  11   1  -9    0.70    2.70
 -11   1   9    4.20    2.60
  11   1  -9    4.10    2.00
 -11   1   9   -4.10    3.90
  10  -1  -9   89.79    5.20
  10  -1  -9   80.69   12.30
 -10   1   9   84.59    5.90
  10   1  -9   94.49    5.60
  10   1  -9   84.69    6.30
  10   1  -9   83.59    5.40
 -10   1   9   86.19    7.30
   9  -1  -9  110.89    5.50
   9   1  -9  103.79    6.80
  -9   1   9   96.09    7.50
   9   1  -9   94.89    6.10
   9   1  -9  110.49    5.90
   8  -1  -9    1.00    1.90
   8   1  -9    1.00    2.50
   8   1  -9   -1.20    2.30
   7  -1  -9   15.30    3.00
  -6  -1   9  202.18    8.30
   6  -1  -9  202.68    8.40
   6   1  -9  222.38    8.90
  -6   1   9  221.08    8.70
   5  -1  -9   10.60    2.10
  -5  -1   9   10.00    2.30
   5   1  -9   10.00    2.50
  -5   1   9    8.90    2.10
  -5   1   9    8.40    1.90
   4  -1  -9  127.09    5.40
  -4  -1   9  119.89    5.90
  -4   1   9  128.99    5.90
  -4   1   9  132.39    5.60
   4   1  -9  138.19    5.80
   3  -1  -9  652.43   23.80
  -3  -1   9  683.23   23.90
  -3   1   9  600.54   25.00
   3   1  -9  714.93   24.20
  -3   1   9  648.94   24.10
   2  -1  -9  223.48    8.60
  -2  -1   9  242.18    8.70
  -2   1   9  225.28    9.20
  -2   1   9  197.38    9.10
   2   1  -9  236.28    9.00
   1  -1  -9  644.44   23.60
   1   1  -9  677.93   23.90
  -1   1   9  658.53   24.00
  -1   1   9  637.44   23.90
   0  -1  -9  157.28    6.40
   0  -1   9  169.18    6.80
   0   1  -9  166.98    6.80
   0   1   9  169.38    6.70
   0   1   9  152.98    6.80
  -1  -1  -9   66.29    3.20
   1   1   9   68.69    3.70
   1   1   9   69.19    3.50
  -1   1  -9   61.89    3.50
   2  -1   9   26.60    1.70
   2  -1   9   25.50    3.30
  -2  -1  -9   24.10    2.00
  -2   1  -9   21.00    2.30
   2   1   9   24.40    2.40
   2   1   9   21.20    3.10
   3  -1   9   82.89    3.50
   3  -1   9   80.59    3.90
  -3  -1  -9   75.19    3.60
   3   1   9   70.69    5.00
  -3   1  -9   72.29    4.00
   3   1   9   73.49    3.90
   4  -1   9    9.00    1.70
  -4  -1  -9   13.40    2.20
   4  -1   9    6.00    2.00
  -4   1  -9    8.40    2.70
   4   1   9    8.70    2.10
   4   1   9    6.80    2.20
  -5  -1  -9    3.60    1.40
   5  -1   9    2.50    1.30
   5   1   9    5.10    1.50
  -5   1  -9    2.60    1.90
   6  -1   9  540.25   21.80
   6  -1   9  584.64   21.10
   6   1   9  557.54   21.70
   6   1   9  600.14   21.30
   7  -1   9   62.49    7.80
   7  -1   9   74.09    5.70
   7  -1   9   73.79    4.10
   7   1   9   77.89    4.20
   7   1   9   78.89    5.30
   7   1   9   72.99    5.70
   8  -1   9   28.60    4.50
   8  -1   9   25.90    2.60
   8  -1   9   18.40    6.30
   8   1   9   18.70    4.00
   8   1   9   23.50    2.80
   8   1   9   20.10    3.70
   9  -1   9    4.70    1.70
   9  -1   9    5.20    3.20
   9  -1   9    6.20    2.50
   9   1   9    5.70    1.80
   9   1   9    5.40    2.40
   9   1   9    4.50    2.00
  10  -1   9   84.89    4.80
  10  -1   9   86.99    5.90
  10  -1   9   71.19    6.40
  10   1   9   91.19    5.30
  10   1   9   78.69    5.40
  10   1   9   82.19    5.10
  11  -1   9    1.30    2.50
  11  -1   9    5.70    3.00
  11   1   9   -0.20    2.20
  11   1   9    2.60    3.00
  11   1   9    5.90    2.00
  12  -1   9  110.49    5.90
  12  -1   9   93.19    6.90
  12  -1   9  112.39    6.60
  12   1   9  113.99    6.60
  12   1   9   97.49    6.10
  12   1   9  113.29    6.90
  13  -1   9  284.97   12.10
  13  -1   9  317.27   14.50
  13  -1   9  255.97   11.50
  13   1   9  289.67   11.70
  13   1   9  291.17   11.90
  13   1   9  248.98   11.80
  14  -1   9   10.20    4.30
  14  -1   9   15.30    3.30
  14   1   9   20.30    3.30
  14   1   9   13.60    3.10
  15  -1   9    9.70    3.40
  15   1   9    3.40    1.50
  15   1   9    2.90    1.80
  16   1   9   66.59    4.00
  16   1   9   70.09    3.70
  17   2  -9   74.59    4.00
  17   2  -9   78.59    5.40
 -17   2   9   70.49    4.30
  16   2  -9   12.80    4.20
 -16   2   9    6.10    1.90
  16   2  -9    6.30    1.80
  15  -2  -9    2.40    3.20
  15   2  -9    5.10    1.90
  15   2  -9    9.70    2.80
 -15   2   9    4.00    2.10
  14  -2  -9   11.40    3.80
  14   2  -9   20.90    3.70
  14   2  -9   16.20    3.30
  14   2  -9   19.10    3.10
 -14   2   9   14.80    4.10
  13  -2  -9  397.46   16.40
 -13   2   9  437.36   17.50
  13   2  -9  437.36   16.90
  13   2  -9  442.16   17.20
  13   2  -9  445.86   16.80
 -13   2   9  381.16   18.30
  12  -2  -9  581.84   22.80
  12   2  -9  610.14   23.00
  12   2  -9  599.04   23.10
  12   2  -9  612.34   23.10
 -12   2   9  619.34   24.00
 -12   2   9  595.74   23.70
  11  -2  -9  104.19    5.80
  11   2  -9  101.69    6.30
  11   2  -9  104.19    6.30
  11   2  -9  117.89    6.10
 -11   2   9  112.89    8.30
 -11   2   9  110.79    7.00
  10  -2  -9  236.48    9.90
  10   2  -9  216.58    9.90
  10   2  -9  230.28   10.20
  10   2  -9  217.78   10.00
 -10   2   9  226.58   12.80
 -10   2   9  235.08   11.10
   9  -2  -9   42.50    3.50
   9   2  -9   35.00    4.00
   9   2  -9   32.80    4.20
   9   2  -9   36.30    4.20
  -9   2   9   37.20    6.30
   9   2  -9   35.00    4.30
  -8   2   9   16.30    5.60
   8   2  -9    4.90    2.00
   8   2  -9    4.80    1.90
   8   2  -9    4.70    2.00
  -8   2   9    7.60    3.50
   8   2  -9    6.70    2.00
  -7  -2   9   45.90    7.60
   7  -2  -9   53.89   10.20
   7   2  -9   43.20    5.10
  -7   2   9   56.19    6.30
   7   2  -9   38.50    4.10
   7   2  -9   46.40    4.30
  -7   2   9   48.20    5.90
   7   2  -9   38.30    4.40
  -6  -2   9  271.27   10.70
   6  -2  -9  264.57   11.80
   6   2  -9  266.87   10.70
   6   2  -9  259.17   11.50
   6   2  -9  258.77   11.20
  -6   2   9  238.48   12.40
  -6   2   9  251.27   12.30
   6   2  -9  256.37   11.10
  -5  -2   9   36.20    3.20
  -4  -2   9   18.90    2.60
  -4   2   9   12.20    2.30
  -3  -2   9 1422.06   50.29
  -3   2   9 1389.06   50.39
  -2  -2   9 1111.39   39.60
  -2   2   9 1083.99   39.60
  -1  -2   9  345.77   13.10
  -1   2   9  335.07   13.20
   0  -2   9 2625.24   91.19
   0   2   9 2525.35   91.09
   1  -2   9 3167.78  119.39
   1  -2   9 3535.75  119.79
   1   2   9 3481.55  119.79
   2  -2   9   45.30    3.50
   2  -2   9   43.80    3.30
   2   2   9   42.70    3.10
   3  -2   9   62.79    3.70
   3  -2   9   54.79    3.90
   3   2   9   59.49    3.80
   4  -2   9  337.17   13.80
   4  -2   9  357.16   13.40
   4   2   9  364.26   13.80
  -5  -2  -9  158.78    9.90
   5  -2   9  160.28    8.70
   5  -2   9  189.48    7.50
   5   2   9  187.28    7.90
   5   2   9  175.98    8.60
   6  -2   9  378.16   14.40
   6   2   9  386.86   14.80
   6   2   9  377.36   14.90
   6   2   9  347.77   15.20
   7  -2   9   85.59    4.60
   7   2   9   78.99    5.50
   7   2   9   83.29    6.30
   7   2   9   87.39    5.30
   8  -2   9    1.20    1.60
   8   2   9    2.20    2.60
   8   2   9    3.10    2.10
   9  -2   9   11.40    2.70
   9   2   9   10.30    3.10
   9   2   9   14.60    3.50
   9   2   9   14.50    3.90
  10  -2   9  232.88   10.50
  10   2   9  260.87   11.20
  10   2   9  260.87   10.80
  10   2   9  251.67   10.80
  11   2   9  183.48    8.40
  11   2   9  171.48    8.80
  11   2   9  184.28    8.20
  12  -2   9   24.90    3.10
  12   2   9   22.70    3.50
  12   2   9   29.90    3.50
  13  -2   9    6.60    2.20
  13   2   9    7.10    2.00
  13   2   9   13.70    3.00
  14  -2   9   14.50    3.00
  14   2   9   13.60    2.80
  14   2   9   16.40    2.80
 -14   2  -9   16.80    3.50
  15  -2   9    6.30    2.30
  15   2   9    8.30    2.30
  16   2   9   43.20    3.00
  16   2   9   48.10    2.80
  16   3  -9   -0.80    1.40
  16   3  -9    0.70    1.30
 -16   3   9   -0.30    2.80
  15  -3  -9   -2.80    2.80
 -15   3   9    2.50    2.20
  15   3  -9    9.10    2.50
  15   3  -9    2.60    1.40
  14  -3  -9  371.26   14.60
  14   3  -9  398.76   14.80
  14   3  -9  357.26   14.50
 -14   3   9  383.46   15.30
  14   3  -9  378.96   14.80
  13  -3  -9   -0.60    2.10
  13   3  -9    3.50    1.70
  13   3  -9   -1.20    1.70
 -13   3   9    2.10    2.10
  13   3  -9    0.10    1.70
  12  -3  -9 1435.36   55.19
  12   3  -9 1596.84   55.39
  12   3  -9 1544.45   55.39
 -12   3   9 1497.35   55.99
  12   3  -9 1590.64   55.29
  11  -3  -9  302.17   13.00
  11   3  -9  322.27   13.20
  11   3  -9  330.67   13.80
 -11   3   9  305.37   13.80
  11   3  -9  310.77   12.90
 -11   3   9  331.07   14.00
  10  -3  -9  639.04   24.70
  10   3  -9  649.54   24.20
  10   3  -9  674.53   25.30
 -10   3   9  652.13   25.20
  10   3  -9  658.53   24.70
  10   3  -9  643.74   24.60
 -10   3   9  617.24   25.50
   9  -3  -9  390.86   15.50
  -9   3   9  367.06   16.00
   9   3  -9  379.16   15.40
  -9   3   9  373.86   16.10
   9   3  -9  379.66   14.90
   9   3  -9  369.96   15.30
   9   3  -9  386.96   15.50
   8  -3  -9  681.83   25.10
   8   3  -9  657.03   24.60
   8   3  -9  650.33   25.10
  -8   3   9  652.83   25.80
   8   3  -9  652.03   24.90
  -8   3   9  656.13   25.70
   8   3  -9  653.93   25.00
   7   3  -9  264.27   10.60
   7   3  -9  245.28   11.70
  -7   3   9  256.47   11.90
   7   3  -9  246.28   10.90
  -7   3   9  251.47   12.10
   7   3  -9  252.77   10.90
   6   3  -9  547.25   21.00
   6   3  -9  546.55   21.00
  -6   3   9  558.54   21.80
   6   3  -9  511.95   21.10
  -6   3   9  531.85   21.80
   6   3  -9  568.54   20.70
   5   3  -9  256.57   10.40
   5   3  -9  238.58   10.60
   5   3  -9  242.08   10.70
  -5   3   9  250.17   11.90
  -5   3   9  239.98   11.60
  -4   3   9  126.29    7.80
   4   3  -9  136.29    6.70
  -4   3   9  139.49    6.50
   4   3  -9  139.09    6.90
  -4   3   9  127.59    8.00
   4   3  -9  124.99    7.20
  -3   3   9   52.19    5.70
   3   3  -9   34.60    4.80
   3   3  -9   44.00    4.20
  -3   3   9   45.10    5.80
  -3   3   9   50.49    3.50
   3   3  -9   34.30    4.80
   2   3  -9  766.12   29.00
  -2   3   9  747.23   29.60
   2   3  -9  767.02   28.90
  -2   3   9  811.92   28.90
   2   3  -9  761.32   28.60
  -2   3   9  790.32   29.40
   1   3  -9  202.38    9.10
   1   3  -9  208.48    9.60
  -1   3   9  184.28   11.20
   1   3  -9  199.48    9.40
  -1   3   9  214.18    8.90
  -1   3   9  210.48   10.10
   0   3  -9   72.09    5.70
   0   3   9   70.69    4.20
   0   3   9   55.09    9.20
   0   3  -9   70.69    5.30
   0   3  -9   56.69    6.20
   0   3   9   62.29    5.70
  -1   3  -9   27.80    4.90
  -1   3  -9   19.30    5.30
   1   3   9   30.80    5.60
  -1   3  -9   34.70    4.90
   1   3   9   30.00    3.10
   2   3   9   49.40    6.20
  -2   3  -9   40.30    5.10
  -2   3  -9   40.40    5.70
   2   3   9   43.00    3.70
  -2   3  -9   34.80    6.50
   3  -3   9   80.59    4.80
   3   3   9   63.49    6.90
  -3   3  -9   68.89    5.90
  -3   3  -9   74.59    7.40
   3   3   9   76.99    4.80
   4  -3   9   61.39    4.10
  -4   3  -9   40.90    5.40
  -4   3  -9   55.69    6.90
   4   3   9   53.69    4.20
   4   3   9   42.70    8.80
   5  -3   9   94.59    4.90
  -5   3  -9   64.79    7.40
   5   3   9   84.99    5.20
  -5   3  -9   74.29    8.10
   6  -3   9  402.36   14.70
  -6   3  -9  364.46   15.30
   6   3   9  356.96   15.20
   6   3   9  388.26   15.10
  -6   3  -9  348.97   19.30
   7  -3   9    1.60    1.80
   7   3   9    0.50    2.70
   7   3   9   -2.60    3.70
  -7   3  -9    1.40    2.90
   8  -3   9  363.86   14.60
   8   3   9  342.77   15.20
   8   3   9  388.46   15.00
   8   3   9  377.46   15.10
  -8   3  -9  381.06   15.10
   9  -3   9    1.20    1.90
   9   3   9   -3.30    2.30
   9   3   9    3.00    2.80
  -9   3  -9    4.30    2.90
  10  -3   9  555.04   22.70
  10   3   9  598.14   22.00
  10   3   9  593.04   22.20
  11  -3   9   91.49    5.40
  11   3   9   98.49    5.50
  11   3   9   99.69    5.60
  12  -3   9   14.90    2.90
  12   3   9   12.60    3.20
  12   3   9   11.40    3.40
  13  -3   9    1.40    2.20
  13   3   9   -0.20    1.60
  13   3   9    2.30    1.90
  14   3   9   -1.20    1.90
  14   3   9    3.00    1.40
  14   4  -9   12.00    2.10
  13  -4  -9   33.20    3.30
  13   4  -9   27.70    2.80
  13   4  -9   27.30    3.00
 -13   4   9   30.20    2.90
 -12   4   9    8.40    2.80
  12   4  -9    9.70    2.30
  12   4  -9    7.00    2.50
  11  -4  -9   18.30    3.00
  11   4  -9   13.90    2.50
 -11   4   9    9.60    2.90
 -11   4   9   14.20    4.30
  11   4  -9   14.10    2.70
  10  -4  -9    9.30    2.90
 -10   4   9    1.10    2.60
 -10   4   9    1.10    1.70
  10   4  -9    3.90    1.80
  10   4  -9    4.20    1.60
  10   4  -9    3.00    1.50
   9  -4  -9   66.19    4.80
   9   4  -9   68.79    4.70
  -9   4   9   65.19    5.10
   9   4  -9   67.19    4.50
  -9   4   9   58.19    6.00
   9   4  -9   64.49    4.30
   8  -4  -9   38.00    3.90
   8   4  -9   37.70    3.90
   8   4  -9   34.40    3.30
  -8   4   9   43.70    4.70
   8   4  -9   39.70    3.60
  -8   4   9   38.50    5.00
   7  -4  -9   75.89    5.20
  -7   4   9   63.79    5.60
   7   4  -9   75.39    4.90
   7   4  -9   73.99    4.50
   7   4  -9   75.79    5.10
  -7   4   9   80.39    5.90
   6  -4  -9   -0.30    2.10
   6   4  -9    1.50    1.90
   6   4  -9    1.00    1.80
   6   4  -9    0.40    1.70
  -6   4   9    4.00    2.60
  -6   4   9   -3.10    2.60
   5   4  -9   43.30    3.80
   5   4  -9   41.20    4.00
  -5   4   9   34.50    5.20
   5   4  -9   42.20    3.90
  -5   4   9   42.50    4.90
  -4   4   9   65.69    5.80
   4   4  -9   69.99    4.50
   4   4  -9   66.29    5.30
  -4   4   9   61.59    6.40
   4   4  -9   72.49    5.10
   3   4  -9   20.80    3.40
  -3   4   9   17.60    3.50
  -3   4   9   20.60    7.30
   3   4  -9   14.30    4.20
   3   4  -9   22.70    3.90
  -2   4   9  718.53   27.40
   2   4  -9  713.73   26.80
   2   4  -9  684.53   26.60
   2   4  -9  713.43   27.00
  -2   4   9  720.73   27.50
  -1   4   9  180.98    9.10
   1   4  -9  166.98    8.70
   1   4  -9  182.28    8.60
  -1   4   9  178.08    9.60
   1   4  -9  174.18    8.10
   0   4   9  210.48    9.20
   0   4  -9  204.88    9.20
   0   4   9  195.08   10.00
   0   4  -9  206.88    9.60
   0   4  -9  204.78    9.70
   0   4   9  210.88    9.90
  -1   4  -9  187.58    9.30
  -1   4  -9  183.58    8.70
   1   4   9  193.68    9.40
   1   4   9  194.78    9.70
   1   4   9  195.98    9.40
  -1   4  -9  179.98    9.10
  -2   4  -9   34.60    5.50
  -2   4  -9   35.70    4.70
   2   4   9   23.00    4.50
   2   4   9   20.00    5.70
   2   4   9   32.60    4.00
  -2   4  -9   34.40    4.60
   3   4   9  559.14   21.50
  -3   4  -9  557.64   21.60
  -3   4  -9  527.95   21.40
   3   4   9  568.64   21.40
  -3   4  -9  544.55   21.00
   4   4   9  190.38    9.10
  -4   4  -9  170.08    9.90
   4   4   9  191.38    9.10
  -4   4  -9  199.88    9.30
   5  -4   9   43.30    7.10
   5   4   9   40.20    5.40
  -5   4  -9   52.19    5.50
   6  -4   9   72.39    5.60
  -6   4  -9   72.29    6.10
   7  -4   9   12.30    4.20
  -7   4  -9   15.70    5.80
   8  -4   9    1.40    2.50
   9  -4   9   -2.10    2.60
  10  -4   9   80.29    5.20
  11  -4   9   85.59    5.80
  10   5  -9    6.80    1.80
  10   5  -9    2.10    1.70
 -10   5   9    6.20    2.30
   9  -5  -9   -0.70    2.10
   9   5  -9   -0.30    1.20
  -9   5   9   -1.70    1.60
  -9   5   9   -3.00    2.70
   9   5  -9   -1.00    1.70
   8  -5  -9   -0.30    2.00
  -8   5   9    2.10    1.80
   8   5  -9    1.60    1.30
  -8   5   9    1.20    1.70
   8   5  -9   -0.50    1.80
   8   5  -9   -0.20    1.20
   7  -5  -9   11.40    3.40
   7   5  -9    8.30    2.10
   7   5  -9   11.40    2.20
   7   5  -9   10.00    2.00
  -7   5   9   10.40    3.00
  -7   5   9    9.10    3.20
   6  -5  -9   12.10    3.60
   6   5  -9   10.00    2.10
  -6   5   9   20.00    3.50
   6   5  -9   15.40    2.30
   6   5  -9   20.80    3.50
  -6   5   9   15.90    3.00
   5  -5  -9    1.70    2.80
   5   5  -9    3.90    1.30
   5   5  -9    0.90    1.40
   5   5  -9    4.10    2.30
  -5   5   9    4.50    2.00
   4  -5  -9   -0.50    2.40
  -4   5   9    3.80    2.50
  -4   5   9    1.30    1.90
   4   5  -9    2.00    1.50
   4   5  -9    3.30    1.40
   4   5  -9    4.20    2.40
   3  -5  -9    2.10    2.90
   3   5  -9    3.50    1.50
  -3   5   9    3.80    1.90
   3   5  -9    3.40    1.50
   3   5  -9    1.70    2.60
  -3   5   9    1.00    1.90
   2  -5  -9    4.80    3.00
   2   5  -9   16.50    5.00
  -2   5   9   -0.20    1.90
   2   5  -9    1.00    1.40
   1  -5  -9   28.00    5.10
   1   5  -9   23.70    2.80
  -1   5   9   20.00    3.50
  -1   5   9   29.90    4.10
   1   5  -9   24.90    3.20
   0  -5  -9   67.19    6.50
   0   5   9   78.29    5.10
   0   5  -9   72.19    4.30
   0   5  -9   75.49    4.70
   0   5   9   76.39    4.80
   1   5   9    1.90    1.90
  -1   5  -9    5.30    1.80
   1   5   9    4.10    2.40
  -1   5  -9    4.00    1.70
   2   5   9    8.60    2.00
  -2   5  -9   12.50    3.20
  -3   5  -9    0.60    2.30
  -3   5  -9   -0.30    1.80
   3   5   9    1.10    1.80
  -4   5  -9    5.00    1.90
   4   5   9    4.30    2.10
  -5   5  -9    1.20    2.00
  -6   5  -9   25.60    4.20
 -18   0  10    2.10    1.90
  18   0 -10    3.20    2.60
 -17   0  10   -1.30    1.80
  17   0 -10   -0.20    2.00
  16   0 -10   27.10    4.00
 -16   0  10   27.00    4.50
 -15   0  10    3.30    2.10
  14   0 -10  943.11   34.90
 -13   0  10   -4.10    3.70
  13   0 -10   -1.00    2.30
 -12   0  10   93.29    7.40
  12   0 -10  102.79    6.50
  11   0 -10   -3.00    2.40
 -11   0  10    2.20    3.10
  10   0 -10  214.28    9.60
 -10   0  10  200.08    9.70
   9   0 -10    2.00    2.50
  -9   0  10    5.20    2.80
   9   0 -10    1.80    2.60
   7   0 -10    2.10    1.60
  -7   0  10    1.00    1.20
   6   0 -10  239.48    9.20
  -6   0  10  226.98   10.30
   5   0 -10   -1.20    0.80
  -5   0  10   -0.10    0.70
  -4   0  10    8.40    1.30
  -3   0  10   -0.10    0.50
   3   0 -10    0.30    0.70
  -2   0  10    0.10    0.60
   2   0 -10    3.30    1.20
  -1   0  10    0.10    0.60
   1   0 -10   -0.30    0.60
   0   0  10 2777.72   96.99
   0   0 -10 2733.83   96.99
   1   0  10   -0.20    0.60
  -1   0 -10    0.60    0.70
   2   0  10  122.39    5.60
  -2   0 -10  127.29    5.40
   2   0  10  134.39    5.30
   3   0  10   -0.40    0.80
  -3   0 -10    1.40    0.90
   3   0  10   -1.20    1.40
  -4   0 -10 1129.19   42.10
   4   0  10 1230.48   42.20
   5   0  10   -0.80    1.90
  -5   0 -10   -0.50    1.40
   5   0  10    0.60    1.50
   6   0  10 1327.27   48.30
   6   0  10 1323.37   47.50
   7   0  10   -0.90    1.60
   7   0  10    3.50    2.60
   7   0  10    2.70    2.40
   8   0  10 1342.97   47.90
   8   0  10 1254.67   47.50
   8   0  10 1349.16   47.50
   9   0  10   -0.80    2.40
   9   0  10    1.80    2.10
   9   0  10   -1.00    2.20
  10   0  10  720.23   26.20
  10   0  10  684.13   26.40
  10   0  10  685.73   26.20
  11   0  10    7.30    2.50
  11   0  10   -1.30    2.30
  12   0  10  551.14   20.90
  12   0  10  532.75   20.90
  12   0  10  549.74   21.20
  13   0  10    2.40    2.30
  13   0  10   -1.50    2.00
  13   0  10    0.60    2.10
  14   0  10  226.38   10.00
  14   0  10  230.08    9.50
  14   0  10  218.28    9.80
  15   0  10    0.10    1.70
  15   0  10   -2.30    3.10
  15   0  10   -1.60    1.80
  16   0  10  216.98    8.80
 -18  -1  10   17.40    2.80
 -18   1  10   14.80    2.80
  18   1 -10   18.50    2.80
 -17  -1  10   -1.70    1.60
 -17   1  10    0.50    1.60
  17   1 -10    2.10    1.40
  16   1 -10    0.80    2.00
  16   1 -10    5.20    2.60
 -16   1  10    4.20    2.30
  15   1 -10  173.78   10.90
  15   1 -10  214.28    9.20
 -15   1  10  214.48    9.60
 -14  -1  10   63.69    7.80
  14   1 -10   75.99    5.20
  14   1 -10   78.59    5.50
 -14   1  10   71.99    5.60
  13  -1 -10  153.58   14.20
 -13  -1  10  179.08    9.30
  13   1 -10  191.78    9.00
 -13   1  10  187.58   11.30
  13   1 -10  198.58    8.90
 -13   1  10  196.68    9.20
  12  -1 -10    3.20    3.20
  12  -1 -10    3.70    3.70
 -12  -1  10    0.70    3.00
  12   1 -10   -0.20    1.90
  12   1 -10    2.00    2.70
 -12   1  10   -3.10    2.40
  12   1 -10   -3.10    2.10
 -12   1  10    2.90    4.00
  11  -1 -10   54.39    4.60
  11  -1 -10   47.60    7.50
  11   1 -10   53.99    4.90
  11   1 -10   51.79    5.30
 -11   1  10   50.29    6.60
  11   1 -10   56.49    4.70
 -11   1  10   52.39    4.90
  10  -1 -10   20.50    3.80
  10  -1 -10   14.50    4.50
 -10   1  10   16.70    5.60
  10   1 -10   13.80    3.80
 -10   1  10   14.40    4.50
  10   1 -10   11.90    3.00
  10   1 -10   14.70    4.00
   9  -1 -10   74.39    4.60
   9   1 -10   69.49    6.00
  -9   1  10   68.89    6.30
   9   1 -10   78.99    5.50
   9   1 -10   71.19    5.10
   8   1 -10  164.48    9.30
   8   1 -10  160.08    7.90
   8   1 -10  167.48    8.00
  -8   1  10  160.18    8.70
  -7  -1  10  400.76   14.30
   7  -1 -10  358.96   14.70
   6  -1 -10  244.78   10.20
  -6  -1  10  270.47   10.10
  -6   1  10  265.07   10.40
  -6   1  10  266.37   10.50
   6   1 -10  249.28   10.60
  -5  -1  10  522.95   19.10
   5  -1 -10  497.05   19.20
   5   1 -10  518.95   19.60
  -5   1  10  542.95   19.60
  -5   1  10  534.35   19.50
   4  -1 -10  140.49    6.00
  -4  -1  10  139.89    5.80
  -4   1  10  147.19    6.20
  -4   1  10  130.89    6.30
   4   1 -10  146.79    6.40
   3  -1 -10    9.90    2.00
  -3  -1  10   16.20    1.50
  -3   1  10   14.10    2.60
   3   1 -10   11.70    2.30
  -3   1  10   12.20    1.80
  -2  -1  10  404.76   14.70
   2  -1 -10  388.16   14.80
   2   1 -10  401.86   15.10
  -2   1  10  386.66   15.00
  -2   1  10  407.96   15.00
   1  -1 -10 3845.92  137.49
  -1  -1  10 3886.01  137.49
  -1   1  10 3946.61  137.69
  -1   1  10 3981.60  137.79
   1   1 -10 3908.61  137.79
   0  -1 -10   66.99    3.50
   0  -1  10   70.69    3.20
   0   1  10   71.19    3.60
   0   1  10   68.39    3.70
   0   1 -10   66.79    3.70
  -1  -1 -10 1398.76   50.19
   1  -1  10 1441.56   50.19
  -1   1 -10 1372.76   50.49
   1   1  10 1483.65   50.59
   1   1  10 1371.66   50.39
  -2  -1 -10 1319.57   48.00
   2  -1  10 1393.36   48.00
   2  -1  10 1356.86   48.10
   2   1  10 1371.66   48.40
   2   1  10 1369.16   48.20
  -2   1 -10 1294.17   48.40
   3  -1  10    4.50    1.50
   3  -1  10    6.30    1.70
  -3  -1 -10    3.70    1.30
   3   1  10   10.00    2.10
   3   1  10    6.50    1.60
  -3   1 -10    2.50    1.40
   4  -1  10  299.67   11.20
  -4  -1 -10  294.07   11.30
   4  -1  10  304.57   11.30
   4   1  10  301.17   11.50
   4   1  10  298.77   11.60
  -4   1 -10  257.77   11.70
   5  -1  10   51.29    3.60
  -5  -1 -10   45.60    4.10
   5  -1  10   50.89    3.10
  -5   1 -10   36.30    5.40
   6  -1  10   93.59    6.50
   6  -1  10  108.69    5.00
   6   1  10   99.59    6.80
   6   1  10  109.19    5.10
   6   1  10   94.89    6.00
   7  -1  10    6.30    2.30
   7  -1  10    1.60    3.00
   7  -1  10    0.10    2.60
   7   1  10    3.20    1.50
   7   1  10    3.50    2.10
   7   1  10    4.80    2.70
   8  -1  10   38.30    5.90
   8  -1  10   48.70    3.40
   8  -1  10   35.20    4.90
   8   1  10   45.60    3.50
   8   1  10   49.60    4.80
   8   1  10   41.10    4.20
   9  -1  10  132.79    6.50
   9  -1  10  114.89    7.10
   9  -1  10  120.69    7.60
   9   1  10  130.79    6.40
   9   1  10  123.09    6.50
   9   1  10  129.89    7.00
  10  -1  10  200.58    9.70
  10  -1  10  213.68    9.00
  10  -1  10  200.28    9.80
  10   1  10  201.38    9.40
  10   1  10  197.98    9.00
  10   1  10  202.58    9.10
  11  -1  10    8.00    2.70
  11  -1  10    4.70    2.80
  11  -1  10   -1.20    2.00
  11   1  10    1.30    2.20
  11   1  10    1.70    2.40
  11   1  10    1.40    1.90
  12  -1  10    0.70    2.10
  12  -1  10   -3.80    2.60
  12  -1  10    1.50    2.70
  12   1  10   -2.20    2.00
  12   1  10   -0.60    2.60
  13  -1  10 1331.17   49.99
  13  -1  10 1397.76   49.90
  13   1  10 1443.16   50.19
  13   1  10 1428.36   49.99
  13   1  10 1315.77   49.99
  14  -1  10  650.63   24.30
  14   1  10  618.04   24.40
  14   1  10  641.34   24.80
  14   1  10  687.13   24.20
  15  -1  10   64.19    4.30
  15   1  10   66.29    3.90
  16   1  10    4.90    1.60
  16   1  10    1.20    1.60
 -17   2  10   14.90    3.00
  17   2 -10   15.30    2.90
  17   2 -10   12.60    3.10
  16   2 -10    1.50    1.70
 -16   2  10   -1.70    1.90
  16   2 -10   -0.30    1.30
  15   2 -10    1.00    1.80
  15   2 -10    0.30    1.50
 -15   2  10   -0.90    1.90
 -14  -2  10   24.60    6.30
  14  -2 -10   15.70    4.10
  14   2 -10   26.10    4.60
 -14   2  10   17.60    6.10
  14   2 -10   24.40    3.60
  14   2 -10   13.60    3.60
 -13  -2  10  122.69    7.00
  13  -2 -10  117.79    6.40
 -13   2  10  122.69    8.80
  13   2 -10  135.39    7.60
  13   2 -10  134.29    6.70
  13   2 -10  132.29    6.80
 -13   2  10  142.09    7.60
  12  -2 -10   59.89    4.60
  12   2 -10   69.09    5.00
 -12   2  10   67.59    5.70
  12   2 -10   70.79    5.20
 -12   2  10   67.59    7.20
  11  -2 -10   22.20    3.60
  11   2 -10   20.60    4.00
  11   2 -10   17.90    3.50
 -11   2  10   19.40    6.00
  11   2 -10   13.50    3.80
  10  -2 -10  165.08    7.80
 -10   2  10  164.18    9.00
  10   2 -10  163.98    8.00
  10   2 -10  164.48    8.00
 -10   2  10  161.68    8.90
  10   2 -10  166.58    7.90
   9  -2 -10   31.80    3.50
   9   2 -10   36.10    4.10
   9   2 -10   26.30    4.10
  -9   2  10   34.60    5.70
   9   2 -10   32.10    4.30
   9   2 -10   29.50    3.90
  -9   2  10   21.80    5.80
  -8   2  10    4.50    3.30
   8   2 -10    4.30    2.40
   8   2 -10    3.10    2.00
  -8   2  10   -0.20    2.60
   8   2 -10   -1.00    1.90
   8   2 -10   -0.20    2.00
   7   2 -10    2.50    2.30
   7   2 -10    0.40    1.90
   7   2 -10    5.10    2.20
   7   2 -10    2.80    2.20
  -7   2  10    6.20    3.60
  -7   2  10   -3.20    3.20
  -6  -2  10    3.40    2.00
  -6   2  10   -1.80    3.60
   6   2 -10    6.20    2.30
   6   2 -10    3.80    1.90
  -6   2  10    7.00    3.60
   6   2 -10    1.40    2.70
  -5  -2  10   18.60    3.40
  -5   2  10   24.10    6.30
   5   2 -10   16.30    3.10
   5   2 -10   20.60    3.90
  -5   2  10   26.70    2.70
  -4  -2  10   22.40    3.00
  -3  -2  10  311.17   12.10
  -3   2  10  302.37   12.10
  -2  -2  10  259.07   10.40
  -2   2  10  254.47   10.40
  -1  -2  10    7.10    2.40
   0  -2  10  265.67   10.60
   0   2  10  262.47   10.60
   1  -2  10  526.45   21.20
   1  -2  10  596.64   21.40
   1   2  10  600.54   21.50
   2  -2  10  758.02   28.00
   2  -2  10  769.82   27.70
   3  -2  10  552.64   21.50
   3  -2  10  584.54   21.20
  -3   2 -10  561.34   21.80
   3   2  10  595.04   21.50
   4  -2  10   25.10    2.70
   4   2  10   38.60    6.30
   5  -2  10   12.40    2.30
   5   2  10    8.40    2.80
   5   2  10    5.30    2.60
   5   2  10    9.90    4.90
   6  -2  10   54.59    5.60
   6   2  10   50.99    4.10
   6   2  10   49.20    6.10
   6   2  10   50.29    4.90
   7  -2  10    2.60    1.70
   7   2  10    7.70    2.50
   7   2  10    3.70    2.00
   7   2  10    3.20    3.10
   8  -2  10   27.30    3.00
   8   2  10   28.10    3.70
   8   2  10   30.20    4.50
   8   2  10   18.20    4.00
   9  -2  10   28.10    3.20
   9   2  10   29.70    4.40
   9   2  10   29.70    3.70
   9   2  10   26.50    4.30
  10  -2  10   50.29    4.30
  10   2  10   53.59    4.70
  10   2  10   55.29    4.40
  10   2  10   56.79    5.00
  11  -2  10   39.80    3.50
  11   2  10   43.50    4.30
  11   2  10   43.20    5.30
  11   2  10   46.40    4.00
  12  -2  10   36.10    3.50
  12   2  10   38.60    6.00
  12   2  10   42.50    3.90
  13  -2  10   17.80    3.20
  13   2  10   17.50    3.10
  13   2  10   12.30    3.10
  14  -2  10   23.10    3.10
 -14   2 -10   13.10    3.80
  14   2  10   13.50    2.80
  14   2  10   17.80    2.60
  15  -2  10   55.09    4.20
  15   2  10   52.99    3.10
  15   2  10   51.49    3.40
  16   3 -10    1.80    1.30
  16   3 -10   -0.30    1.30
 -16   3  10    1.00    1.30
 -15   3  10    0.60    1.70
  15   3 -10    1.70    1.40
  15   3 -10   -0.20    1.40
  14  -3 -10    5.60    2.30
  14   3 -10    4.40    1.50
 -14   3  10   12.20    3.20
  14   3 -10    1.90    1.60
  14   3 -10    3.50    1.60
  13  -3 -10   -1.40    2.10
  13   3 -10   10.20    3.10
 -13   3  10    2.30    2.10
 -13   3  10    0.90    3.50
  13   3 -10    0.00    1.60
  13   3 -10    1.40    1.70
  12  -3 -10    2.90    1.90
 -12   3  10    3.60    2.20
  12   3 -10    0.80    1.90
 -12   3  10    1.80    5.40
  12   3 -10    3.30    1.90
  12   3 -10   13.30    4.60
  11  -3 -10   30.20    3.80
  11   3 -10   47.60    4.30
 -11   3  10   38.20    5.60
 -11   3  10   44.50    5.10
  11   3 -10   43.50    4.50
  11   3 -10   40.30    4.10
  10  -3 -10   15.30    3.30
  10   3 -10   15.00    4.20
  10   3 -10   20.20    4.10
 -10   3  10   17.40    5.30
  10   3 -10   27.00    3.30
  10   3 -10   23.30    3.60
 -10   3  10   26.20    5.10
   9  -3 -10    2.70    2.70
  -9   3  10    1.40    3.00
   9   3 -10    1.20    1.90
   9   3 -10    0.10    1.70
   9   3 -10    2.90    1.80
  -9   3  10    3.60    2.80
   9   3 -10    2.10    2.20
   8  -3 -10   16.40    3.40
  -8   3  10   14.60    5.10
  -8   3  10   22.00    5.30
   8   3 -10   19.20    3.50
   8   3 -10   16.20    3.20
   8   3 -10   17.90    5.00
   8   3 -10   19.70    3.90
   7   3 -10   29.10    3.40
   7   3 -10   22.10    5.20
  -7   3  10   33.80    5.70
   7   3 -10   32.00    3.50
   7   3 -10   31.00    4.00
  -7   3  10   26.20    5.50
  -6   3  10   20.00    6.90
   6   3 -10   28.80    5.10
   6   3 -10   32.60    3.50
  -6   3  10   30.40    8.10
   6   3 -10   17.50    5.70
   5   3 -10    2.50    1.90
  -5   3  10    7.60    3.20
   5   3 -10    5.50    2.30
  -5   3  10    8.40    3.40
   5   3 -10    4.00    2.30
  -4   3  10   74.09    4.60
   4   3 -10   68.19    4.80
  -4   3  10   69.99    6.70
   4   3 -10   66.19    5.40
  -4   3  10   68.19    6.30
   4   3 -10   72.29    5.30
   3   3 -10   -1.40    2.50
  -3   3  10    5.60    3.20
  -3   3  10    4.30    1.40
   3   3 -10    2.80    2.50
   3   3 -10    1.60    2.00
  -3   3  10    2.40    3.20
  -2   3  10    6.20    3.90
   2   3 -10   -1.70    2.40
   2   3 -10    5.30    2.60
   2   3 -10    0.00    2.20
  -2   3  10    0.60    1.40
  -2   3  10   -1.50    2.90
  -1   3  10    3.00    1.60
  -1   3  10    7.60    5.10
   1   3 -10    1.20    2.80
   1   3 -10    1.60    2.30
  -1   3  10    2.70    3.20
   1   3 -10   -0.30    2.30
   0   3  10   19.20    2.90
   0   3 -10   18.90    5.50
   0   3 -10   18.50    4.50
   0   3  10   21.70    5.60
   0   3 -10   12.60    4.50
  -1   3 -10    7.20    2.60
  -1   3 -10    3.80    3.30
  -1   3 -10    5.30    2.90
   1   3  10    3.70    1.80
   1   3  10    4.20    3.30
  -2   3 -10    4.10    3.30
  -2   3 -10    3.10    2.60
  -2   3 -10    7.00    3.40
   2   3  10   19.50    6.60
   2   3  10    2.30    1.90
   3  -3  10    2.10    2.40
  -3   3 -10    2.80    3.90
  -3   3 -10    3.20    2.60
   3   3  10    3.90    2.00
   3   3  10   -0.80    3.80
   4  -3  10    7.00    2.20
   4   3  10    1.60    2.10
  -4   3 -10    1.70    2.70
  -4   3 -10    0.00    4.10
   5   3  10    0.90    2.20
  -5   3 -10   -0.40    2.80
   6  -3  10   15.10    3.20
   6   3  10   17.60    3.90
  -6   3 -10   16.60    4.80
   6   3  10   16.00    3.30
   7  -3  10   46.40    5.40
  -7   3 -10   45.40    5.20
   7   3  10   44.70    5.40
   8  -3  10   -0.10    2.00
   8   3  10   -3.50    3.40
  -8   3 -10    0.50    2.70
   8   3  10   -1.90    2.40
   8   3  10   -1.00    3.10
   9  -3  10   15.00    3.00
  -9   3 -10   12.90    3.00
   9   3  10   12.90    4.20
   9   3  10   19.20    5.00
  10  -3  10    1.80    2.00
  10   3  10    1.00    2.70
 -10   3 -10    0.90    2.80
  10   3  10   -3.10    2.30
  11  -3  10    4.80    2.00
  11   3  10   10.20    3.40
 -11   3 -10    0.50    2.90
  11   3  10    2.60    2.40
  12  -3  10    2.70    2.00
  12   3  10   -0.80    2.20
  12   3  10   -2.70    1.70
  13  -3  10   -3.70    2.20
  13   3  10   -2.10    2.30
  14   3  10    2.20    3.50
  14   3  10    0.00    1.60
  14   4 -10   19.30    2.20
  13  -4 -10   37.40    3.70
  13   4 -10   39.30    3.60
 -13   4  10   35.30    3.10
  13   4 -10   37.30    2.80
  12  -4 -10    5.10    2.00
 -12   4  10    3.10    1.70
  12   4 -10   14.10    4.00
  12   4 -10    3.70    2.60
 -12   4  10    1.80    5.50
  11  -4 -10   -0.70    2.50
  11   4 -10    0.10    1.60
 -11   4  10    3.10    2.60
 -11   4  10   -0.50    2.40
  11   4 -10    0.60    1.30
  10  -4 -10   49.70    3.80
  10   4 -10   44.90    3.50
  10   4 -10   43.60    3.80
 -10   4  10   45.40    4.20
 -10   4  10   46.10    4.70
  10   4 -10   45.30    3.20
   9  -4 -10   -0.80    2.20
  -9   4  10    3.30    3.60
   9   4 -10    0.90    1.70
   9   4 -10    2.30    2.20
  -9   4  10    0.00    3.00
   8  -4 -10   49.70    4.30
  -8   4  10   56.09    5.30
   8   4 -10   61.89    4.50
   8   4 -10   65.59    4.70
  -8   4  10   60.69    5.10
   8   4 -10   62.19    3.90
  -7   4  10   58.09    5.50
   7   4 -10   61.89    5.00
   7   4 -10   63.49    4.70
   7   4 -10   66.99    4.80
  -7   4  10   61.69    5.30
   6  -4 -10    4.20    2.10
  -6   4  10    5.20    2.50
   6   4 -10    1.50    2.00
  -6   4  10    0.60    2.60
   6   4 -10    5.50    1.90
  -5   4  10   30.50    5.10
   5   4 -10   21.20    3.20
  -5   4  10   16.50    4.60
   5   4 -10   25.20    3.80
  -4   4  10   10.80    4.80
   4   4 -10    7.00    2.80
  -4   4  10    5.70    3.20
   4   4 -10    5.30    2.20
   4   4 -10    5.90    2.20
   3   4 -10    1.40    1.90
  -3   4  10    6.90    4.80
   3   4 -10   -3.00    1.80
  -3   4  10   -4.40    3.00
   3   4 -10    1.50    2.30
   2   4 -10  149.79    7.20
   2   4 -10  153.18    7.80
  -2   4  10  151.98    8.40
  -2   4  10  153.18    8.70
   2   4 -10  152.38    7.70
   1   4 -10    0.10    1.90
  -1   4  10    2.50    2.60
  -1   4  10   -2.00    3.30
   1   4 -10    1.50    2.20
   1   4 -10   -1.80    2.50
  -1   4  10   -1.10    2.30
   0   4 -10  230.08   10.40
   0   4  10  214.38   10.60
   0   4 -10  234.08   10.30
   0   4 -10  219.68    9.60
   0   4  10  221.98   10.00
   0   4  10  221.88   10.50
  -1   4 -10  423.46   16.70
  -1   4 -10  397.56   16.50
  -1   4 -10  405.56   16.10
   1   4  10  419.26   17.00
   1   4  10  411.86   16.40
   2   4  10   48.50    4.40
   2   4  10   42.80    5.00
  -2   4 -10   50.79    4.80
  -2   4 -10   51.69    5.40
  -2   4 -10   48.20    5.10
  -3   4 -10   20.60    4.70
  -3   4 -10   14.70    5.30
  -3   4 -10   18.60    4.50
   3   4  10   18.10    4.00
   3   4  10   13.40    4.80
  -4   4 -10  158.28    8.10
   4   4  10  162.08    8.20
   4   4  10  149.99    7.80
  -4   4 -10  148.29    8.60
  -5   4 -10  119.69    7.30
   5   4  10  106.39    7.00
  -5   4 -10  110.09    7.80
   6  -4  10   87.19    6.60
   7  -4  10   18.00    5.00
   8  -4  10    1.20    4.00
   9  -4  10   11.70    3.10
  10  -4  10   15.90    4.70
 -10   5  10   12.00    2.80
  10   5 -10   11.80    1.90
 -10   5  10    7.00    2.10
  10   5 -10   12.90    2.60
   9  -5 -10    1.00    2.20
   9   5 -10   -1.50    1.70
  -9   5  10    1.00    2.60
   9   5 -10    1.00    1.00
  -9   5  10   -0.40    1.80
   8  -5 -10    2.50    2.10
   8   5 -10    2.20    1.10
  -8   5  10    1.10    1.70
  -8   5  10   -2.30    1.70
   8   5 -10    1.40    1.70
   8   5 -10    1.80    1.80
   7  -5 -10   86.89    5.00
  -7   5  10   78.09    4.80
   7   5 -10   83.99    4.10
  -7   5  10   79.69    4.70
   7   5 -10   87.99    5.20
   7   5 -10   85.79    4.70
   6  -5 -10   17.60    3.80
   6   5 -10   20.30    2.70
   6   5 -10   23.00    3.60
  -6   5  10   27.20    3.60
   6   5 -10   23.40    2.50
  -6   5  10   23.90    3.00
   5  -5 -10   28.60    3.90
   5   5 -10   27.00    2.50
   5   5 -10   23.30    3.80
  -5   5  10   24.00    3.50
  -5   5  10   32.40    4.50
   5   5 -10   29.60    3.10
   4  -5 -10  149.59    7.50
   4   5 -10  143.49    6.50
   4   5 -10  146.99    6.40
   4   5 -10  139.39    6.90
  -4   5  10  146.59    7.10
  -4   5  10  138.59    6.90
   3  -5 -10    6.10    2.70
   3   5 -10    2.60    1.50
  -3   5  10    2.50    1.80
   3   5 -10    3.10    2.50
  -3   5  10    0.90    2.00
   3   5 -10    2.80    1.50
   2  -5 -10   35.40    4.80
   2   5 -10   33.10    3.10
  -2   5  10   32.20    3.80
  -2   5  10   38.70    3.60
   2   5 -10   31.00    4.70
   2   5 -10   33.80    3.30
   1  -5 -10  155.28    8.00
  -1   5  10  153.88    7.30
   1   5 -10  156.28    6.70
   1   5 -10  152.88    7.00
  -1   5  10  139.59    7.10
   0   5 -10  129.29    6.20
   0   5  10  131.89    6.50
   0   5  10  122.99    6.80
   0   5 -10  127.19    5.90
   1   5  10   75.09    4.50
  -1   5 -10   72.19    4.10
  -1   5 -10   65.49    4.40
  -2   5 -10   76.79    4.80
   2   5  10   83.19    4.70
  -2   5 -10   75.89    4.50
   3   5  10   -1.00    1.90
  -3   5 -10   -0.30    1.90
   4   5  10   78.09    4.80
  -4   5 -10   86.49    5.00
  -5   5 -10   73.59    6.00
 -18   0  11   -0.80    1.60
  17   0 -11   -4.10    2.00
 -17   0  11    3.20    1.80
  16   0 -11   -0.50    2.00
 -16   0  11   -1.60    1.80
  15   0 -11    0.60    2.10
 -15   0  11    2.60    2.00
 -14   0  11   -3.10    4.10
  14   0 -11    0.90    2.10
  13   0 -11   15.60    4.40
 -13   0  11   26.60    5.70
 -12   0  11   -2.80    3.30
  12   0 -11    0.50    2.40
  11   0 -11    0.20    2.40
 -11   0  11    5.00    3.00
 -10   0  11   -2.30    2.80
  10   0 -11   -1.70    2.50
  -9   0  11    5.20    2.60
   9   0 -11   -0.90    2.50
  -8   0  11    3.40    2.50
   8   0 -11    4.40    3.00
   8   0 -11    4.90    2.60
  -8   0  11    0.00    1.90
  -7   0  11   40.10    3.20
   7   0 -11   45.30    4.50
  -6   0  11    0.50    1.00
   6   0 -11   -1.50    1.30
  -5   0  11   13.00    1.80
   5   0 -11   13.10    2.20
  -4   0  11   -0.20    0.60
   4   0 -11   -1.00    1.00
   3   0 -11    7.40    1.80
  -3   0  11    6.70    1.40
   2   0 -11    0.00    0.80
  -2   0  11   -0.40    0.70
   1   0 -11   28.00    2.10
  -1   0  11   30.20    2.00
   0   0 -11   -0.20    0.80
   0   0  11   -0.20    0.70
   1   0  11   36.40    2.90
   1   0  11   46.20    2.50
  -1   0 -11   39.90    2.60
   2   0  11   -2.10    1.40
   2   0  11    0.00    0.80
  -2   0 -11   -1.30    1.00
  -3   0 -11    7.80    2.30
   3   0  11   13.00    2.00
   3   0  11   11.20    2.30
   4   0  11   -0.80    1.40
  -4   0 -11    0.00    1.50
   4   0  11    0.90    1.20
  -5   0 -11   52.39    4.80
   5   0  11   60.59    3.80
   6   0  11    0.60    2.30
   6   0  11   -2.80    2.60
   6   0  11    0.90    1.60
   7   0  11    6.20    2.50
   7   0  11    6.10    1.80
   7   0  11    1.90    2.40
   8   0  11   -1.60    2.40
   8   0  11    0.90    1.80
   8   0  11   -0.80    2.20
   9   0  11   37.90    3.50
   9   0  11   35.10    4.60
   9   0  11   31.90    4.50
  10   0  11    0.60    1.80
  10   0  11    1.70    2.10
  10   0  11    1.00    2.50
  11   0  11   58.79    6.00
  11   0  11   55.29    4.90
  11   0  11   54.69    4.20
  12   0  11    0.50    2.10
  12   0  11    0.30    2.20
  12   0  11    0.90    2.10
  13   0  11    2.90    2.30
  13   0  11    3.70    2.20
  14   0  11   -3.00    2.60
  14   0  11   -2.40    1.70
  14   0  11    1.20    2.80
  15   0  11   27.10    4.70
  15   0  11   25.10    3.20
  16   0  11   -0.40    2.00
 -18  -1  11   -1.10    2.60
 -18   1  11   -2.10    1.80
  18   1 -11    2.40    1.40
 -17  -1  11   11.50    3.10
 -17   1  11   12.80    2.70
  17   1 -11   13.30    2.70
  16   1 -11    0.70    2.80
  16   1 -11    1.50    1.60
 -16   1  11    2.40    2.00
  15   1 -11    2.00    2.60
  15   1 -11   -1.30    2.00
 -15   1  11    1.90    2.30
 -14  -1  11   53.39    6.40
 -14   1  11   57.79    5.00
 -14   1  11   50.29    8.20
  14   1 -11   52.79    4.50
  14   1 -11   57.49    5.00
 -13  -1  11   20.10    5.20
  13  -1 -11   12.80    4.40
 -13   1  11   23.90    7.30
  13   1 -11   16.80    4.60
  13   1 -11   16.30    3.70
 -13   1  11   19.10    4.30
 -12  -1  11   -3.00    2.70
  12  -1 -11    5.40    3.70
  12   1 -11    4.70    2.10
  12   1 -11    0.40    2.90
 -12   1  11    6.30    3.90
 -12   1  11    2.90    2.40
  12   1 -11    1.20    2.10
  11  -1 -11   26.00    7.20
  11   1 -11   23.70    4.10
 -11   1  11   27.90    4.60
  11   1 -11   27.90    3.90
  11   1 -11   24.30    8.20
  10  -1 -11   47.80    7.50
  10  -1 -11   51.39    4.60
 -10   1  11   46.90    5.80
  10   1 -11   45.90    4.90
 -10   1  11   48.00    5.00
  10   1 -11   47.40    5.50
  10   1 -11   50.69    4.40
   9  -1 -11   -0.90    4.50
   9  -1 -11    3.90    2.30
   9   1 -11    5.30    3.00
   9   1 -11    0.10    2.30
   9   1 -11    2.20    2.10
  -9   1  11    4.90    3.00
  -9   1  11   -0.20    2.70
   8   1 -11   63.49    5.60
  -8   1  11   50.99    5.60
   8   1 -11   49.60    4.90
  -8   1  11   50.59    5.70
   8   1 -11   56.59    4.80
  -7  -1  11  818.72   30.10
   7   1 -11  824.12   30.60
  -7   1  11  848.52   31.10
  -6  -1  11    3.90    1.30
  -6   1  11    3.60    1.70
  -6   1  11    9.00    3.20
  -5  -1  11   19.70    2.30
  -5   1  11   22.00    2.70
   5   1 -11   11.60    3.80
  -5   1  11   19.50    2.80
   4  -1 -11   -0.20    1.30
  -4  -1  11    0.20    0.90
  -4   1  11    0.10    1.00
  -4   1  11    7.70    2.60
   4   1 -11    0.10    1.60
  -3  -1  11  428.06   15.30
   3  -1 -11  388.56   15.30
  -3   1  11  421.96   15.60
  -3   1  11  402.76   15.50
   3   1 -11  406.86   15.70
   2  -1 -11  108.29    5.10
  -2  -1  11  111.09    4.80
  -2   1  11  103.49    5.20
  -2   1  11  116.09    5.20
   2   1 -11  104.79    5.40
  -1  -1  11 1207.38   43.00
  -1   1  11 1209.48   43.30
  -1   1  11 1247.28   43.40
   1   1 -11 1160.08   43.40
   0  -1  11  372.26   13.30
   0   1  11  349.07   13.40
   0   1 -11  333.77   13.70
   0   1  11  355.16   13.60
   1  -1  11   98.49    5.20
   1  -1  11  106.69    4.60
  -1  -1 -11  100.99    4.80
  -1   1 -11   95.49    5.30
   1   1  11  105.99    5.00
   1   1  11  102.49    4.80
   2  -1  11  381.86   13.70
   2  -1  11  361.76   13.70
  -2  -1 -11  343.07   13.70
   2   1  11  375.86   13.90
   2   1  11  376.56   14.10
  -2   1 -11  339.17   14.20
   3  -1  11   26.10    2.40
  -3  -1 -11   24.90    3.10
   3  -1  11   23.80    2.60
   3   1  11   22.50    2.50
   3   1  11   28.20    3.00
   4  -1  11   91.09    4.40
   4  -1  11   88.89    4.60
  -4  -1 -11   74.49    5.30
   4   1  11   89.79    4.50
   4   1  11   88.09    5.20
   5  -1  11   -1.10    2.90
   5  -1  11    0.80    1.40
   5  -1  11    1.00    1.90
   5   1  11   -2.80    2.40
   5   1  11    0.40    1.50
   6  -1  11    9.40    2.80
   6  -1  11    6.50    2.30
   6  -1  11    4.00    2.90
   6   1  11    7.60    1.90
   6   1  11    4.50    2.20
   6   1  11    4.50    2.80
   7  -1  11   29.50    5.40
   7  -1  11   28.70    3.00
   7  -1  11   24.80    4.60
   7   1  11   29.20    3.00
   7   1  11   24.90    4.60
   7   1  11   21.90    4.10
   8  -1  11   12.30    3.00
   8  -1  11    9.20    2.00
   8  -1  11   13.30    4.30
   8   1  11   12.80    2.90
   8   1  11   11.70    3.70
   8   1  11    5.40    2.60
   9  -1  11   55.69    5.50
   9  -1  11   43.30    3.70
   9  -1  11   53.09    5.10
   9   1  11   48.90    4.70
   9   1  11   48.40    4.10
   9   1  11   51.29    4.40
  10  -1  11   15.50    4.40
  10  -1  11   19.60    3.30
  10  -1  11   34.00    5.10
  10   1  11   26.00    4.10
  10   1  11   17.80    3.90
  10   1  11   21.60    3.50
  11  -1  11   24.10    3.20
  11  -1  11   19.40    5.00
  11  -1  11   31.50    5.80
  11   1  11   21.40    3.80
  11   1  11   18.50    3.90
  11   1  11   26.90    3.90
  12  -1  11  107.39    5.80
  12  -1  11  111.39    6.90
  12   1  11  109.09    6.00
  12   1  11  108.09    6.30
  12   1  11  113.29    6.10
  13  -1  11  260.97   11.40
  13  -1  11  251.77   11.50
  13   1  11  247.18   11.20
  13   1  11  286.27   12.00
  13   1  11  269.87   11.10
  14   1  11  168.78    8.90
  14   1  11  184.78    8.20
  14   1  11  185.78    7.80
  15  -1  11   50.39    4.10
  15   1  11   44.80    3.30
 -16   1 -11    8.90    2.90
  16   1  11    9.90    2.20
  17   2 -11  119.49    6.00
 -17   2  11  129.39    6.00
  17   2 -11  136.59    5.70
  16   2 -11   -0.80    1.70
  16   2 -11    1.00    1.30
 -16   2  11    0.60    1.70
  15   2 -11   60.49    3.90
  15   2 -11   56.59    4.00
 -15   2  11   49.30    4.50
  14  -2 -11   14.50    4.40
 -14  -2  11   18.00    5.00
  14   2 -11   13.70    3.60
  14   2 -11   16.10    4.00
 -14   2  11   16.80    6.50
  13  -2 -11  104.89    6.10
 -13  -2  11  111.69    6.40
  13   2 -11  111.99    6.30
  13   2 -11  117.49    6.40
 -13   2  11  120.29    8.40
  13   2 -11  117.69    6.20
 -13   2  11  122.69    7.20
  12  -2 -11   17.90    3.50
 -12   2  11   22.00    5.80
  12   2 -11   16.00    3.50
 -12   2  11   15.50    5.70
  11  -2 -11  429.26   16.80
 -11   2  11  408.06   17.50
 -11   2  11  431.36   17.60
  11   2 -11  434.86   18.00
  11   2 -11  433.16   17.20
  11   2 -11  422.16   17.00
  10  -2 -11 2240.08   78.19
  10   2 -11 2144.09   78.19
  10   2 -11 2171.08   78.09
  10   2 -11 2193.38   78.29
 -10   2  11 2221.78   78.79
 -10   2  11 2133.19   78.49
   9  -2 -11  271.07   11.00
  -9   2  11  239.98   13.40
   9   2 -11  274.97   12.40
   9   2 -11  262.77   12.30
  -9   2  11  253.67   12.20
   8   2 -11   57.19    5.00
   8   2 -11   48.00    4.20
  -8   2  11   46.40    6.00
   8   2 -11   49.30    4.50
   8   2 -11   47.30    4.30
  -8   2  11   55.59    6.50
   7   2 -11   12.80    4.30
   7   2 -11    2.70    2.20
  -7   2  11    3.90    3.50
  -7   2  11    1.80    3.40
   7   2 -11    1.00    2.30
   7   2 -11    3.60    2.00
   6   2 -11  157.28    8.10
  -6   2  11  149.29    9.00
   6   2 -11  155.48    8.00
   6   2 -11  162.78    7.60
  -6   2  11  176.68    9.90
   6   2 -11  182.08    8.40
  -6   2  11  173.38    7.50
   5   2 -11   15.20    5.20
  -5   2  11    4.90    3.50
   5   2 -11    3.30    2.10
   5   2 -11    3.10    2.50
  -4  -2  11   29.40    3.80
  -4   2  11   28.50    6.30
   4   2 -11   32.80    4.20
   4   2 -11   33.60    4.80
  -4   2  11   33.30    2.80
  -3  -2  11 1079.89   39.60
  -3   2  11 1107.69   39.70
  -2  -2  11  769.82   28.30
  -1  -2  11  101.29    5.30
   0  -2  11    0.30    1.40
   0   2  11   -1.00    1.80
   1  -2  11  424.76   16.10
   1  -2  11  352.96   15.60
  -1   2 -11  466.95   17.50
   1   2  11  387.86   15.60
   2  -2  11 4969.90  173.48
   2   2  11 5011.90  174.08
  -2   2 -11 4839.32  173.98
   3  -2  11 1639.04   59.09
   3   2  11 1723.23   59.59
  -3   2 -11 1623.84   59.59
   4  -2  11    1.20    1.70
   4   2  11    0.20    1.80
   4   2  11   -0.30    2.80
   5  -2  11  127.89    5.80
   5   2  11  120.19    6.10
   5   2  11  118.69    7.10
   6  -2  11  316.87   12.40
   6   2  11  326.17   12.80
   6   2  11  302.07   12.90
   6   2  11  298.97   13.30
   7  -2  11    3.30    1.80
   7   2  11    1.50    3.10
   7   2  11    3.20    2.30
   7   2  11    3.90    2.40
   8  -2  11   26.90    3.10
   8   2  11   22.60    3.90
   8   2  11   32.80    4.90
   8   2  11   22.10    4.20
   9   2  11   27.50    4.50
   9   2  11   35.30    4.40
  10  -2  11   26.90    3.10
  10   2  11   24.10    4.20
  10   2  11   23.00    3.80
  10   2  11   22.60    4.30
  11  -2  11  218.48    9.80
  11   2  11  242.18   10.10
  11   2  11  243.48   10.00
  11   2  11  214.48   10.20
  12  -2  11   96.09    5.40
  12   2  11   93.49    6.60
  12   2  11  102.39    5.50
  12   2  11  101.99    5.50
  13  -2  11    2.90    2.50
  13   2  11    1.20    1.50
  13   2  11    0.00    1.80
 -13   2 -11   -0.20    1.90
  14  -2  11   57.39    3.90
  14   2  11   58.09    3.70
 -14   2 -11   56.69    4.90
  14   2  11   59.39    3.50
  15   2  11  187.18    7.70
  15   2  11  198.88    7.80
  16   3 -11    1.90    1.30
 -16   3  11    1.30    1.40
  16   3 -11    0.80    1.30
 -15   3  11   75.89    4.60
  15   3 -11   75.89    4.10
  15   3 -11   69.79    3.90
 -14  -3  11   36.40    4.70
  14  -3 -11   36.80    3.90
 -14   3  11   39.90    4.00
  14   3 -11   39.90    3.10
  14   3 -11   31.90    3.20
  14   3 -11   35.40    3.10
  13  -3 -11  133.39    6.60
 -13   3  11  139.09    7.50
  13   3 -11  136.59    6.50
 -13   3  11  140.79    7.30
  13   3 -11  141.09    6.70
  13   3 -11  139.99    7.10
  12  -3 -11  313.57   13.50
  12   3 -11  349.27   13.80
 -12   3  11  335.57   15.00
  12   3 -11  350.06   13.80
  12   3 -11  344.07   14.30
 -12   3  11  327.87   14.20
  11  -3 -11   56.09    4.40
 -11   3  11   59.49    5.60
  11   3 -11   58.59    4.50
  11   3 -11   61.79    4.30
 -11   3  11   48.00    5.50
  11   3 -11   57.39    4.70
  10  -3 -11 3417.76  123.69
  10   3 -11 3522.25  123.99
  10   3 -11 3508.35  123.69
 -10   3  11 3441.56  124.19
  10   3 -11 3461.25  123.09
 -10   3  11 3487.05  124.09
  10   3 -11 3549.94  123.59
   9  -3 -11  667.13   25.60
   9   3 -11  621.04   26.50
  -9   3  11  668.83   26.20
   9   3 -11  702.93   25.60
   9   3 -11  682.63   25.40
   9   3 -11  688.43   25.10
  -9   3  11  672.63   26.20
  -8   3  11  316.77   14.10
   8   3 -11  311.57   13.00
   8   3 -11  320.97   13.40
  -8   3  11  315.97   14.10
   8   3 -11  307.27   13.20
   8   3 -11  316.77   12.70
   7   3 -11    9.70    3.60
   7   3 -11    8.00    2.80
  -7   3  11    5.80    3.00
   7   3 -11    5.70    1.80
  -7   3  11    2.50    3.30
   7   3 -11    3.30    2.00
   6   3 -11  757.52   29.00
   6   3 -11  775.12   28.40
  -6   3  11  768.82   29.50
  -6   3  11  762.92   29.50
   6   3 -11  765.42   28.80
   6   3 -11  774.12   28.70
   5   3 -11   54.99    6.90
  -5   3  11   54.99    7.10
   5   3 -11   48.00    4.80
  -4   3  11    4.30    1.80
   4   3 -11    3.70    2.10
   4   3 -11    2.70    2.10
   4   3 -11    6.30    2.40
  -4   3  11    2.50    3.00
  -4   3  11    1.70    3.70
  -3   3  11    1.50    1.70
   3   3 -11   -0.60    2.30
   3   3 -11    3.10    2.50
  -3   3  11    0.10    3.40
  -3   3  11   -3.00    3.00
   3   3 -11    0.00    1.90
   2   3 -11  459.65   17.90
   2   3 -11  458.95   17.60
  -2   3  11  430.46   19.20
   2   3 -11  466.95   18.10
  -2   3  11  468.95   17.80
  -2   3  11  445.96   18.40
  -1   3  11   91.19    5.40
   1   3 -11  102.19    5.70
   1   3 -11   85.19    6.50
  -1   3  11   93.99    7.00
   1   3 -11   85.29    5.80
   0   3 -11   18.80    4.50
   0   3 -11   16.60    5.70
   0   3 -11   29.50    4.40
   0   3  11   32.00    5.80
   0   3  11   29.90    3.10
   1   3  11  267.27   10.80
  -1   3 -11  249.58   11.10
   1   3  11  264.07   11.90
  -1   3 -11  243.08   11.10
  -1   3 -11  244.58   11.80
  -2   3 -11 1815.22   67.39
   2   3  11 1949.01   67.79
  -2   3 -11 1748.63   66.79
   2   3  11 2023.90   67.39
  -2   3 -11 1830.52   67.09
   3  -3  11   -4.30    2.80
  -3   3 -11   -2.40    2.60
   3   3  11    2.30    4.10
   4  -3  11 1783.32   63.49
   4   3  11 1784.82   63.99
  -4   3 -11 1764.52   63.89
   5  -3  11  822.22   29.30
   5   3  11  822.32   29.80
   5   3  11  753.62   29.80
  -5   3 -11  772.32   29.60
   6  -3  11   24.70    3.60
   6   3  11   21.50    3.90
  -6   3 -11   17.60    4.60
   6   3  11   16.00    3.20
   7  -3  11   50.89    4.10
   7   3  11   42.80    4.50
   7   3  11   44.90    5.30
  -7   3 -11   45.80    4.90
   8  -3  11   -1.40    2.00
   8   3  11    1.50    3.00
   8   3  11    1.70    2.50
  -8   3 -11    3.40    2.60
   8   3  11    1.40    4.50
   9  -3  11   24.90    3.30
   9   3  11   28.40    4.30
  -9   3 -11   20.00    4.40
   9   3  11   20.70    5.30
  10  -3  11   40.00    4.10
  10   3  11   33.40    4.90
 -10   3 -11   36.70    4.50
  10   3  11   41.90    4.10
  11  -3  11    6.50    2.30
  11   3  11   16.30    4.10
 -11   3 -11    4.40    2.60
  11   3  11    6.80    1.90
  12  -3  11    1.50    2.30
  12   3  11   -0.50    2.30
  12   3  11    1.10    1.60
  13  -3  11   15.00    3.60
  13   3  11   21.70    4.00
  13   3  11   20.70    2.90
 -13  -4  11    3.10    2.30
 -13   4  11    8.70    2.50
  13   4 -11    6.30    2.00
  13   4 -11    4.90    1.30
  12  -4 -11   -1.20    2.00
  12   4 -11    1.10    1.50
 -12   4  11    1.20    1.60
  12   4 -11    2.70    1.40
  11  -4 -11  114.29    5.80
 -11   4  11  110.99    6.00
  11   4 -11  114.09    5.60
 -11   4  11  115.79    6.30
  11   4 -11  120.29    5.60
  10  -4 -11   99.29    5.60
  10   4 -11   94.69    4.90
  10   4 -11  101.19    5.40
 -10   4  11   88.29    5.80
 -10   4  11   95.79    5.70
   9  -4 -11   81.19    5.10
  -9   4  11   71.59    5.50
  -9   4  11   71.89    5.30
   9   4 -11   72.59    4.20
   9   4 -11   82.09    4.80
   9   4 -11   70.89    4.60
   8  -4 -11  333.87   14.50
   8   4 -11  370.26   14.40
   8   4 -11  350.46   14.30
   8   4 -11  361.06   14.00
  -8   4  11  361.06   15.00
  -8   4  11  352.26   14.90
   7  -4 -11  124.49    6.90
  -7   4  11  133.39    7.50
   7   4 -11  134.39    6.90
   7   4 -11  129.99    6.60
  -7   4  11  135.59    7.60
   7   4 -11  137.19    6.40
  -6   4  11   62.99    5.80
   6   4 -11   68.09    4.40
   6   4 -11   50.19    4.20
  -6   4  11   58.19    5.20
   6   4 -11   55.09    3.90
  -5   4  11    9.90    3.10
  -5   4  11    5.60    2.50
   5   4 -11    7.10    1.90
  -4   4  11   39.90    4.90
   4   4 -11   33.90    3.90
  -4   4  11   39.10    6.00
   4   4 -11   39.20    4.10
   4   4 -11   29.20    3.70
   3   4 -11   10.80    3.70
  -3   4  11    7.60    3.40
   3   4 -11    7.80    2.10
  -3   4  11   15.70    4.60
   3   4 -11   13.00    3.80
  -2   4  11    1.70    3.40
  -2   4  11    5.40    2.90
   2   4 -11    9.10    2.30
   2   4 -11   14.60    3.20
   2   4 -11    8.00    2.60
   1   4 -11    2.30    2.30
  -1   4  11    4.40    3.00
  -1   4  11    3.20    2.60
  -1   4  11    3.20    2.00
   1   4 -11   -1.80    1.90
   1   4 -11    1.60    2.50
   0   4 -11  222.88   10.10
   0   4 -11  223.08   10.20
   0   4  11  217.58   10.50
   0   4 -11  227.58    9.60
   0   4  11  218.38    9.80
   1   4  11  268.07   11.80
   1   4  11  291.37   12.40
  -1   4 -11  282.57   12.00
  -1   4 -11  272.87   12.00
  -1   4 -11  277.97   11.50
   2   4  11  286.87   12.40
  -2   4 -11  280.27   12.30
  -2   4 -11  283.67   12.10
  -2   4 -11  280.77   11.60
   2   4  11  277.07   12.00
  -3   4 -11   16.10    3.20
   3   4  11   17.60    3.80
  -3   4 -11   12.90    3.00
   4   4  11  102.59    7.20
  -4   4 -11   84.09    6.30
  -4   4 -11   98.39    6.50
   4   4  11   83.29    5.70
  -5   4 -11    7.70    3.90
   5   4  11   12.90    4.60
  -5   4 -11   22.30    6.10
  -6   4 -11  120.59    7.60
   7  -4  11   10.20    6.00
   8  -4  11   35.80    5.70
   9  -4  11   60.09    6.30
  10   5 -11   -0.10    1.10
 -10   5  11    0.90    2.40
  10   5 -11    1.50    1.60
 -10   5  11   -0.60    1.70
  -9   5  11   -1.10    1.60
   9   5 -11    0.60    1.60
  -9   5  11    0.00    1.70
   9   5 -11    0.60    1.20
   8  -5 -11    2.00    2.00
  -8   5  11    0.50    1.60
   8   5 -11   -0.10    3.30
   8   5 -11    0.10    1.50
  -8   5  11    2.20    1.80
   8   5 -11   -0.80    1.10
   7  -5 -11    0.40    2.20
   7   5 -11   -0.40    1.10
   7   5 -11   -0.70    1.30
  -7   5  11    3.60    1.90
  -7   5  11    0.70    1.70
   7   5 -11   -1.90    1.80
   6  -5 -11   -1.00    2.40
  -6   5  11    3.00    1.80
   6   5 -11   -0.30    1.10
   6   5 -11   -2.50    1.90
  -6   5  11   -1.40    1.70
   5  -5 -11    2.80    2.40
   5   5 -11    1.30    1.30
  -5   5  11    2.00    1.80
  -5   5  11    1.80    1.90
   5   5 -11    1.70    1.30
   5   5 -11    3.10    2.10
   4  -5 -11   10.30    3.50
   4   5 -11   11.20    2.60
  -4   5  11   13.00    3.60
  -4   5  11   17.50    5.20
   4   5 -11   18.40    3.70
   4   5 -11   13.90    2.20
   3  -5 -11    4.20    3.80
  -3   5  11   -1.20    1.80
   3   5 -11   -1.40    1.50
   3   5 -11    2.00    2.30
  -3   5  11    1.00    2.10
   3   5 -11    0.60    1.40
  -2   5  11    1.50    3.30
   2   5 -11    0.30    1.50
  -2   5  11    4.30    2.40
   2   5 -11    0.50    2.40
   2   5 -11    0.60    1.40
   1   5 -11   -1.20    1.60
  -1   5  11   -1.40    2.90
   1   5 -11   -0.10    1.50
  -1   5  11   -1.00    1.90
   0   5 -11   -2.30    1.60
   0   5 -11    1.50    1.70
   0   5  11    0.30    1.90
   1   5  11   -0.40    1.90
  -1   5 -11   -2.00    1.70
  -1   5 -11    1.80    1.80
   2   5  11    9.70    2.10
  -2   5 -11    6.40    2.30
  -2   5 -11   11.40    3.10
  -3   5 -11    3.10    2.00
   3   5  11   -2.00    2.00
 -18   0  12  403.76   15.50
  17   0 -12   -0.90    2.00
 -17   0  12   -2.30    1.60
  16   0 -12  103.79    5.80
 -16   0  12  109.49    6.20
 -15   0  12   -0.30    2.00
  14   0 -12  276.47   11.60
 -14   0  12  254.77   12.10
 -13   0  12    2.80    3.20
  13   0 -12    2.20    2.30
  12   0 -12  313.97   13.00
 -12   0  12  300.97   13.10
 -11   0  12    1.50    3.60
  10   0 -12   41.70    5.00
 -10   0  12   41.80    4.90
  -9   0  12   -1.40    2.50
   9   0 -12    3.20    2.40
   8   0 -12 1110.59   38.70
  -8   0  12 1101.89   38.50
  -8   0  12  958.20   40.40
  -7   0  12   -1.80    3.00
  -7   0  12   -0.50    1.40
  -6   0  12  211.08    8.70
  -5   0  12   -1.00    1.00
   5   0 -12    1.30    1.50
   4   0 -12   82.69    4.50
  -4   0  12   93.29    4.20
   3   0 -12    2.00    1.10
  -3   0  12   -0.30    0.80
  -2   0  12   62.29    3.20
   2   0 -12   57.29    3.40
   1   0 -12   -1.00    1.00
  -1   0  12   -0.80    2.00
  -1   0  12    0.60    0.80
   0   0  12 1022.20   37.20
   0   0 -12  999.10   37.20
   0   0  12 1088.19   37.20
   1   0  12   -1.50    0.80
  -1   0 -12   -0.60    1.10
   1   0  12    0.40    1.50
   2   0  12    3.90    0.90
  -2   0 -12    7.40    2.60
   2   0  12    8.10    2.20
   3   0  12   -1.10    1.40
   3   0  12   -0.50    1.20
  -3   0 -12   -1.30    1.50
   4   0  12  321.17   12.10
  -4   0 -12  275.67   13.70
   4   0  12  323.37   12.00
   5   0  12   -0.60    2.60
   5   0  12    3.20    1.90
   5   0  12    0.00    1.50
   5   0  12    0.00    2.10
   6   0  12 4782.12  171.58
   6   0  12 4802.92  171.78
   6   0  12 5029.70  171.58
   7   0  12    2.50    2.60
   7   0  12   -0.90    2.30
   7   0  12    0.20    1.50
   8   0  12   77.39    4.50
   8   0  12   68.69    5.40
   8   0  12   67.99    5.40
   9   0  12    4.20    2.20
   9   0  12   -1.70    2.30
   9   0  12    1.50    1.90
  10   0  12  176.28    8.00
  10   0  12  151.18    7.90
  10   0  12  165.08    8.50
  11   0  12    1.50    2.10
  11   0  12   -0.40    2.30
  11   0  12    0.90    2.00
  12   0  12  414.36   16.20
  12   0  12  404.56   15.90
  12   0  12  385.56   15.90
  13   0  12    0.30    2.30
  13   0  12   -0.20    2.10
  13   0  12    0.00    1.90
  14   0  12   45.30    3.70
  14   0  12   39.70    4.20
  15   0  12    1.60    1.80
  15   0  12   -3.70    3.20
 -18  -1  12   46.40    3.30
 -18   1  12   41.20    3.40
  18   1 -12   48.20    3.20
 -17  -1  12   20.60    3.00
 -17   1  12   23.10    4.30
  17   1 -12   29.20    3.10
  16   1 -12    3.80    1.50
 -16   1  12    6.00    2.00
  16   1 -12    2.00    3.20
 -15  -1  12    0.30    5.30
  15   1 -12    0.00    1.70
  15   1 -12    3.40    2.70
 -15   1  12   -1.80    3.00
 -14  -1  12    6.00    3.40
  14   1 -12    3.90    2.80
  14   1 -12    4.70    1.90
 -14   1  12    3.30    2.30
 -14   1  12   -3.00    4.10
  13  -1 -12   29.00    7.30
 -13  -1  12   29.40    5.10
 -13   1  12   30.90    4.50
 -13   1  12   39.30    7.00
  13   1 -12   37.90    4.10
  13   1 -12   36.00    5.00
 -12  -1  12   40.70    4.70
  12  -1 -12   45.70    6.90
  12   1 -12   32.10    5.20
 -12   1  12   35.10    4.50
  12   1 -12   40.50    5.20
  12   1 -12   35.60    4.20
 -12   1  12   38.50    6.20
  11  -1 -12   64.19    7.30
  11   1 -12   69.79    6.00
  11   1 -12   71.89    5.10
  11   1 -12   71.29    5.10
 -11   1  12   70.49    6.30
 -11   1  12   60.29    5.50
  10  -1 -12   77.09    5.80
  10  -1 -12   95.59    7.90
 -10   1  12   88.39    6.60
  10   1 -12  108.79    6.00
  10   1 -12   94.79    6.00
  10   1 -12  104.19    6.70
 -10   1  12   91.39    6.40
   9  -1 -12   22.80    4.10
   9  -1 -12   32.80    7.20
   9   1 -12   35.30    5.50
   9   1 -12   30.80    4.10
  -9   1  12   34.40    5.10
  -9   1  12   39.40    5.20
   9   1 -12   30.20    4.30
   8  -1 -12   -6.30    5.00
   8   1 -12    1.90    2.10
   8   1 -12    2.20    2.40
  -8   1  12   -0.50    3.00
  -8   1  12   -1.60    2.60
   8   1 -12    2.80    2.80
  -7  -1  12 1017.70   37.00
   7   1 -12 1015.40   37.30
   7   1 -12 1041.60   37.30
  -7   1  12 1013.70   37.60
  -6  -1  12  124.79    5.70
  -6   1  12  118.59    5.80
  -6   1  12  110.89    6.50
  -5  -1  12  983.60   35.80
  -5   1  12 1000.20   36.40
  -5   1  12 1002.20   36.10
  -4  -1  12  137.09    6.10
  -4   1  12  140.19    6.50
  -4   1  12  137.39    6.40
  -3  -1  12  633.44   22.70
  -3   1  12  620.24   23.10
  -3   1  12  602.64   22.80
  -2  -1  12  527.95   19.00
  -2   1  12  506.65   19.10
  -2   1  12  501.25   19.30
  -1  -1  12 1374.36   48.30
  -1   1  12 1320.47   48.60
  -1   1  12 1361.06   48.40
   0  -1  12  378.06   14.00
   0   1  12  366.36   14.30
   0   1  12  361.76   14.10
   1  -1  12  281.07   11.60
   1  -1  12  307.87   11.40
   1   1  12  295.17   11.50
   1   1  12  294.67   11.80
   2  -1  12   23.30    2.80
   2  -1  12   24.90    3.10
   2   1  12   24.00    2.50
   2   1  12   22.70    3.10
   3  -1  12   32.30    3.00
   3  -1  12   27.10    3.10
   3   1  12   31.40    3.60
   3   1  12   30.20    2.70
   4  -1  12  143.69    6.90
   4   1  12  141.79    7.70
   4   1  12  175.38    6.90
   4   1  12  143.09    7.90
   5  -1  12  210.18   10.40
   5  -1  12  245.78    9.30
   5   1  12  214.28    9.90
   5   1  12  239.68    9.40
   5   1  12  207.28   10.60
   6  -1  12  127.49    7.90
   6  -1  12  144.29    6.50
   6   1  12  142.39    7.30
   6   1  12  141.09    7.80
   6   1  12  152.48    6.70
   7  -1  12   -0.80    2.80
   7  -1  12    5.40    1.80
   7  -1  12    3.50    2.70
   7   1  12    5.40    2.00
   7   1  12    4.90    2.10
   8  -1  12   31.40    4.60
   8  -1  12   22.30    3.00
   8  -1  12   24.60    5.00
   8   1  12   23.60    4.00
   8   1  12   18.80    4.40
   8   1  12   24.90    3.30
   9  -1  12  609.34   24.00
   9  -1  12  651.83   23.60
   9  -1  12  594.04   23.60
   9   1  12  603.34   23.70
   9   1  12  647.24   23.70
   9   1  12  620.84   23.60
  10  -1  12   67.89    4.50
  10  -1  12   70.59    5.80
  10   1  12   65.09    5.10
  10   1  12   63.89    4.70
  10   1  12   66.59    4.80
  11  -1  12   -1.60    2.10
  11  -1  12   -2.50    2.70
  11   1  12    1.10    1.90
  11   1  12    2.60    2.90
  11   1  12    0.90    2.30
  12  -1  12    4.00    2.10
  12   1  12   -1.30    2.50
  12   1  12    2.00    1.80
  12   1  12   -1.60    1.90
  13  -1  12  200.98    8.90
  13  -1  12  190.58    9.10
  13   1  12  188.18    8.50
  13   1  12  192.68    8.40
  13   1  12  191.98    8.90
  14  -1  12  120.69    5.90
  14   1  12  115.89    7.10
  14   1  12  118.09    5.50
  14   1  12  115.99    5.90
  15  -1  12   37.00    4.20
  15   1  12   39.50    3.40
  17   2 -12   83.69    4.20
  17   2 -12   73.59    4.70
  16   2 -12    1.30    1.50
  16   2 -12   -1.80    1.80
 -16   2  12   -0.10    1.90
  15   2 -12    2.20    1.40
  15   2 -12   -0.20    1.80
 -15   2  12    1.00    2.00
 -14  -2  12   30.00    4.50
  14   2 -12   22.00    3.60
  14   2 -12   22.80    3.40
 -14   2  12   22.30    4.00
 -14   2  12   17.90    6.40
  13  -2 -12    4.70    2.70
 -13  -2  12   13.20    3.90
  13   2 -12    4.10    1.70
 -13   2  12   12.30    3.50
 -13   2  12    2.70    2.40
  13   2 -12    2.20    1.90
  13   2 -12    4.10    2.10
  12  -2 -12   -1.30    2.30
  12   2 -12   -4.80    3.10
  12   2 -12    1.50    2.10
  12   2 -12    1.40    1.80
 -12   2  12   -1.50    3.30
 -12   2  12   -4.30    2.20
  11  -2 -12   45.00    6.50
 -11   2  12   37.80    5.70
  11   2 -12   50.89    4.50
  11   2 -12   52.89    4.60
  11   2 -12   50.19    4.50
 -11   2  12   45.70    5.40
  10  -2 -12   61.09    4.50
  10   2 -12   63.39    4.70
  10   2 -12   52.89    4.70
 -10   2  12   66.99    6.40
  10   2 -12   62.79    4.90
 -10   2  12   53.69    5.70
   9  -2 -12   62.29    4.50
  -9   2  12   63.49    6.30
   9   2 -12   60.49    4.90
   9   2 -12   55.49    4.70
   9   2 -12   62.19    4.80
  -9   2  12   53.79    6.00
  -8   2  12   27.60    6.00
   8   2 -12   31.10    4.50
   8   2 -12   30.40    4.20
   8   2 -12   31.30    3.70
  -8   2  12   27.40    5.80
   8   2 -12   30.20    4.10
   7   2 -12   13.60    4.00
   7   2 -12    9.70    2.30
  -7   2  12   11.00    3.50
   7   2 -12   16.50    2.80
  -7   2  12   14.50    3.60
   7   2 -12   15.60    3.40
  -6   2  12   97.69    5.00
  -6   2  12   79.89    7.70
   6   2 -12   94.49    6.00
   6   2 -12   76.29    6.00
   6   2 -12   94.79    5.20
   6   2 -12   89.89    5.80
  -6   2  12   89.49    7.90
   5   2 -12   20.00    3.10
   5   2 -12   16.90    4.40
   5   2 -12   24.90    5.20
  -5   2  12   34.80    5.90
  -5   2  12   27.00    8.60
  -5   2  12   22.50    2.80
   5   2 -12   16.40    3.70
   4   2 -12   -3.00    2.80
  -4   2  12   -1.10    1.30
   4   2 -12   -1.10    2.00
   4   2 -12    1.10    2.30
  -4   2  12   -4.40    3.30
   3   2 -12   53.99    4.50
  -3   2  12   59.19    3.80
  -3   2  12   44.20    6.70
   3   2 -12   50.39    5.10
   2   2 -12   23.90    4.80
  -2   2  12   43.30    8.40
  -2   2  12   19.00    2.70
  -1   2  12    0.10    1.30
   1   2 -12   -1.60    2.40
   0   2  12    0.30    1.50
   0   2 -12    2.60    2.50
  -1   2 -12  136.49    7.30
   1   2  12  150.78    6.70
   2  -2  12  840.42   30.60
  -2   2 -12  823.92   31.10
   2   2  12  863.51   31.10
   3  -2  12  259.57   10.10
   3   2  12  237.88   11.10
   3   2  12  255.37   10.40
  -3   2 -12  239.88   10.60
   4  -2  12    3.20    1.90
   4   2  12    4.20    2.70
   4   2  12   -0.50    1.70
   5  -2  12  105.59    5.40
   5   2  12  103.39    6.60
   5   2  12  108.89    5.70
   6  -2  12   49.30    3.60
   6   2  12   32.30    4.70
   6   2  12   45.40    3.90
   6   2  12   43.50    6.60
   7  -2  12    8.00    2.00
   7   2  12    4.40    2.20
   7   2  12    3.50    3.30
   7   2  12   10.60    2.50
   8  -2  12    2.90    2.00
   8   2  12   -1.00    2.00
   8   2  12    2.20    2.90
   8   2  12    0.90    2.40
   9  -2  12   77.29    4.90
   9   2  12   80.29    5.80
   9   2  12   84.29    5.50
   9   2  12   86.69    5.30
  10  -2  12   15.10    3.80
  10   2  12   11.80    3.50
  10   2  12    7.60    2.50
  10   2  12   16.10    4.30
  11  -2  12   28.50    4.10
  11   2  12   31.60    4.90
  11   2  12   34.80    3.60
  11   2  12   18.80    4.50
  12  -2  12    0.40    2.10
  12   2  12    0.20    1.60
  12   2  12    0.40    2.00
  12   2  12    0.10    3.30
  13  -2  12   28.70    3.20
 -13   2 -12   30.40    3.30
  13   2  12   33.40    3.30
  13   2  12   36.70    3.40
  14  -2  12   25.10    3.30
  14   2  12   19.50    2.90
  14   2  12   21.50    2.80
 -14   2 -12   22.30    3.30
  15   2  12   62.39    3.30
 -16   3  12    3.40    1.30
  16   3 -12    1.90    1.40
  16   3 -12    0.30    1.30
  15   3 -12    2.30    1.30
 -15   3  12    2.10    1.80
  15   3 -12    1.70    1.40
 -14  -3  12   -0.30    2.50
  14  -3 -12   -2.50    2.70
  14   3 -12   -1.50    1.50
  14   3 -12    1.30    1.40
  14   3 -12    1.70    1.70
 -14   3  12   -0.20    1.90
  13   3 -12    4.00    1.80
 -13   3  12    1.40    3.00
 -13   3  12    2.00    2.30
  13   3 -12    2.40    1.60
  13   3 -12    8.30    2.70
  12  -3 -12    1.80    2.20
 -12   3  12    1.50    2.90
  12   3 -12    4.70    2.30
  12   3 -12    2.70    1.80
  12   3 -12    3.50    2.10
 -12   3  12    3.60    2.30
  11  -3 -12   74.09    4.90
  11   3 -12   68.39    6.50
  11   3 -12   83.09    5.30
 -11   3  12   75.59    6.00
  11   3 -12   72.79    4.70
 -11   3  12   70.79    5.90
  10  -3 -12   67.19    4.80
  10   3 -12   69.99    5.20
  10   3 -12   71.19    4.80
 -10   3  12   64.39    5.80
  10   3 -12   68.49    4.60
 -10   3  12   66.39    5.80
   9  -3 -12   19.10    3.40
  -9   3  12   20.50    5.40
  -9   3  12   24.70    5.20
   9   3 -12   11.30    2.50
   9   3 -12   13.70    4.10
   9   3 -12   15.10    3.70
   9   3 -12   18.70    3.20
   8   3 -12   31.60    4.00
   8   3 -12   32.40    3.50
   8   3 -12   33.00    3.70
  -8   3  12   35.90    5.60
  -8   3  12   31.30    5.50
   8   3 -12   28.60    4.90
  -7   3  12   11.10    3.20
   7   3 -12    2.60    2.00
   7   3 -12    7.40    1.90
   7   3 -12   14.50    4.80
  -6   3  12    2.50    3.10
  -6   3  12   -0.80    3.40
   6   3 -12   -0.30    1.70
   6   3 -12   -0.80    2.10
   6   3 -12   -0.10    2.90
   6   3 -12   -0.10    2.00
  -5   3  12    0.90    3.00
   5   3 -12    0.20    2.20
   5   3 -12   -6.20    3.50
   5   3 -12    2.30    1.80
   5   3 -12    1.50    2.30
  -5   3  12   -4.80    4.60
  -4   3  12   49.00    6.40
  -4   3  12   47.90   10.20
   4   3 -12   46.30    6.00
  -4   3  12   50.99    3.90
   4   3 -12   55.89    5.00
  -3   3  12    1.40    1.70
  -3   3  12    7.30    3.10
  -3   3  12    3.60    3.90
   3   3 -12    1.60    2.00
   3   3 -12    3.80    2.40
   3   3 -12    2.60    2.60
  -2   3  12    2.40    3.00
   2   3 -12   14.20    3.60
   2   3 -12    5.50    2.20
   2   3 -12    8.70    2.90
  -2   3  12    9.70    2.90
  -1   3  12    6.70    3.20
   1   3 -12    5.50    3.20
   1   3 -12    8.20    2.30
  -1   3  12    6.90    1.90
   1   3 -12    4.30    2.30
   0   3 -12    0.20    2.30
   0   3 -12   -3.10    3.30
   0   3  12    1.30    3.50
   0   3 -12   -1.80    2.60
   0   3  12    0.20    1.70
   1   3  12   19.00    5.80
  -1   3 -12   15.40    4.20
   1   3  12   22.50    3.20
  -1   3 -12   14.30    4.80
  -1   3 -12   10.80    3.90
   2   3  12   63.89    7.60
  -2   3 -12   66.89    6.70
   2   3  12   74.29    4.70
  -3   3 -12  139.99    7.50
   3   3  12  148.49    7.20
   4  -3  12   39.20    4.40
  -4   3 -12   34.00    4.40
   4   3  12   27.00    3.60
   5   3  12   23.20    3.60
   5   3  12   14.30    3.50
   6  -3  12    7.10    4.00
   6   3  12   15.20    3.60
  -6   3 -12   10.00    2.70
   6   3  12   14.60    5.10
   7  -3  12    3.10    2.20
  -7   3 -12    5.70    2.50
   7   3  12    3.50    2.50
   7   3  12    2.50    2.60
   8  -3  12    1.60    2.20
  -8   3 -12   -1.10    2.40
   8   3  12    3.80    2.40
   8   3  12   -1.10    2.90
   9  -3  12    1.70    2.20
  -9   3 -12    1.50    2.50
   9   3  12    4.10    2.20
   9   3  12    0.90    3.50
   9   3  12   -2.10    3.90
  10  -3  12    4.50    2.20
  10   3  12    2.80    3.10
  10   3  12    2.00    1.80
 -10   3 -12    1.30    2.40
  11  -3  12    6.50    2.40
 -11   3 -12   -0.10    2.30
  11   3  12    4.30    1.70
  11   3  12   -0.40    2.70
  12  -3  12   -1.70    2.30
  12   3  12    0.20    1.60
  12   3  12    1.40    2.80
  13   3  12    4.40    1.70
 -13  -4  12   -0.90    2.10
  13   4 -12   -0.10    1.30
 -13   4  12    0.10    1.50
  13   4 -12    3.40    1.90
 -12   4  12   13.00    2.90
 -12   4  12   10.40    4.00
  12   4 -12   14.20    2.40
  12   4 -12   13.90    2.30
  11  -4 -12   16.00    3.20
 -11   4  12   16.10    3.30
  11   4 -12   16.30    3.80
  11   4 -12   14.60    2.50
 -11   4  12   11.30    3.50
  10  -4 -12    2.10    2.50
 -10   4  12    3.20    2.30
 -10   4  12    2.60    1.90
  10   4 -12    3.00    1.50
  10   4 -12    3.60    1.40
   9  -4 -12   40.30    3.80
  -9   4  12   39.50    4.40
   9   4 -12   39.60    3.50
   9   4 -12   45.50    3.70
  -9   4  12   46.60    4.50
   9   4 -12   39.90    3.10
   8  -4 -12   98.89    5.80
   8   4 -12  101.79    6.30
  -8   4  12   97.09    6.40
   8   4 -12  108.99    5.50
   8   4 -12  119.69    7.10
  -8   4  12  105.59    6.70
   7  -4 -12   66.99    4.80
   7   4 -12   71.39    4.40
   7   4 -12   70.89    4.70
   7   4 -12   69.09    4.60
  -7   4  12   73.29    5.80
  -7   4  12   66.19    5.40
   6   4 -12   -0.20    1.60
   6   4 -12   -1.00    1.70
  -6   4  12    0.90    2.80
  -6   4  12    0.80    2.10
   6   4 -12    2.60    1.80
  -5   4  12   52.99    6.20
  -5   4  12   44.90    4.70
   5   4 -12   40.90    4.10
   5   4 -12   37.50    3.40
   5   4 -12   40.00    4.00
   4   4 -12   37.20    4.00
  -4   4  12   28.90    6.00
   4   4 -12   36.70    3.30
   4   4 -12   32.90    4.10
  -4   4  12   23.90    4.60
  -3   4  12    1.50    3.30
   3   4 -12    3.80    2.20
  -3   4  12    2.60    3.40
   3   4 -12   11.30    3.30
   3   4 -12    6.80    2.20
   2   4 -12    3.40    1.90
   2   4 -12    4.50    2.40
  -2   4  12    1.80    3.70
  -2   4  12   -4.00    3.30
   2   4 -12    0.60    2.10
   1   4 -12   39.80    3.90
   1   4 -12   36.40    4.50
  -1   4  12   43.60    5.00
  -1   4  12   39.70    3.70
   1   4 -12   39.40    4.50
   0   4 -12   66.69    5.40
   0   4  12   72.19    5.60
   0   4 -12   68.39    4.70
   0   4  12   69.19    4.70
   0   4 -12   73.09    5.50
  -1   4 -12  275.07   11.70
  -1   4 -12  270.77   11.20
   1   4  12  277.47   12.20
  -1   4 -12  271.97   11.70
   1   4  12  257.87   11.50
   2   4  12  406.16   16.40
  -2   4 -12  403.76   15.90
  -2   4 -12  398.16   16.30
   2   4  12  434.16   16.70
  -2   4 -12  400.96   16.40
  -3   4 -12   -0.90    2.80
   3   4  12    0.60    3.20
  -3   4 -12    0.40    2.90
   3   4  12    3.40    2.40
   4   4  12    1.50    2.50
  -4   4 -12    0.10    2.90
   5   4  12   45.10    4.80
  -5   4 -12   51.69    5.20
  -6   4 -12    6.40    3.00
  -7   4 -12   15.40    5.60
  -9   5  12   31.10    3.00
   9   5 -12   33.90    2.90
   9   5 -12   40.90    2.40
  -9   5  12   35.60    3.20
   8  -5 -12    1.30    2.20
  -8   5  12    3.10    1.70
   8   5 -12    2.80    1.70
  -8   5  12    2.90    1.60
   8   5 -12    0.70    1.10
   7  -5 -12   45.00    3.90
  -7   5  12   38.90    3.10
   7   5 -12   37.80    2.70
   7   5 -12   37.90    2.50
   7   5 -12   33.40    3.40
   6  -5 -12   -0.20    2.40
  -6   5  12    1.50    1.70
  -6   5  12   -0.20    1.90
   6   5 -12    0.90    2.00
   6   5 -12   -0.10    1.90
   6   5 -12    1.00    1.20
   5  -5 -12   33.60    3.60
  -5   5  12   17.80    3.60
   5   5 -12   24.00    3.30
   5   5 -12   27.00    2.70
  -5   5  12   25.80    3.10
   5   5 -12   25.50    2.40
   4  -5 -12    3.80    2.30
  -4   5  12    3.00    2.10
  -4   5  12   10.10    2.60
   4   5 -12    3.50    2.00
   4   5 -12    3.90    1.40
   4   5 -12    2.40    1.40
   3  -5 -12   12.30    4.00
  -3   5  12   15.70    2.90
   3   5 -12   12.00    2.30
  -3   5  12   11.40    4.20
   3   5 -12   11.60    2.20
   3   5 -12   13.60    2.70
   2  -5 -12  204.58    9.10
  -2   5  12  189.98    8.70
   2   5 -12  199.68    8.10
   2   5 -12  192.98    8.20
   2   5 -12  193.78    8.50
   1   5 -12   79.49    4.00
   1   5 -12   63.39    5.00
   1   5 -12   77.09    4.40
  -1   5  12   73.39    4.70
   0   5 -12   13.40    4.20
   0   5 -12   13.30    2.70
   0   5  12   12.70    3.10
   0   5 -12   11.10    3.30
  -1   5 -12    2.20    1.90
  -1   5 -12    0.40    2.00
   1   5  12    4.80    2.00
   2   5  12   16.60    3.50
  -2   5 -12   20.50    3.80
   3   5  12   -2.40    2.60
 -18   0  13    2.10    2.30
  17   0 -13    6.30    2.10
 -17   0  13   10.60    2.80
  16   0 -13   -2.20    1.90
 -16   0  13   -0.50    1.70
 -15   0  13   30.00    7.40
  15   0 -13   41.00    4.30
  14   0 -13    3.80    2.20
 -14   0  13    1.90    3.30
 -13   0  13    1.50    3.00
  13   0 -13    1.90    2.20
  12   0 -13    3.00    2.30
 -12   0  13    1.40    2.90
 -11   0  13    2.80    2.70
  11   0 -13    0.30    2.40
  10   0 -13    1.80    2.40
 -10   0  13   -3.20    2.50
  -9   0  13    2.20    2.50
   9   0 -13    5.40    2.30
  -8   0  13   -0.10    2.20
   8   0 -13   -2.30    2.40
  -7   0  13    2.20    1.90
  -7   0  13    1.40    2.30
   7   0 -13    3.30    2.40
  -6   0  13    2.40    1.60
  -5   0  13    9.80    2.60
  -4   0  13    0.80    1.10
  -3   0  13    4.20    2.70
  -2   0  13    0.00    2.30
  -2   0  13    0.60    1.00
  -1   0  13    4.50    1.90
  -1   0  13    1.70    1.00
   0   0  13   -3.30    1.70
   0   0  13    0.30    1.00
   1   0  13   66.49    4.00
   1   0  13   68.79    3.80
   2   0  13   -1.20    1.50
   2   0  13    2.90    1.20
   3   0  13    4.30    1.60
   3   0  13    4.30    1.50
   4   0  13   -2.30    1.50
   4   0  13    3.20    1.90
   4   0  13    0.90    2.50
   4   0  13    1.60    3.70
   5   0  13   65.09    3.90
   5   0  13   56.99    5.50
   5   0  13   62.19    5.20
   6   0  13    3.20    1.70
   6   0  13    2.00    2.70
   6   0  13    2.20    2.30
   7   0  13   53.49    4.70
   7   0  13   54.89    3.70
   7   0  13   42.30    4.90
   8   0  13   -2.50    2.50
   8   0  13   -2.00    1.80
   8   0  13    1.40    2.30
   9   0  13    8.50    3.00
   9   0  13    4.00    2.40
   9   0  13    7.70    2.40
  10   0  13   -2.20    2.20
  10   0  13    1.50    3.30
  10   0  13   -0.70    2.50
  11   0  13   26.90    3.40
  11   0  13   36.40    4.30
  11   0  13   31.50    4.00
  12   0  13    2.10    2.10
  12   0  13    0.40    2.20
  12   0  13    3.00    4.30
  13   0  13   35.80    3.70
  13   0  13   40.60    4.70
  14   0  13    2.10    2.60
  14   0  13   -1.60    1.60
  15   0  13   21.50    3.20
 -18  -1  13   18.80    2.50
 -18   1  13   15.90    2.70
  18   1 -13   13.90    2.60
 -17  -1  13    7.60    2.70
 -17   1  13    1.00    1.60
  17   1 -13    3.10    1.40
 -16   1  13   -2.80    1.80
  16   1 -13   -0.90    1.40
 -15  -1  13    9.30    3.60
 -15   1  13    4.70    2.20
  15   1 -13    4.40    3.10
 -15   1  13    4.80    4.70
  15   1 -13    5.20    1.80
 -14  -1  13   39.10    5.50
 -14   1  13   41.70    4.70
  14   1 -13   47.60    4.90
  14   1 -13   57.39    5.20
 -14   1  13   61.79    6.70
  13  -1 -13   -1.80    3.90
 -13  -1  13   -0.20    2.80
 -13   1  13   -2.60    2.30
  13   1 -13   -3.60    2.90
  13   1 -13    2.50    2.00
 -13   1  13   -2.20    3.60
 -12  -1  13   11.80    4.10
  12  -1 -13    7.40    3.50
 -12   1  13    8.00    3.40
  12   1 -13    3.60    3.10
  12   1 -13    5.00    2.30
 -12   1  13    5.70    2.40
  12   1 -13    5.10    2.10
 -11  -1  13   37.90    4.30
  11  -1 -13   30.30    6.60
  11   1 -13   36.30    4.40
  11   1 -13   42.00    4.30
 -11   1  13   40.30    5.40
 -11   1  13   34.80    5.00
  11   1 -13   38.80    5.50
  10  -1 -13    1.20    3.30
  10  -1 -13    4.10    3.70
  10   1 -13    6.40    2.30
  10   1 -13    4.40    3.00
   9  -1 -13   50.79    4.80
   9  -1 -13   54.49    7.20
   9   1 -13   46.40    5.70
  -9   1  13   41.80    5.60
   9   1 -13   57.69    4.80
  -9   1  13   52.29    5.30
   9   1 -13   54.29    5.10
   8  -1 -13   91.59    7.70
   8   1 -13   76.19    6.00
  -8   1  13   88.09    6.20
   8   1 -13   92.79    5.50
   8   1 -13   92.09    6.70
  -8   1  13   80.59    6.80
  -7  -1  13    7.70    2.60
  -7   1  13    9.80    3.90
  -7   1  13   12.20    2.70
   7   1 -13   12.60    3.40
   7   1 -13    7.00    2.40
   7   1 -13    5.80    2.80
  -7   1  13   10.70    3.50
  -6  -1  13   10.30    3.50
  -6   1  13    5.10    2.40
   6   1 -13    4.50    2.40
  -6   1  13    5.70    2.40
  -6   1  13    6.60    2.10
  -5  -1  13  628.94   23.60
  -5   1  13  650.33   23.80
  -5   1  13  646.34   24.30
  -4  -1  13   17.60    3.00
  -4   1  13   23.00    3.40
  -4   1  13   21.60    3.10
  -3  -1  13  286.07   11.00
  -3   1  13  272.57   11.10
  -3   1  13  279.17   11.50
  -2  -1  13  634.24   22.90
  -2   1  13  618.64   23.00
  -2   1  13  611.34   23.30
  -1  -1  13   75.09    4.10
  -1   1  13   71.59    4.00
  -1   1  13   70.59    4.40
   0  -1  13   36.70    3.10
   0  -1  13   33.60    4.10
   0   1  13   38.60    3.10
   0   1  13   35.50    3.40
   1  -1  13  240.48    9.60
   1  -1  13  232.98    9.70
   1   1  13  235.18   10.00
   1   1  13  237.98    9.60
   2  -1  13   23.00    3.30
   2  -1  13   27.40    3.50
   2   1  13   26.10    3.80
   3  -1  13    1.40    2.00
   3  -1  13    5.10    1.90
   3   1  13    3.40    2.00
   3   1  13    3.20    1.60
   3   1  13   -3.00    2.50
   4  -1  13    2.90    1.80
   4  -1  13   -0.30    2.60
   4  -1  13    2.90    2.80
   4   1  13   -2.00    2.20
   4   1  13    4.30    1.60
   4   1  13    0.20    3.10
   5  -1  13   32.60    3.10
   5  -1  13   22.30    5.40
   5   1  13   25.80    5.90
   5   1  13   30.00    4.30
   5   1  13   30.50    3.00
   6  -1  13  138.29    7.70
   6  -1  13  150.38    6.70
   6   1  13  143.09    6.70
   6   1  13  139.89    7.20
   6   1  13  133.39    7.80
   7  -1  13   13.70    3.10
   7  -1  13   19.20    3.10
   7   1  13   13.30    3.00
   7   1  13   19.10    3.10
   7   1  13   17.70    4.60
   8  -1  13   54.99    5.50
   8  -1  13   52.49    4.10
   8   1  13   53.89    4.90
   8   1  13   49.10    4.60
   8   1  13   53.89    4.10
   9  -1  13   96.59    6.60
   9  -1  13  102.59    5.70
   9   1  13   89.99    5.80
   9   1  13   95.59    6.10
   9   1  13  106.29    5.80
  10  -1  13   23.40    4.90
  10  -1  13   10.70    3.10
  10   1  13   14.40    3.40
  10   1  13   20.30    4.60
  10   1  13    6.40    2.50
  11  -1  13   38.30    5.10
  11  -1  13   32.70    3.40
  11   1  13   30.80    3.80
  11   1  13   31.80    3.80
  11   1  13   31.60    3.90
  12  -1  13    4.60    2.20
  12  -1  13    5.40    2.70
  12   1  13    3.50    2.80
  12   1  13    5.70    2.30
  13  -1  13   26.20    3.20
  13  -1  13   29.60    5.40
  13   1  13   23.70    4.30
  13   1  13   26.90    4.60
  13   1  13   23.20    3.10
  14  -1  13    2.00    2.20
  14   1  13   -2.30    1.80
  14   1  13    1.50    1.40
  14   1  13    5.60    4.00
  15   1  13   26.30    3.90
 -17  -2  13  119.39    5.40
  17   2 -13  115.09    5.20
  17   2 -13  133.69    9.10
 -17   2  13  113.99    5.50
  16   2 -13    3.10    1.90
  16   2 -13    4.50    1.30
 -15  -2  13   86.49    6.40
 -15   2  13   79.69    5.30
  15   2 -13   88.79    4.80
  15   2 -13   92.09    4.80
 -14  -2  13  201.98    9.50
 -14   2  13  230.28   10.10
 -14   2  13  219.68   10.60
  14   2 -13  222.78    9.60
  14   2 -13  223.78    9.50
 -13  -2  13   10.90    3.80
  13  -2 -13   20.70    4.50
  13   2 -13   18.20    3.70
  13   2 -13   12.20    3.40
 -13   2  13   19.50    5.70
  13   2 -13   22.50    3.40
 -13   2  13   13.00    4.00
  12  -2 -13   22.00    4.00
  12   2 -13   21.00    3.80
  12   2 -13   15.00    3.60
 -12   2  13   30.20    5.40
 -12   2  13   17.70    4.60
  12   2 -13   23.00    3.80
  11  -2 -13   11.70    3.90
 -11   2  13    4.30    2.40
  11   2 -13    5.80    2.30
  11   2 -13    6.40    2.80
  11   2 -13    1.50    1.90
 -11   2  13    0.90    2.90
  10  -2 -13    2.30    2.30
  10   2 -13    4.30    2.00
 -10   2  13   -2.10    2.60
  10   2 -13    7.50    2.20
 -10   2  13    5.50    3.10
  10   2 -13    1.50    2.20
   9  -2 -13 1323.77   47.50
   9   2 -13 1315.97   47.40
   9   2 -13 1328.77   47.70
  -9   2  13 1278.97   48.40
   9   2 -13 1277.07   47.60
  -9   2  13 1313.27   48.10
   8   2 -13 1108.49   40.60
  -8   2  13  993.00   42.30
   8   2 -13 1120.99   40.20
   8   2 -13 1163.58   41.40
  -8   2  13 1106.49   40.90
   7   2 -13   96.59    5.80
   7   2 -13   86.49    6.00
   7   2 -13  101.79    5.40
  -7   2  13   96.69    7.70
   7   2 -13   91.79    5.80
  -7   2  13   90.69    7.80
  -6   2  13  385.16   16.60
   6   2 -13  383.66   15.60
   6   2 -13  393.06   15.80
  -6   2  13  417.86   15.50
   6   2 -13  381.06   15.70
  -6   2  13  379.06   16.80
   6   2 -13  410.36   15.40
   5   2 -13    6.20    2.60
  -5   2  13   12.20    5.80
  -5   2  13    8.10    2.00
   5   2 -13   10.10    3.00
   5   2 -13    6.60    2.60
  -5   2  13    7.60    3.40
   5   2 -13    6.70    2.00
   4   2 -13   30.30    4.00
  -4   2  13   32.70    3.10
   4   2 -13   35.70    5.20
   4   2 -13   42.00    4.50
  -4   2  13   27.80    5.90
   4   2 -13   31.10    6.30
   3   2 -13   56.09    6.10
   3   2 -13   58.89    4.80
   3   2 -13   56.39    5.20
  -3   2  13   64.69    6.80
  -3   2  13   69.99    4.20
  -2   2  13  790.92   28.20
   2   2 -13  720.13   28.30
  -2   2  13  738.63   28.90
   2   2 -13  739.13   28.00
   2   2 -13  810.92   29.30
  -1   2  13   76.09    4.20
  -1   2  13   67.59    7.70
   1   2 -13   62.99    5.30
   0   2 -13  127.09    7.00
   0   2  13  138.69    6.50
   0   2  13  155.28   14.50
   1   2  13   25.30    2.80
  -1   2 -13   22.90    4.10
   2  -2  13  187.58    8.30
   2   2  13  186.38    8.10
   2   2  13  168.18    9.70
  -2   2 -13  176.88    8.40
   3  -2  13   41.00    3.80
   3   2  13   44.70    5.60
   3   2  13   45.10    3.50
  -3   2 -13   34.40    4.30
   4  -2  13  153.88    7.00
   4   2  13  160.88    7.30
  -4   2 -13  144.69    7.50
   4   2  13  148.09    7.90
   5  -2  13  846.22   30.90
   5   2  13  860.01   31.30
   5   2  13  817.02   31.10
   6  -2  13  331.67   12.90
   6   2  13  326.27   13.30
   6   2  13  288.57   14.00
   6   2  13  336.87   13.30
   7  -2  13  207.28    9.00
   7   2  13  196.68    9.90
   7   2  13  217.48    9.40
   7   2  13  198.68    9.30
   8  -2  13   23.80    4.80
   8   2  13   26.90    5.20
   8   2  13   29.40    4.00
   8   2  13   28.70    3.80
   9  -2  13  492.25   19.70
   9   2  13  493.65   19.70
   9   2  13  527.95   19.60
   9   2  13  507.85   19.60
  10  -2  13  394.96   16.90
  10   2  13  409.46   16.70
  10   2  13  425.96   16.50
  10   2  13  442.96   16.50
  11  -2  13   47.50    4.20
  11   2  13   38.50    4.00
  11   2  13   34.80    4.80
  11   2  13   44.40    3.70
  12  -2  13   22.40    3.10
  12   2  13   10.60    3.50
  12   2  13   14.80    3.30
 -12   2 -13   19.80    2.90
  12   2  13   17.90    2.80
  13  -2  13    2.60    2.10
 -13   2 -13   -1.50    1.80
  13   2  13    0.90    1.50
  13   2  13   -0.20    1.80
  14  -2  13   29.40    4.10
  14   2  13   26.90    2.50
 -14   2 -13   23.50    3.20
 -15   3  13    1.10    1.40
  15   3 -13    2.30    1.40
 -14  -3  13   -1.70    2.20
  14   3 -13    2.30    1.40
 -14   3  13    3.70    4.80
  14   3 -13    2.80    1.80
  14   3 -13    2.30    1.40
  13  -3 -13   -3.40    2.50
  13   3 -13    1.20    2.30
 -13   3  13    4.70    2.80
 -13   3  13    4.80    2.10
  13   3 -13    0.00    1.70
  13   3 -13    0.70    1.50
  12  -3 -13  124.99    6.60
 -12   3  13  132.59    7.30
  12   3 -13  129.49    6.60
  12   3 -13  145.89    6.70
  12   3 -13  127.79    6.60
 -12   3  13  135.69    7.30
  11  -3 -13  235.88   10.70
  11   3 -13  259.97   10.90
  11   3 -13  256.37   10.80
  11   3 -13  264.47   11.00
 -11   3  13  249.97   11.40
 -11   3  13  252.97   11.60
  10  -3 -13  581.24   23.70
 -10   3  13  612.74   24.30
  10   3 -13  634.34   23.80
  10   3 -13  620.94   23.50
 -10   3  13  647.04   24.40
  10   3 -13  637.44   23.80
   9  -3 -13   24.90    3.80
  -9   3  13   24.30    5.20
   9   3 -13   21.90    4.60
  -9   3  13   28.00    5.50
   9   3 -13   27.60    3.20
   9   3 -13   26.80    4.50
   9   3 -13   26.60    3.70
   8   3 -13   50.79    5.10
   8   3 -13   53.79    4.40
  -8   3  13   50.99    5.90
  -8   3  13   34.80    5.90
   8   3 -13   53.39    4.90
   8   3 -13   52.29    4.20
  -7   3  13  134.59    8.60
  -7   3  13  145.69    8.80
   7   3 -13  147.79    7.90
   7   3 -13  142.99    7.30
   7   3 -13  145.99    7.40
   7   3 -13  153.48    7.10
   6   3 -13  342.77   14.80
  -6   3  13  353.66   15.40
   6   3 -13  366.96   14.50
   6   3 -13  364.76   14.30
   6   3 -13  357.46   14.60
  -6   3  13  360.56   15.90
  -5   3  13   17.40    6.40
   5   3 -13   19.10    3.20
   5   3 -13   18.40    6.10
   5   3 -13   13.00    2.70
  -5   3  13   23.00    3.10
   5   3 -13   16.70    4.00
  -5   3  13   29.60    5.40
  -4   3  13  204.08    9.10
   4   3 -13  195.18    8.70
  -4   3  13  201.58   10.10
   4   3 -13  194.18   11.70
   4   3 -13  195.78    9.20
  -4   3  13  192.38   10.50
  -3   3  13  220.28   10.60
   3   3 -13  215.58    9.90
  -3   3  13  224.38    9.60
   3   3 -13  201.58    9.70
   3   3 -13  213.78    9.90
   2   3 -13  417.46   17.60
  -2   3  13  432.16   17.00
   2   3 -13  440.56   16.80
   2   3 -13  435.46   17.20
   1   3 -13   23.10    5.80
   1   3 -13   22.30    5.40
   1   3 -13   24.90    4.10
  -1   3  13   19.50    6.00
  -1   3  13   21.10    3.20
   0   3 -13  292.37   12.40
   0   3  13  319.37   12.60
   0   3  13  313.67   14.00
   0   3 -13  306.07   12.80
   0   3 -13  288.17   13.40
   1   3  13    3.00    4.50
  -1   3 -13    4.30    3.10
  -1   3 -13   -0.10    2.30
   1   3  13    4.00    2.00
  -2   3 -13  365.16   15.30
   2   3  13  400.46   15.50
  -3   3 -13  948.01   35.50
   3   3  13  975.80   35.70
   4  -3  13 3844.42  136.09
  -4   3 -13 3804.82  136.49
   4   3  13 3914.61  136.69
   5  -3  13   77.89    5.50
   5   3  13   76.49    7.00
   5   3  13   73.69    5.50
  -5   3 -13   83.59    5.50
   6  -3  13  156.28    7.70
  -6   3 -13  167.68    8.00
   6   3  13  164.08    8.40
   6   3  13  157.98    7.90
   7  -3  13   20.00    3.70
   7   3  13   20.40    3.90
  -7   3 -13   17.40    4.00
   7   3  13   22.70    4.70
   8  -3  13  112.49    6.00
  -8   3 -13  115.79    6.30
   8   3  13  101.29    6.30
   8   3  13  112.79    6.30
   9  -3  13   13.30    3.60
  -9   3 -13   14.70    3.70
   9   3  13   12.30    3.80
   9   3  13    7.00    3.40
  10  -3  13   -1.20    2.50
  10   3  13   -1.00    1.90
 -10   3 -13   -3.90    2.20
  11  -3  13    1.90    2.50
 -11   3 -13    2.00    2.20
  11   3  13   -0.80    1.80
  12  -3  13   24.60    3.90
  12   3  13   23.10    3.60
  13   3  13   -0.40    1.70
 -13  -4  13   -1.40    2.10
  13   4 -13    1.30    1.20
 -13   4  13    0.40    1.70
  13   4 -13    3.10    1.20
  12  -4 -13   18.70    3.50
  12   4 -13   31.50    3.30
 -12   4  13   26.90    3.90
  12   4 -13   22.80    2.90
 -12   4  13   23.20    3.10
  11  -4 -13   79.69    4.60
 -11   4  13   71.69    4.70
  11   4 -13   77.19    4.20
  11   4 -13   76.09    4.10
 -11   4  13   80.99    5.00
  10   4 -13   11.70    2.30
 -10   4  13    8.30    2.30
  10   4 -13   14.80    3.30
 -10   4  13   10.80    3.50
   9  -4 -13   11.10    3.20
   9   4 -13   21.30    3.10
   9   4 -13   14.20    2.80
  -9   4  13   14.50    3.70
   8  -4 -13  123.89    7.10
   8   4 -13  124.49    6.10
  -8   4  13  114.49    6.80
   8   4 -13  127.19    6.30
   8   4 -13  120.99    5.80
  -8   4  13  122.69    7.00
   7  -4 -13  269.27   12.40
  -7   4  13  286.87   12.90
   7   4 -13  312.97   12.40
  -7   4  13  286.17   13.30
   7   4 -13  312.17   12.00
   7   4 -13  302.67   12.10
   6   4 -13   31.70    3.40
  -6   4  13   21.10    5.70
   6   4 -13   36.10    3.70
  -6   4  13   26.60    4.10
   6   4 -13   33.40    3.10
  -5   4  13    5.80    2.60
   5   4 -13    3.00    2.00
   5   4 -13    9.50    3.30
   5   4 -13    6.90    2.10
  -5   4  13    5.40    3.40
   4   4 -13  254.17   10.80
  -4   4  13  253.57   11.90
   4   4 -13  254.07   10.90
  -4   4  13  247.78   11.60
   4   4 -13  258.27   10.70
   3   4 -13  125.49    6.00
  -3   4  13  116.59    7.20
   3   4 -13  123.99    6.50
   3   4 -13  117.79    6.50
  -3   4  13   95.99    8.40
   2   4 -13    3.20    2.30
  -2   4  13    1.60    2.80
   2   4 -13    2.70    1.80
  -1   4  13    3.50    2.10
   1   4 -13    0.10    2.20
   1   4 -13    2.90    2.40
   1   4 -13    2.70    1.90
  -1   4  13    4.00    2.80
   0   4  13    2.30    2.00
   0   4 -13    4.20    2.40
   0   4 -13    0.10    2.50
   0   4 -13    2.20    2.10
   0   4  13    3.40    2.50
  -1   4 -13  164.88    7.70
   1   4  13  150.08    7.80
  -1   4 -13  169.68    8.20
   1   4  13  178.98    8.70
  -1   4 -13  159.08    8.30
  -2   4 -13  138.19    7.10
  -2   4 -13  129.79    7.70
  -2   4 -13  125.19    7.80
   2   4  13  132.09    7.70
   2   4  13  130.39    6.90
  -3   4 -13    5.10    2.70
   3   4  13   13.40    3.50
   3   4  13    3.40    4.40
   4   4  13   24.10    3.90
  -5   4 -13  116.59    6.40
   5   4  13  106.19    6.30
   6   4  13   11.30    4.10
  -6   4 -13   14.00    4.60
  -7   4 -13    3.70    3.00
   9   5 -13    0.40    1.20
   9   5 -13   -0.80    1.50
  -9   5  13    2.60    1.60
  -8   5  13    0.90    1.90
  -8   5  13    1.50    1.90
   8   5 -13    1.00    1.30
   8   5 -13    1.80    1.60
   7  -5 -13    2.70    2.20
  -7   5  13    4.10    2.10
  -7   5  13    2.70    2.10
   6  -5 -13    4.60    2.50
   6   5 -13    3.50    1.80
  -6   5  13    4.60    2.10
   6   5 -13    3.30    1.20
  -6   5  13    0.20    1.60
   5  -5 -13    2.90    2.30
   5   5 -13    2.70    1.80
  -5   5  13   12.70    4.30
  -5   5  13    2.10    2.30
   5   5 -13    3.90    1.40
   5   5 -13    2.60    1.20
   4  -5 -13    2.20    2.60
   4   5 -13   -0.20    1.40
  -4   5  13   -0.90    1.60
   4   5 -13    1.20    1.50
   3  -5 -13   18.10    4.00
  -3   5  13   17.90    3.00
   3   5 -13   10.10    2.10
   3   5 -13   13.90    2.70
   3   5 -13   13.30    2.30
   2  -5 -13   87.59    5.70
   2   5 -13   88.39    5.00
   2   5 -13   86.99    4.70
   2   5 -13   94.79    4.40
  -2   5  13   91.79    5.10
  -1   5  13   42.80    3.60
   1   5 -13   43.30    4.00
   1   5 -13   37.00    3.00
   1   5 -13   39.90    3.60
   0   5 -13   15.30    3.70
   0   5 -13   14.20    3.40
   0   5  13   11.20    3.00
   0   5 -13   10.20    2.80
  -1   5 -13    3.30    2.30
   1   5  13    4.00    2.00
  -1   5 -13    5.10    2.30
   2   5  13   25.70    5.30
 -18   0  14    9.20    2.50
 -17   0  14   -0.20    1.60
  17   0 -14   -1.90    2.80
 -16   0  14   10.30    3.10
  16   0 -14   13.10    3.80
 -15   0  14    1.10    3.60
 -15   0  14   -0.10    1.90
  15   0 -14    0.10    2.10
 -14   0  14  900.91   33.90
  14   0 -14  956.20   33.90
 -14   0  14  886.11   33.90
  13   0 -14    1.10    2.30
 -13   0  14    3.90    2.80
 -12   0  14  594.24   22.70
  12   0 -14  588.74   22.70
  11   0 -14    0.50    2.30
 -11   0  14    1.90    2.70
  10   0 -14  120.99    6.90
  -9   0  14    1.90    2.40
   9   0 -14    1.10    2.20
   8   0 -14  252.07   11.10
  -8   0  14  252.87   10.70
   7   0 -14   -2.10    2.40
  -7   0  14   -3.50    2.20
  -7   0  14    3.20    2.40
  -6   0  14  236.78   10.10
  -6   0  14  234.08   10.20
   6   0 -14  239.98   10.40
  -5   0  14    0.90    1.60
  -4   0  14  112.89    6.80
  -4   0  14  120.79    5.80
  -3   0  14    0.30    1.30
  -3   0  14    2.80    2.50
  -2   0  14  940.41   34.10
  -1   0  14    1.40    2.00
  -1   0  14    1.40    1.20
   0   0  14 4735.23  166.88
   0   0  14 4760.12  167.08
   1   0  14   -2.20    1.50
   1   0  14    0.00    1.80
   2   0  14  607.54   23.40
   2   0  14  650.33   23.30
   3   0  14    1.70    2.40
   3   0  14    1.50    2.10
   3   0  14   -0.70    1.40
   4   0  14   -0.50    2.80
   4   0  14   -3.30    3.00
   4   0  14    2.50    2.20
   4   0  14    0.70    1.50
   5   0  14   -1.50    1.70
   5   0  14    5.90    2.70
   5   0  14   -1.90    2.30
   6   0  14 1148.59   42.60
   6   0  14 1206.28   42.60
   6   0  14 1164.08   42.90
   7   0  14    2.00    2.40
   7   0  14    0.30    1.80
   8   0  14   87.19    5.80
   8   0  14   77.49    5.50
   8   0  14   80.59    4.90
   9   0  14    2.00    2.20
   9   0  14    2.00    2.40
   9   0  14    1.20    2.90
  10   0  14   13.90    3.10
  10   0  14    8.80    3.80
  10   0  14   13.60    3.00
  11   0  14    0.40    2.20
  11   0  14    1.20    1.90
  11   0  14    1.60    2.20
  12   0  14  196.48    8.90
  12   0  14  205.58    8.90
  13   0  14   -1.10    3.60
  13   0  14    0.80    1.70
  14   0  14    1.90    2.70
  14   0  14    9.90    3.00
  15   0  14    0.00    1.80
 -18   1  14   20.20    2.70
  18   1 -14   24.20    2.80
 -17  -1  14   31.60    3.00
 -17   1  14   42.30    4.60
  17   1 -14   33.10    3.00
 -16   1  14    1.50    1.70
  16   1 -14    0.90    1.30
 -15  -1  14  164.08    8.20
 -15   1  14  159.38    9.10
 -15   1  14  160.68    7.80
  15   1 -14  161.48    7.50
  15   1 -14  157.88   11.80
 -14  -1  14  126.29    7.30
 -14   1  14  124.09    9.70
  14   1 -14  142.79    7.00
 -14   1  14  135.19    7.30
  14   1 -14  132.29    8.30
 -13  -1  14   23.90    4.30
  13  -1 -14   15.80    4.00
 -13   1  14   15.90    4.50
 -13   1  14   18.40    3.60
  13   1 -14   27.70    5.10
 -12  -1  14  146.69    7.40
  12  -1 -14  129.99    9.00
 -12   1  14  141.49    7.90
  12   1 -14  159.38    8.10
 -12   1  14  151.58    8.30
  12   1 -14  161.28    7.70
  11  -1 -14   14.20    3.60
 -11  -1  14   16.90    3.90
  11   1 -14   17.10    3.90
  11   1 -14   11.20    3.90
 -11   1  14   24.90    5.10
 -11   1  14   17.70    4.70
  11   1 -14   20.70    5.30
  10  -1 -14   65.39    7.30
 -10   1  14   55.99    5.40
 -10   1  14   59.89    5.50
  10   1 -14   60.89    4.90
  10   1 -14   59.69    4.90
   9  -1 -14   40.90    6.90
   9   1 -14   40.60    5.00
   9   1 -14   39.40    4.60
  -9   1  14   37.20    5.00
   9   1 -14   47.40    5.80
  -9   1  14   50.39    5.80
   8  -1 -14   61.89    7.00
  -8   1  14   64.49    6.60
   8   1 -14   76.39    6.10
   8   1 -14   56.39    5.40
   8   1 -14   61.09    4.60
  -8   1  14   56.29    5.40
   7  -1 -14    7.70    3.70
   7   1 -14    4.20    3.20
   7   1 -14    1.50    2.80
  -7   1  14   13.70    4.50
   7   1 -14    3.90    2.30
  -7   1  14    5.90    3.90
  -6   1  14   97.79    6.40
   6   1 -14   98.09    6.00
   6   1 -14   95.79    7.40
  -5  -1  14 1189.78   43.10
   5   1 -14 1142.99   42.80
  -5   1  14 1213.98   42.70
  -5   1  14 1179.48   43.10
  -4  -1  14  132.79    6.40
   4   1 -14  122.39    7.40
  -4   1  14  138.89    6.30
  -4   1  14  128.39    7.20
  -3  -1  14  846.42   30.70
  -3   1  14  835.12   31.20
  -3   1  14  835.82   30.70
  -2  -1  14  733.33   27.10
  -2   1  14  714.73   27.50
  -2   1  14  758.12   27.10
  -1  -1  14   24.70    3.20
   0  -1  14   27.10    4.30
   0  -1  14   32.00    3.60
   0   1  14   31.40    4.00
   0   1  14   30.60    3.00
   1  -1  14  181.88    7.80
   1  -1  14  167.18    8.00
   1   1  14  182.58    7.70
   1   1  14  173.28    8.60
   2  -1  14    3.20    3.10
   2  -1  14    1.50    2.00
   2   1  14    4.70    1.60
   2   1  14    5.40    3.30
   2   1  14    6.90    2.80
   3  -1  14    0.00    2.00
   3  -1  14    4.70    2.70
   3   1  14    1.90    1.50
   3   1  14    5.00    2.20
   4  -1  14  289.77   13.60
   4  -1  14  359.46   13.30
   4   1  14  344.97   13.20
   4   1  14  322.47   14.30
   4   1  14  329.87   13.30
   5  -1  14   29.50    3.50
   5  -1  14   26.10    5.00
   5   1  14   26.00    3.10
   5   1  14   31.20    4.10
   5   1  14   33.60    5.70
   6  -1  14  125.59    7.50
   6  -1  14  134.79    6.40
   6   1  14  134.69    7.80
   6   1  14  143.99    6.90
   6   1  14  123.39    6.80
   7  -1  14  353.76   16.40
   7  -1  14  395.66   15.00
   7   1  14  370.76   15.10
   7   1  14  396.56   15.10
   7   1  14  360.76   15.30
   8  -1  14  254.87   10.50
   8  -1  14  243.18   10.80
   8   1  14  233.48   10.50
   8   1  14  236.48   10.80
   8   1  14  243.08   10.50
   9  -1  14   98.79    6.40
   9  -1  14   92.39    5.40
   9   1  14   86.69    5.50
   9   1  14   97.09    5.90
   9   1  14   90.79    6.30
  10  -1  14   67.19    5.90
  10  -1  14   78.89    5.40
  10   1  14   83.69    5.20
  10   1  14   83.29    5.20
  10   1  14   91.29    5.50
  11  -1  14  368.06   14.70
  11  -1  14  349.77   14.40
  11   1  14  331.97   14.50
  11   1  14  366.16   14.50
  11   1  14  379.36   14.50
  12  -1  14    6.20    2.00
  12  -1  14    3.00    2.60
  12   1  14    2.80    2.60
  12   1  14    8.00    2.80
  12   1  14    6.80    2.10
  13  -1  14   32.40    5.40
  13  -1  14   25.60    3.30
  13   1  14   34.50    3.00
  13   1  14   33.20    4.60
  13   1  14   31.30    3.40
  14  -1  14   84.59    5.00
  14   1  14   95.29    5.30
 -15   1 -14   50.29    3.20
  15   1  14   55.69    3.20
 -17  -2  14   33.40    2.70
 -17   2  14   27.30    2.80
  17   2 -14   26.00    2.50
  16   2 -14   13.50    3.40
  16   2 -14   14.50    2.20
 -16   2  14   15.30    3.10
 -15  -2  14   10.60    3.00
  15   2 -14   15.60    3.20
  15   2 -14   15.00    2.70
 -15   2  14   15.70    3.40
 -14  -2  14    0.60    2.40
 -14   2  14   -0.90    2.10
 -14   2  14    5.40    3.10
  14   2 -14    2.90    1.50
 -13  -2  14   -0.90    2.30
  13   2 -14    2.00    1.80
 -13   2  14   -2.90    2.20
  13   2 -14   -0.40    2.30
  13   2 -14    3.00    2.50
  12  -2 -14    2.80    2.70
  12   2 -14    2.20    2.00
 -12   2  14    4.30    3.00
  12   2 -14   -0.30    2.00
  12   2 -14    2.80    2.20
 -12   2  14   -2.20    2.40
  11  -2 -14   28.60    4.50
  11   2 -14   42.10    4.40
 -11   2  14   46.50    5.40
  11   2 -14   38.10    4.30
  11   2 -14   49.70    4.40
 -11   2  14   34.30    5.10
  10  -2 -14   69.09    5.10
  10   2 -14   62.99    5.10
 -10   2  14   67.59    6.30
  10   2 -14   68.59    5.20
  10   2 -14   69.69    5.20
 -10   2  14   71.89    6.20
   9   2 -14   51.49    4.70
   9   2 -14   49.80    4.60
  -9   2  14   47.00    5.80
   9   2 -14   51.69    4.70
  -9   2  14   51.99    5.80
  -8   2  14  240.28   11.60
  -8   2  14  224.28   12.90
   8   2 -14  245.78   10.60
   8   2 -14  235.78   10.50
   8   2 -14  246.08   10.50
   7   2 -14   -0.80    1.80
   7   2 -14   -0.80    2.40
   7   2 -14    1.10    2.20
  -7   2  14   -4.10    3.80
   7   2 -14   -1.60    2.10
  -7   2  14   -1.50    3.00
   6   2 -14   63.99    5.70
   6   2 -14   64.79    5.40
  -6   2  14   70.09    6.50
  -6   2  14   68.99    4.40
  -6   2  14   89.59    8.30
   6   2 -14   71.59    5.70
   6   2 -14   77.49    4.70
   5   2 -14    2.00    2.50
  -5   2  14    0.50    1.70
   5   2 -14    6.00    2.10
   5   2 -14    1.60    2.50
   5   2 -14    0.50    2.90
  -5   2  14   -1.40    3.30
   4   2 -14   90.39    6.30
   4   2 -14   91.09    5.90
   4   2 -14   84.39    7.40
  -4   2  14  100.39    7.10
  -4   2  14   94.99    5.10
   4   2 -14   88.49    5.40
  -3   2  14  274.87   11.00
  -3   2  14  270.17   12.30
   3   2 -14  259.97   11.30
   3   2 -14  248.18   11.50
   3   2 -14  269.57   11.00
   2   2 -14   96.29    6.80
  -2   2  14   88.49    7.40
  -2   2  14   97.29    5.20
   2   2 -14   92.39    5.80
   2   2 -14   99.19    5.80
   1   2 -14   14.00    4.00
   1   2 -14   15.40    4.80
  -1   2  14   21.90    7.00
   1   2 -14   19.20    5.60
  -1   2  14   15.30    2.60
   0   2  14   64.99    9.00
   0   2  14   49.40    9.80
   0   2 -14   53.49    4.70
   0   2  14   63.09    4.00
   0   2 -14   43.70    7.10
   1   2  14   64.19    4.10
   1   2  14   74.39    6.90
  -1   2 -14   55.49    4.80
   2  -2  14   74.79    5.50
  -2   2 -14   70.99    5.20
   2   2  14   79.79    4.50
   2   2  14   76.19    6.90
   3  -2  14   34.00    4.20
   3   2  14   39.90    5.70
  -3   2 -14   35.60    4.10
   3   2  14   36.30    3.30
   4  -2  14   19.80    3.70
   4   2  14   26.00    4.80
  -4   2 -14   21.20    3.60
   4   2  14   25.30    3.30
   5  -2  14    9.10    3.30
   5   2  14    0.20    2.30
   5   2  14    2.80    2.00
  -5   2 -14    2.40    2.10
   6  -2  14   34.50    3.70
   6   2  14   23.90    7.00
   6   2  14   33.30    4.40
   6   2  14   31.60    3.80
   7  -2  14    5.80    2.30
   7   2  14    4.20    2.30
   7   2  14    0.60    2.20
   7   2  14    4.70    3.50
   8  -2  14    2.60    2.30
   8   2  14    1.50    2.50
   8   2  14    0.40    3.10
   8   2  14    3.40    2.60
   9  -2  14    6.30    2.30
   9   2  14   12.40    3.70
   9   2  14    1.60    2.90
  10  -2  14  130.49    7.40
  10   2  14  138.69    7.10
  10   2  14  145.59    6.80
  11  -2  14   41.10    3.70
  11   2  14   45.50    3.60
 -11   2 -14   47.60    3.80
  11   2  14   47.60    4.10
  11   2  14   37.00    4.30
  12  -2  14   -1.00    2.00
  12   2  14    2.40    3.40
  12   2  14    3.80    2.10
  12   2  14   -0.10    1.40
 -12   2 -14    0.40    1.80
  13  -2  14    9.10    3.00
 -13   2 -14   12.60    2.70
  13   2  14    8.20    2.50
  14   2  14   34.40    2.70
 -14   2 -14   26.10    3.40
  15   3 -14    8.60    2.30
  15   3 -14   11.80    2.40
 -14  -3  14   -3.80    2.20
  14   3 -14    0.90    1.40
 -14   3  14    0.80    2.00
 -14   3  14    3.70    3.10
  14   3 -14    1.50    1.40
  13  -3 -14    3.90    2.70
 -13  -3  14    0.80    1.80
  13   3 -14   -0.40    1.50
 -13   3  14    0.30    2.60
  13   3 -14    0.90    1.50
  13   3 -14    0.20    1.60
 -13   3  14    1.10    2.00
  12  -3 -14    3.90    2.40
  12   3 -14    9.90    2.80
 -12   3  14    8.10    2.30
  12   3 -14   13.40    3.20
 -12   3  14    5.80    2.50
  12   3 -14    9.90    2.80
  11  -3 -14   10.90    3.60
 -11   3  14    9.40    3.80
 -11   3  14   10.90    4.20
  11   3 -14   11.80    3.40
  11   3 -14   18.60    3.60
  11   3 -14    8.50    2.40
  10  -3 -14    2.00    2.20
  10   3 -14   -0.10    1.70
  10   3 -14    2.00    1.90
  10   3 -14    0.70    1.90
 -10   3  14    0.60    2.60
 -10   3  14   -0.90    2.70
   9  -3 -14   12.90    3.50
   9   3 -14    8.40    2.40
   9   3 -14   11.60    3.40
  -9   3  14    9.10    3.00
   9   3 -14   19.20    3.70
  -9   3  14    8.90    2.90
   8   3 -14   38.60    3.50
   8   3 -14   29.30    3.80
   8   3 -14   21.40    4.70
  -8   3  14   32.80    5.90
   8   3 -14   30.10    3.80
  -8   3  14   22.20    5.80
   7   3 -14   -1.00    2.10
   7   3 -14    1.60    1.90
   7   3 -14   -0.60    2.70
  -7   3  14   -1.10    3.50
   7   3 -14   -4.00    2.50
  -7   3  14    2.20    3.00
  -6   3  14   -1.30    3.30
   6   3 -14    0.40    2.00
   6   3 -14    0.50    1.80
   6   3 -14    1.60    3.00
  -6   3  14   -4.50    2.90
   6   3 -14    0.90    2.20
   5   3 -14    6.60    2.00
  -5   3  14    1.80    3.00
   5   3 -14    8.00    2.40
   5   3 -14    6.30    3.20
  -5   3  14    6.30    3.20
   5   3 -14    7.80    2.30
  -5   3  14    6.50    2.10
   4   3 -14   -3.90    3.70
   4   3 -14    3.20    1.90
  -4   3  14   -0.50    1.80
  -4   3  14    4.30    3.10
   4   3 -14   -1.30    2.60
   4   3 -14    0.40    2.20
  -3   3  14    1.80    3.10
   3   3 -14    8.00    3.50
  -3   3  14    3.30    1.80
   3   3 -14    2.40    2.00
   3   3 -14    2.70    2.20
   2   3 -14   30.00    5.70
  -2   3  14   29.10    3.00
  -2   3  14   19.60    5.50
   2   3 -14   24.20    4.20
   2   3 -14   33.60    4.00
   1   3 -14   14.90    3.90
  -1   3  14   12.70    2.90
  -1   3  14   20.90    5.70
   1   3 -14   18.00    3.90
   1   3 -14   18.30    5.90
   0   3 -14   13.70    4.30
   0   3  14   14.10    2.90
   0   3  14    9.60    3.10
   0   3 -14   12.90    3.90
   1   3  14    9.20    2.20
  -1   3 -14    7.20    2.20
   1   3  14    9.90    3.90
  -2   3 -14   49.10    4.50
   2   3  14   44.70    3.90
   2   3  14   32.60    7.50
   3   3  14    2.90    2.10
  -4   3 -14  137.69    7.00
   4   3  14  130.49    8.10
   5   3  14   37.60    6.30
  -5   3 -14   36.00    4.20
   5   3  14   32.50    3.80
  -6   3 -14    5.20    2.30
   6   3  14    7.70    2.80
   6   3  14    6.80    2.40
   7  -3  14    1.50    2.90
   7   3  14    3.20    2.60
  -7   3 -14    2.70    2.20
   7   3  14    2.60    2.70
   8  -3  14    0.40    2.80
  -8   3 -14    1.20    2.50
   8   3  14   -1.20    2.30
   8   3  14   -1.40    2.90
   9  -3  14   11.70    3.90
   9   3  14   13.70    3.80
  -9   3 -14   13.50    3.50
  10  -3  14    0.50    2.70
 -10   3 -14    3.00    1.90
  10   3  14    1.50    1.90
  11  -3  14   -0.40    2.50
  11   3  14   -1.00    1.80
 -11   3 -14   -1.20    3.20
  12   3  14   -0.70    1.70
 -13  -4  14    9.70    2.10
 -13   4  14   14.50    3.10
  13   4 -14    6.80    1.90
  12   4 -14   14.90    2.30
  12   4 -14   10.30    2.10
 -12   4  14   19.60    3.60
  11  -4 -14   74.59    4.60
 -11   4  14   75.29    4.60
  11   4 -14   76.49    4.00
 -11   4  14   71.49    4.60
  11   4 -14   81.19    5.20
  10  -4 -14  109.09    5.70
 -10   4  14  103.19    5.90
  10   4 -14  116.09    5.40
  10   4 -14  106.19    5.20
 -10   4  14  105.99    6.00
   9  -4 -14   54.79    5.80
  -9   4  14   56.29    4.70
   9   4 -14   55.59    3.60
  -9   4  14   56.29    4.40
   9   4 -14   54.49    4.10
   8  -4 -14   14.80    3.30
  -8   4  14   16.10    3.60
   8   4 -14   16.40    2.90
   8   4 -14   16.80    2.90
  -8   4  14   16.90    4.40
   8   4 -14   16.80    2.50
   7  -4 -14  145.29    8.20
   7   4 -14  159.88    9.40
   7   4 -14  146.19    7.00
  -7   4  14  152.88    8.30
   6   4 -14   24.50    3.10
   6   4 -14   28.20    3.70
  -6   4  14   22.60    6.10
  -6   4  14   30.30    4.20
   6   4 -14   25.30    3.20
   5   4 -14   66.59    4.60
   5   4 -14   70.59    4.80
  -5   4  14   70.59    5.50
   5   4 -14   72.49    4.70
   4   4 -14  161.78    7.70
  -4   4  14  153.68    8.20
   4   4 -14  150.48    7.50
   4   4 -14  156.98    7.20
  -3   4  14    5.70    2.70
   3   4 -14    5.00    2.20
   3   4 -14    6.10    2.20
   3   4 -14    7.40    1.90
  -2   4  14    0.70    2.80
   2   4 -14    1.50    2.40
   2   4 -14    1.70    2.20
   2   4 -14    1.10    1.90
   1   4 -14   39.50    4.20
   1   4 -14   35.60    4.80
  -1   4  14   33.00    3.60
   1   4 -14   34.20    3.70
  -1   4  14   43.10    4.80
   0   4 -14    4.10    2.30
   0   4 -14    2.20    2.80
   0   4  14    1.10    2.70
   0   4 -14   -0.40    2.20
   0   4  14    3.00    2.10
   1   4  14    2.80    3.00
   1   4  14   -1.10    2.20
  -1   4 -14    4.90    3.50
  -1   4 -14    1.00    2.30
  -1   4 -14   -1.30    2.60
   2   4  14    1.50    2.30
   2   4  14   -3.70    4.50
  -2   4 -14    3.30    2.40
   3   4  14   22.00    3.60
  -4   4 -14    2.20    2.50
   4   4  14   -0.20    2.40
  -5   4 -14   20.30    4.30
   5   4  14   32.80    4.30
   6   4  14   18.90    5.70
  -6   4 -14   15.50    4.40
  -7   4 -14   47.70    4.80
   8   5 -14   58.09    3.20
  -8   5  14   57.59    3.50
   8   5 -14   63.99    3.50
   7  -5 -14   23.40    3.90
   7   5 -14   28.10    2.40
  -7   5  14   28.50    2.80
   7   5 -14   33.80    2.90
   6  -5 -14   30.80    4.00
  -6   5  14   38.20    3.00
   6   5 -14   37.40    4.30
   6   5 -14   34.60    2.70
   5  -5 -14   26.00    3.60
   5   5 -14   30.00    3.20
   5   5 -14   34.30    2.70
  -5   5  14   30.50    2.90
   5   5 -14   30.70    2.60
   4  -5 -14    7.40    2.60
  -4   5  14    3.90    1.80
   4   5 -14    6.90    2.00
   4   5 -14    5.20    1.90
   4   5 -14    4.50    1.50
   3  -5 -14    5.40    2.60
   3   5 -14    4.90    1.90
   3   5 -14    9.20    2.80
   3   5 -14    7.50    2.10
  -3   5  14    2.70    1.80
   2  -5 -14  196.48    9.10
   2   5 -14  199.88    8.30
  -2   5  14  223.38    8.90
   2   5 -14  196.98    8.50
   2   5 -14  199.78    8.10
   1   5 -14   70.39    4.50
  -1   5  14   76.49    4.30
   1   5 -14   68.79    3.90
   1   5 -14   63.89    4.30
   0   5  14   12.90    3.00
   0   5 -14    6.30    2.00
   0   5 -14    6.50    3.30
  -1   5 -14    6.20    3.30
   1   5  14   13.10    3.80
 -18   0  15    2.20    1.50
 -17   0  15    8.20    2.70
  17   0 -15    0.10    2.10
  16   0 -15    2.70    1.90
 -16   0  15    0.90    1.80
 -15   0  15   15.50    5.40
 -15   0  15   10.90    3.30
  14   0 -15    5.00    2.20
 -14   0  15    1.10    3.00
 -13   0  15    3.80    2.70
  13   0 -15    1.30    2.30
 -12   0  15    4.20    2.80
  12   0 -15   -3.50    2.20
 -11   0  15   14.70    4.40
  11   0 -15   15.80    4.50
 -10   0  15   -0.70    2.50
  10   0 -15   -1.00    2.30
  -9   0  15   18.50    4.30
   9   0 -15   10.40    2.50
   8   0 -15    1.90    2.50
  -8   0  15   -1.60    2.20
  -7   0  15    2.30    2.30
   7   0 -15    0.60    2.20
  -6   0  15    0.70    2.30
   6   0 -15   -3.90    2.30
  -5   0  15   -1.00    2.40
   5   0 -15    3.90    2.50
  -4   0  15    2.40    3.20
  -4   0  15    2.10    2.00
  -3   0  15   38.00    3.90
  -3   0  15   42.30    4.30
  -2   0  15   -1.40    1.60
  -2   0  15    2.80    2.20
  -1   0  15  133.99    6.80
  -1   0  15  149.99    6.70
   0   0  15    1.30    1.70
   0   0  15    0.60    1.90
   1   0  15   25.90    3.00
   1   0  15   21.60    4.20
   1   0  15   21.00    4.70
   2   0  15   -0.70    2.40
   3   0  15    9.70    2.50
   4   0  15    0.20    2.10
   4   0  15   -0.90    1.60
   5   0  15   35.70    5.40
   5   0  15   40.80    3.40
   5   0  15   36.90    4.40
   6   0  15    0.70    2.10
   6   0  15   -4.10    2.60
   6   0  15    0.90    1.60
   7   0  15   16.10    2.90
   7   0  15   20.00    4.50
   7   0  15   13.10    4.00
   8   0  15   -1.80    2.20
   8   0  15   -0.80    2.00
   8   0  15   -3.50    2.40
   9   0  15   -0.20    1.90
   9   0  15   -1.40    2.10
   9   0  15    0.60    3.00
  10   0  15    0.60    2.30
  10   0  15    1.10    2.10
  10   0  15   -0.70    2.10
  11   0  15   31.40    4.10
  11   0  15   35.10    4.10
  12   0  15   10.20    3.30
  12   0  15   -1.40    2.50
  13   0  15    1.50    1.70
  13   0  15    0.00    2.30
  14   0  15    4.50    2.90
  14   0  15    0.90    2.40
 -17  -1  15   52.59    4.00
 -17   1  15   59.89    3.70
  17   1 -15   58.29    3.60
 -16  -1  15    3.00    1.60
  16   1 -15    1.80    1.40
 -16   1  15    0.60    1.70
 -15  -1  15   23.80    4.50
 -15   1  15   14.50    3.70
  15   1 -15   14.60    3.10
 -15   1  15   20.80    5.50
 -14  -1  15    7.10    2.80
  14   1 -15    3.90    2.00
 -14   1  15    5.50    3.20
  14   1 -15   10.50    3.90
  13  -1 -15   -0.80    3.60
 -13  -1  15    1.70    2.50
 -13   1  15    0.60    3.10
  13   1 -15    2.10    3.10
 -13   1  15    1.50    2.40
 -12  -1  15   81.19    5.40
  12  -1 -15   69.19    7.50
  12   1 -15   91.39    6.40
 -12   1  15   95.49    6.50
  12   1 -15   88.39    6.40
 -12   1  15   87.69    6.10
 -11  -1  15  146.19    7.30
  11  -1 -15  148.89    8.80
 -11   1  15  135.79    8.00
  11   1 -15  144.19    8.20
  11   1 -15  151.78    8.00
  11   1 -15  151.08    7.70
 -11   1  15  147.39    8.10
  10  -1 -15  103.59    8.00
  10   1 -15  107.29    7.20
  10   1 -15  117.19    6.40
 -10   1  15  105.99    6.70
 -10   1  15  109.29    7.00
  10   1 -15  111.09    6.40
   9  -1 -15    6.70    3.60
   9  -1 -15   21.00    6.40
   9   1 -15   26.00    5.50
  -9   1  15   14.10    3.20
  -9   1  15   17.00    3.10
   9   1 -15   21.70    4.30
   9   1 -15   13.50    3.90
   8  -1 -15    9.50    3.50
   8   1 -15    3.40    3.30
   8   1 -15    3.20    2.90
  -8   1  15   11.20    3.50
   8   1 -15    4.30    2.10
  -8   1  15    5.10    2.70
   7  -1 -15    1.40    3.30
   7   1 -15    3.50    3.30
   7   1 -15   -1.30    3.10
  -7   1  15    4.20    2.70
  -7   1  15    0.90    4.30
   7   1 -15    5.80    2.20
   6  -1 -15    3.50    3.30
   6   1 -15   12.70    4.10
   6   1 -15   11.00    3.50
  -6   1  15    7.60    2.70
  -6   1  15    5.10    2.20
   6   1 -15    9.70    2.40
   5  -1 -15   67.99    7.20
  -5   1  15   78.39    6.10
   5   1 -15   88.19    5.70
  -5   1  15   80.89    4.80
   5   1 -15   78.39    6.70
   4   1 -15   63.79    6.30
   4   1 -15   63.09    5.40
  -4   1  15   76.39    6.10
  -4   1  15   63.19    6.20
  -3   1  15  627.64   24.20
  -2   1  15  153.88    8.70
   1   1 -15  117.19    8.60
  -1   1  15  117.49    5.70
   0  -1  15   -1.10    2.80
   0   1  15    0.70    1.70
   0   1  15   -2.70    2.70
   0   1 -15    3.40    2.50
   1  -1  15  440.06   18.20
   1  -1  15  468.35   17.90
   1   1  15  500.35   18.10
   1   1  15  468.45   18.40
  -1   1 -15  487.95   18.30
   2  -1  15   21.50    3.60
   2  -1  15   11.30    2.90
   2   1  15   14.40    2.70
   2   1  15   14.80    2.80
   3  -1  15   29.30    5.10
   3  -1  15   35.10    3.50
   3   1  15   29.50    3.10
   3   1  15   36.20    4.80
   4  -1  15  178.58    7.70
   4  -1  15  147.59    8.30
   4   1  15  174.48    7.70
   4   1  15  170.78    8.10
   4   1  15  161.98    9.50
   5  -1  15   -2.10    2.00
   5  -1  15   -0.20    2.60
   5   1  15    1.10    3.40
   5   1  15    1.10    2.10
   5   1  15    0.20    1.70
   6  -1  15    5.30    2.10
   6  -1  15    3.70    3.10
   6   1  15    4.00    3.80
   6   1  15    7.60    2.10
   6   1  15    3.30    1.90
   7  -1  15   39.20    3.90
   7  -1  15   38.70    5.00
   7   1  15   39.00    4.20
   7   1  15   30.30    4.90
   7   1  15   44.40    3.90
   8  -1  15  150.08    8.00
   8   1  15  157.68    7.50
   8   1  15  151.48    8.00
   9  -1  15    4.40    1.90
   9   1  15    2.90    2.60
   9   1  15    2.50    2.00
   9   1  15    1.20    2.20
  10  -1  15   41.00    3.80
  10  -1  15   47.20    5.20
  10   1  15   44.30    4.50
  10   1  15   43.10    3.80
  10   1  15   42.70    4.10
  11  -1  15  146.89    7.50
  11  -1  15  160.18    7.90
  11   1  15  160.38    7.60
  11   1  15  161.68    7.70
  12  -1  15   34.40    3.40
  12  -1  15   35.80    4.80
  12   1  15   34.00    4.40
  12   1  15   37.90    4.20
  12   1  15   38.40    3.80
  13  -1  15   32.30    3.50
  13   1  15   42.40    4.70
  13   1  15   35.60    3.00
  14  -1  15   89.39    5.30
  14   1  15   87.69    4.40
  16   2 -15   36.00    3.50
 -16   2  15   45.00    3.40
  16   2 -15   41.70    4.10
 -15  -2  15   -0.60    2.70
 -15   2  15    4.70    3.40
 -15   2  15    1.50    1.90
  15   2 -15    5.30    2.00
 -14  -2  15   -0.80    2.20
  14   2 -15    3.90    2.00
  14   2 -15    1.40    1.60
 -14   2  15    1.60    2.80
 -14   2  15    0.20    2.10
 -13  -2  15   21.10    3.50
  13   2 -15   22.60    5.80
 -13   2  15   18.80    4.90
  13   2 -15   17.90    3.80
 -13   2  15   20.00    4.20
  12  -2 -15   -1.20    2.90
 -12   2  15    6.00    2.80
  12   2 -15    4.40    1.90
  12   2 -15    4.60    2.00
 -12   2  15    4.60    2.50
  12   2 -15    3.70    2.30
  11  -2 -15  550.14   22.50
  11   2 -15  606.54   22.60
 -11   2  15  608.24   23.30
  11   2 -15  602.14   22.80
  11   2 -15  617.44   22.90
 -11   2  15  573.14   23.10
  10  -2 -15  646.14   25.60
  10   2 -15  688.13   25.90
 -10   2  15  681.23   26.60
  10   2 -15  682.33   25.90
 -10   2  15  692.93   26.30
  10   2 -15  690.73   25.60
   9   2 -15   22.60    3.90
  -9   2  15   15.40    5.40
   9   2 -15   26.90    4.10
   9   2 -15   18.00    4.00
  -9   2  15   16.10    3.40
  -8   2  15  797.22   30.40
  -8   2  15  802.72   30.40
   8   2 -15  792.12   29.80
   8   2 -15  791.82   29.50
   8   2 -15  792.92   29.70
  -7   2  15    9.00    3.40
   7   2 -15    6.50    2.40
   7   2 -15    5.40    2.40
   7   2 -15    5.90    2.60
  -7   2  15    6.90    3.90
   6   2 -15  168.08    8.40
   6   2 -15  169.28    8.40
  -6   2  15  173.98    7.90
  -6   2  15  174.78    9.40
   6   2 -15  161.48    8.50
  -6   2  15  136.89   12.30
   6   2 -15  176.58    7.70
  -5   2  15  187.58    8.50
   5   2 -15  187.08    9.00
   5   2 -15  189.38    8.30
   5   2 -15  190.98    9.00
  -5   2  15  183.68    9.80
   5   2 -15  180.68    9.30
   4   2 -15  492.65   22.70
   4   2 -15  594.44   21.70
  -4   2  15  596.44   22.70
   4   2 -15  578.94   22.00
   4   2 -15  580.54   22.10
  -4   2  15  609.04   22.00
   3   2 -15 1338.47   49.50
  -3   2  15 1407.06   49.50
  -3   2  15 1391.16   49.99
   3   2 -15 1369.36   49.10
   3   2 -15 1326.67   49.30
   2   2 -15  134.09    7.10
   2   2 -15  127.79    7.50
   2   2 -15  138.59    7.10
  -2   2  15  141.09    6.70
  -2   2  15  146.09    8.60
   1   2 -15  232.78   10.80
   1   2 -15  249.68   10.70
   1   2 -15  242.28   11.00
  -1   2  15  268.57   12.40
  -1   2  15  257.47   10.50
   0   2 -15   16.70    4.10
   0   2  15   19.70    3.00
   0   2  15   14.40    3.70
   0   2 -15   17.30    4.40
   0   2  15   28.00    9.20
   1   2  15  397.16   15.10
   1   2  15  342.67   15.20
  -1   2 -15  373.26   14.90
   2  -2  15  532.15   20.50
   2   2  15  521.15   20.80
   2   2  15  572.04   20.90
  -2   2 -15  538.45   20.70
   3  -2  15   42.60    4.80
   3   2  15   37.30    5.50
  -3   2 -15   39.60    4.10
   3   2  15   39.70    3.40
   4  -2  15   52.69    4.50
   4   2  15   48.60    3.90
  -4   2 -15   45.10    4.30
   4   2  15   47.20    6.30
   5  -2  15  102.89    5.90
  -5   2 -15   92.99    5.80
   5   2  15  107.99    5.80
   5   2  15  101.59    6.30
   6   2  15    5.40    2.20
   6   2  15   10.00    3.30
  -6   2 -15    5.80    2.20
   7  -2  15   33.80    3.80
   7   2  15   34.70    3.90
   7   2  15   32.20    5.90
  -7   2 -15   32.60    4.60
   7   2  15   27.60    4.50
   8  -2  15   67.79    4.80
  -8   2 -15   73.19    5.00
   8   2  15   68.89    5.10
   8   2  15   73.79    6.00
   8   2  15   70.89    4.80
   9  -2  15   98.09    5.50
   9   2  15   92.09    6.20
  -9   2 -15  105.99    5.60
   9   2  15   96.29    5.50
   9   2  15   94.49    5.80
  10  -2  15  142.09    6.90
  10   2  15  141.09    7.20
 -10   2 -15  146.69    6.90
  10   2  15  140.29    7.10
  10   2  15  151.48    6.90
  11  -2  15  112.69    6.10
  11   2  15  107.09    6.00
  11   2  15  101.59    6.00
 -11   2 -15  126.89    5.80
  12  -2  15    2.10    2.20
  12   2  15    2.90    1.70
  12   2  15    0.10    3.80
 -12   2 -15    1.00    1.60
  13  -2  15   50.49    4.40
  13   2  15   64.19    3.60
  15   3 -15    1.40    1.40
 -15   3  15   -0.30    1.20
  15   3 -15   -1.30    1.20
 -14   3  15    0.10    1.60
  14   3 -15    1.30    1.60
  14   3 -15    3.00    1.40
 -14   3  15    3.00    2.60
 -13  -3  15   -1.20    1.70
  13  -3 -15   -2.00    3.10
 -13   3  15   -0.80    2.40
  13   3 -15    0.30    1.50
  13   3 -15   -0.50    1.70
 -13   3  15    1.60    2.10
  12  -3 -15  110.99    6.50
 -12   3  15  106.59    6.20
  12   3 -15  115.69    5.70
  12   3 -15  111.09    5.50
  12   3 -15  114.09    5.80
 -12   3  15  107.39    6.30
  11  -3 -15  232.68   10.30
  11   3 -15  233.28   10.30
 -11   3  15  240.48   10.80
  11   3 -15  241.28   10.30
  11   3 -15  248.58   10.20
 -11   3  15  244.78   10.80
  10  -3 -15  260.87   11.90
 -10   3  15  289.57   12.60
  10   3 -15  289.77   12.00
 -10   3  15  286.57   12.70
  10   3 -15  285.07   11.80
  10   3 -15  302.07   12.10
   9  -3 -15   16.00    3.50
  -9   3  15    9.20    3.00
   9   3 -15   16.30    4.10
   9   3 -15   13.50    3.30
  -9   3  15    9.50    3.10
   9   3 -15   16.10    3.50
  -8   3  15   24.40    6.20
  -8   3  15   11.70    3.70
   8   3 -15   26.00    4.30
   8   3 -15   15.20    3.00
   8   3 -15   13.30    3.40
   7   3 -15   23.50    4.60
  -7   3  15   19.40    5.90
   7   3 -15   26.60    3.70
   7   3 -15   19.80    3.20
  -7   3  15   20.00    5.60
   7   3 -15   30.10    4.00
  -6   3  15    1.20    3.20
   6   3 -15    2.30    2.00
   6   3 -15   -1.20    2.30
   6   3 -15   -1.20    2.80
  -6   3  15   -4.30    3.80
   6   3 -15    3.80    2.10
  -5   3  15    0.40    2.90
   5   3 -15   -4.10    2.10
   5   3 -15   -2.30    1.80
   5   3 -15    5.00    3.00
  -5   3  15   -0.70    1.90
   5   3 -15    1.40    2.50
   4   3 -15   17.40    3.30
   4   3 -15   13.90    2.70
  -4   3  15   16.10    3.10
   4   3 -15   18.10    4.70
  -4   3  15   15.80    3.40
   4   3 -15   16.00    3.60
  -3   3  15    6.10    3.20
   3   3 -15    1.20    2.20
   3   3 -15    1.90    3.00
   3   3 -15    0.70    1.90
   2   3 -15  118.99    6.70
   2   3 -15  120.09    7.90
   2   3 -15  128.39    6.40
  -2   3  15  119.09    6.30
  -2   3  15  116.09    7.70
  -1   3  15   15.90    3.10
   1   3 -15   12.90    3.90
  -1   3  15   17.40    3.60
   1   3 -15   12.40    3.70
   0   3  15  243.38   11.30
   0   3 -15  230.28   10.30
   0   3  15  236.98   10.30
   0   3 -15  234.38   10.50
   1   3  15   -1.80    4.10
  -1   3 -15   -1.60    2.20
   1   3  15   -2.40    2.00
  -2   3 -15 4636.94  170.08
   2   3  15 5004.20  170.48
  -3   3 -15 1003.70   37.80
   3   3  15 1055.39   38.10
  -4   3 -15    0.90    2.80
   4   3  15    2.40    2.20
   5  -3  15   12.50    4.40
   5   3  15    7.00    3.10
  -5   3 -15    7.70    2.30
   5   3  15    4.70    2.30
   6  -3  15   41.40    5.60
   6   3  15   44.00    5.80
  -6   3 -15   47.30    4.30
   6   3  15   50.29    4.20
   7  -3  15   46.70    5.10
   7   3  15   41.20    4.30
  -7   3 -15   35.00    4.00
   7   3  15   36.80    5.10
   8  -3  15   31.90    4.50
   8   3  15   23.40    4.30
  -8   3 -15   29.70    3.60
   8   3  15   25.30    4.30
   9  -3  15  106.39    5.90
   9   3  15  103.29    5.60
   9   3  15   88.49    6.30
  -9   3 -15  102.69    5.40
  10  -3  15   12.70    4.20
 -10   3 -15    6.10    1.80
  10   3  15    4.80    1.90
  11  -3  15   17.70    5.80
  11   3  15   13.60    3.20
 -11   3 -15   11.70    3.40
  12   3  15  126.29    5.70
 -12  -4  15   10.20    2.30
 -12   4  15   17.20    3.40
 -12   4  15   20.40    3.60
  12   4 -15   12.40    2.30
  12   4 -15   13.70    2.20
  11  -4 -15   88.19    5.00
 -11   4  15   92.79    7.30
  11   4 -15   87.79    4.40
  11   4 -15   82.49    4.40
 -11   4  15   79.89    4.80
  10  -4 -15  497.45   18.90
  10   4 -15  510.95   18.70
  10   4 -15  491.95   18.50
 -10   4  15  501.65   19.10
 -10   4  15  474.45   18.80
  -9   4  15  467.75   18.20
  -9   4  15  484.35   18.60
   9   4 -15  461.15   17.70
   9   4 -15  478.95   18.10
   8  -4 -15   85.19    5.10
  -8   4  15   86.09    6.20
   8   4 -15   91.99    5.00
  -8   4  15   93.89    5.60
   8   4 -15   94.59    4.90
   7  -4 -15    1.10    2.10
   7   4 -15    3.20    1.60
  -7   4  15    1.40    1.90
   7   4 -15    0.00    1.60
  -7   4  15    0.10    3.00
   7   4 -15    1.40    1.40
   6   4 -15   21.20    3.40
  -6   4  15   24.90    5.90
  -5   4  15    3.80    2.30
   5   4 -15    2.70    1.90
  -4   4  15  138.19    7.50
   4   4 -15  127.19    6.30
   4   4 -15  130.19    6.80
   4   4 -15  132.89    6.80
   3   4 -15  132.49    6.80
  -3   4  15  137.59    7.40
   3   4 -15  127.49    6.30
   3   4 -15  124.09    6.80
   2   4 -15   13.20    2.70
   2   4 -15   17.00    3.10
   2   4 -15   18.60    3.70
  -2   4  15   15.50    3.00
  -2   4  15   16.50    4.60
   1   4 -15    3.70    2.00
  -1   4  15    6.40    2.60
   1   4 -15   -4.80    2.70
  -1   4  15    0.00    1.90
   1   4 -15   -0.50    2.10
   0   4 -15   -0.80    2.20
   0   4  15   -2.00    2.00
   0   4 -15    2.50    2.40
   0   4  15    3.50    2.70
   1   4  15   42.70    7.70
  -1   4 -15   29.20    5.80
   1   4  15   29.50    3.60
  -1   4 -15   31.10    4.10
   2   4  15   16.50    5.80
   2   4  15   29.10    3.70
   3   4  15    0.90    2.40
   4   4  15  118.49    6.40
  -4   4 -15  123.99    6.40
  -5   4 -15  505.65   18.50
   5   4  15  462.05   18.70
  -6   4 -15   55.79    4.60
   6   4  15   57.89    6.20
  -7   4 -15    1.60    2.80
  -8   5  15    9.30    2.50
   8   5 -15    6.60    1.50
  -7   5  15   30.70    2.70
   7   5 -15   23.40    2.50
   7   5 -15   27.90    2.80
   6  -5 -15   31.20    4.20
   6   5 -15   30.40    2.80
   6   5 -15   40.10    3.10
  -6   5  15   39.30    3.00
   5  -5 -15   -1.40    2.30
   5   5 -15    4.20    1.50
  -5   5  15    7.60    2.50
   4  -5 -15   13.20    4.00
  -4   5  15   14.40    2.70
   4   5 -15    8.80    2.00
   4   5 -15    4.90    1.60
   3  -5 -15    2.10    2.70
   3   5 -15    7.70    2.10
   3   5 -15    7.30    1.90
   3   5 -15    3.20    1.80
  -3   5  15    3.40    1.70
   2  -5 -15   12.00    4.20
   2   5 -15   13.30    2.40
  -2   5  15   21.10    3.10
   2   5 -15   21.60    3.70
   2   5 -15   21.40    3.30
  -1   5  15    0.80    1.80
   1   5 -15    1.40    2.80
   0   5 -15   -0.10    1.90
  -1   5 -15   12.10    4.00
 -17   0  16   -0.10    1.70
 -16   0  16   58.89    6.90
  16   0 -16   63.99    4.40
 -16   0  16   56.99    4.10
 -15   0  16   -1.40    1.80
 -15   0  16    1.70    3.00
  15   0 -16   -2.50    1.90
  14   0 -16  334.27   15.80
 -14   0  16  305.27   15.10
 -13   0  16   -0.80    2.00
 -13   0  16    0.10    2.60
  13   0 -16    2.00    2.30
 -12   0  16   49.40    6.40
  12   0 -16   36.20    4.60
  11   0 -16   -1.60    2.30
 -11   0  16    2.60    2.60
 -10   0  16  471.45   18.50
  10   0 -16  470.75   18.50
  -9   0  16   -3.30    2.40
   8   0 -16    2.90    2.40
  -8   0  16    2.40    2.30
  -7   0  16   -1.80    2.20
   7   0 -16   -1.30    2.10
  -6   0  16  359.36   14.20
   6   0 -16  348.67   14.40
  -5   0  16   -3.00    2.40
   5   0 -16   -1.60    2.40
  -4   0  16   24.60    4.90
  -4   0  16   24.80    7.40
  -3   0  16    5.10    2.70
  -3   0  16    4.00    5.90
  -2   0  16   11.20    3.40
  -1   0  16    2.00    2.20
   0   0  16 2848.71   98.19
   0   0  16 2655.93   97.49
   1   0  16    1.30    2.30
   1   0  16    0.30    1.80
   2   0  16   26.10    4.30
   2   0  16   20.70    3.10
   3   0  16   -0.50    2.30
   3   0  16   -0.90    1.80
   4   0  16    9.70    2.40
   4   0  16   14.40    3.00
   5   0  16   -0.40    1.80
   5   0  16    0.30    2.20
   6   0  16  808.22   29.50
   6   0  16  769.12   29.40
   7   0  16   -0.20    2.20
   7   0  16   -0.60    1.90
   8   0  16  257.97   11.00
   8   0  16  235.18   10.80
   9   0  16    0.70    2.90
   9   0  16   -1.10    2.00
  10   0  16   59.89    4.70
  10   0  16   63.59    4.40
  11   0  16   -1.00    2.20
  11   0  16    1.50    1.90
  12   0  16   46.10    3.90
  12   0  16   39.80    3.80
  13   0  16    2.30    1.60
  13   0  16   -2.10    2.50
  14   0  16  153.28    6.60
 -17  -1  16   16.10    4.20
  17   1 -16   13.50    2.50
 -16  -1  16   61.09    6.40
 -16  -1  16   62.29    4.10
 -16   1  16   47.40    4.20
  16   1 -16   52.19    4.50
 -15  -1  16   -0.10    2.60
 -15   1  16    1.30    3.00
 -15   1  16   -0.40    1.90
  15   1 -16   -0.70    1.60
 -14  -1  16   42.10    4.80
 -14   1  16   45.00    5.40
 -14   1  16   50.59    4.70
  14   1 -16   43.70    4.20
 -13  -1  16   38.00    4.40
  13  -1 -16   37.70    7.70
  13   1 -16   49.90    6.70
 -13   1  16   43.20    4.80
 -13   1  16   45.00    5.50
  13   1 -16   39.80    8.00
 -12  -1  16  278.17   11.60
  12  -1 -16  277.27   12.60
  12   1 -16  253.67   12.00
 -12   1  16  279.67   12.20
 -12   1  16  277.77   12.20
  12   1 -16  277.67   11.80
 -11  -1  16  234.38   10.30
  11  -1 -16  233.48   11.10
 -11   1  16  221.08   10.50
  11   1 -16  217.38   10.60
  11   1 -16  241.68   11.60
 -11   1  16  215.58   10.70
  10  -1 -16  351.76   15.30
 -10  -1  16  366.36   14.60
 -10   1  16  362.56   15.10
 -10   1  16  352.76   15.10
  10   1 -16  366.86   14.80
  10   1 -16  360.06   15.00
  10   1 -16  364.96   14.70
  -9   1  16  291.27   12.50
   9   1 -16  288.37   12.30
  -9   1  16  287.97   13.00
   9   1 -16  291.37   12.20
   8  -1 -16  102.29    7.50
  -8   1  16  123.39    8.20
   8   1 -16  104.69    7.10
   8   1 -16  101.19    6.90
   7  -1 -16   92.19    7.30
  -7   1  16  114.69    6.60
   7   1 -16  107.29    7.30
   7   1 -16  106.39    6.40
   7   1 -16  103.49    7.50
   6  -1 -16   94.19    7.10
   6   1 -16   88.79    7.40
  -6   1  16  112.19    5.90
   6   1 -16  101.19   10.10
   6   1 -16  106.19    6.20
  -6   1  16  125.59    6.70
   5  -1 -16   -0.70    3.10
  -5   1  16    0.70    2.80
   5   1 -16    1.10    2.10
  -5   1  16   -0.60    2.00
   5   1 -16   -0.90    3.10
   4   1 -16   -3.10    2.90
  -4   1  16    2.30    2.00
   4   1 -16   -0.60    2.20
  -3   1  16   48.80    3.80
   3   1 -16   39.90    5.60
  -3   1  16   36.30    6.30
   3   1 -16   48.70    4.70
  -2   1  16   89.69    4.80
  -2   1  16   78.19    8.20
   2   1 -16   71.19    6.20
  -1   1  16   22.70    4.90
   1   1 -16   21.60    4.90
  -1   1  16   23.20    2.90
   0  -1  16  287.87   12.30
   0   1  16  333.27   12.30
   0   1  16  295.87   12.70
   0   1 -16  291.27   12.60
   1  -1  16  753.02   26.90
   1   1  16  714.23   27.00
  -1   1 -16  688.83   27.00
   1   1  16  743.13   27.00
   2  -1  16   63.49    4.40
   2  -1  16   57.49    5.00
   2   1  16   57.89    5.30
   2   1  16   57.19    4.20
   3  -1  16   11.40    2.80
   3  -1  16   16.90    3.40
   3   1  16   24.30    4.50
   3   1  16   17.40    2.90
   4  -1  16   -0.40    2.50
   4  -1  16   -3.90    2.00
   4   1  16    1.20    2.80
   4   1  16    0.90    2.20
   5  -1  16   32.50    3.60
   5  -1  16   34.70    5.10
   5   1  16   38.00    3.80
   5   1  16   26.60    4.30
   6  -1  16    0.80    2.00
   6  -1  16    1.00    2.50
   6   1  16    1.70    3.20
   6   1  16    2.90    2.00
   6   1  16    2.40    2.00
   7  -1  16  186.58    9.20
   7  -1  16  193.68    8.90
   7   1  16  224.18   10.00
   7   1  16  193.48    9.40
   7   1  16  187.98    9.00
   8  -1  16   16.20    3.20
   8  -1  16   14.70    4.60
   8   1  16   27.60    4.80
   8   1  16   20.90    3.30
   8   1  16   11.20    3.50
   9  -1  16   94.29    6.10
   9  -1  16   82.09    5.10
   9   1  16   90.09    5.80
   9   1  16   80.29    5.20
   9   1  16   89.09    5.40
  10  -1  16   26.10    3.30
  10  -1  16   21.30    3.80
  10   1  16   24.70    3.60
  10   1  16   29.50    4.10
  10   1  16   22.60    3.60
  11  -1  16   92.79    5.90
  11  -1  16   84.99    5.20
  11   1  16   90.09    5.10
  11   1  16   95.69    5.50
  12  -1  16  126.29    6.10
  12  -1  16  110.99    6.50
  12   1  16  113.19    6.20
  12   1  16  114.19    5.90
  13  -1  16   66.99    4.30
  13   1  16   62.69    5.30
  13   1  16   62.69    3.80
 -14   1 -16    2.80    1.40
  14   1  16    1.40    1.20
 -16   2  16   -1.20    1.80
  16   2 -16   -0.70    1.10
 -15  -2  16   -0.60    2.50
  15   2 -16    1.50    1.30
  15   2 -16    0.20    2.10
 -15   2  16   -3.00    2.00
 -15   2  16   -1.90    3.60
 -14  -2  16    3.40    2.10
 -14   2  16    5.10    2.70
 -14   2  16    3.60    2.20
  14   2 -16    3.40    1.50
  14   2 -16    3.90    2.10
 -13  -2  16    2.70    2.10
 -13   2  16   -3.00    2.60
 -13   2  16   -3.20    2.30
  13   2 -16    2.10    2.20
  13   2 -16    0.10    1.60
 -12  -2  16   28.40    3.60
 -12   2  16   24.80    4.80
  12   2 -16   23.60    3.70
  12   2 -16   23.10    4.10
 -12   2  16   20.50    4.70
  12   2 -16   22.20    3.90
  11  -2 -16   88.39    6.00
 -11   2  16   84.69    6.40
 -11   2  16   93.29    6.90
  11   2 -16   81.99    5.60
  11   2 -16   94.99    5.60
  11   2 -16   84.39    5.60
  10  -2 -16    8.40    2.70
  10   2 -16    5.80    2.00
 -10   2  16    8.00    3.10
  10   2 -16   13.80    4.20
  10   2 -16   13.70    3.90
  -9   2  16   45.10    5.60
   9   2 -16   46.50    4.60
  -9   2  16   33.80    6.30
   9   2 -16   51.59    4.70
   9   2 -16   51.19    4.90
  -8   2  16   10.20    3.90
   8   2 -16   16.30    4.00
   8   2 -16    6.70    2.20
   8   2 -16   13.90    4.20
  -8   2  16   10.30    3.30
  -7   2  16    0.10    4.90
   7   2 -16   -2.40    2.20
  -7   2  16    1.20    3.20
   7   2 -16    3.20    2.30
   7   2 -16   -3.00    2.60
   6   2 -16   11.20    2.70
  -6   2  16   14.50    3.40
   6   2 -16    7.00    2.50
  -6   2  16   12.70    3.10
   6   2 -16   22.20    5.40
  -5   2  16   57.39    6.30
  -5   2  16   69.09    4.50
   5   2 -16   62.29    5.70
   5   2 -16   67.29    4.60
   5   2 -16   71.89    5.50
  -4   2  16   42.80    3.70
  -4   2  16   43.60    6.20
   4   2 -16   45.70    4.10
   4   2 -16   32.80    5.20
   4   2 -16   44.00    4.60
   3   2 -16   91.69    6.30
   3   2 -16   94.29    5.60
  -3   2  16   92.69    5.30
   3   2 -16   93.39    5.80
  -3   2  16   91.99    7.00
   2   2 -16  130.39    7.30
  -2   2  16  138.79    6.70
   2   2 -16  130.59    6.90
  -2   2  16  136.99    8.50
   2   2 -16  132.59    7.10
   1   2 -16  134.19    7.40
  -1   2  16  144.59    7.30
  -1   2  16  154.68    9.60
   1   2 -16  135.79    7.50
   1   2 -16  128.39    7.10
   0   2 -16    3.20    2.20
   0   2  16    5.80    1.80
   0   2  16    3.90    3.30
   0   2  16   10.90    5.20
  -1   2 -16   42.30    4.30
   1   2  16   41.60    4.60
   1   2  16   43.20    6.00
   2  -2  16   68.19    7.50
   2   2  16   75.49    4.70
   2   2  16   68.79    6.20
   3  -2  16   83.89    5.80
   3   2  16   89.79    6.30
   3   2  16   88.59    5.20
  -3   2 -16   81.29    5.30
   4  -2  16   28.00    4.30
   4   2  16   31.80    3.30
   4   2  16   34.10    5.00
  -4   2 -16   36.00    3.80
  -5   2 -16   20.70    4.10
   5   2  16   17.60    4.50
   5   2  16   13.10    3.30
   6  -2  16    5.80    3.10
   6   2  16    0.70    2.10
   6   2  16   -0.90    2.20
  -6   2 -16    1.80    1.90
   7  -2  16   46.00    4.30
   7   2  16   45.60    4.10
   7   2  16   46.20    4.40
  -7   2 -16   45.00    4.80
   8  -2  16    0.10    2.20
   8   2  16    1.50    2.10
   8   2  16   -1.80    3.40
  -8   2 -16   -0.30    1.90
   8   2  16    1.30    2.00
   9  -2  16    2.10    2.30
   9   2  16    4.30    1.90
   9   2  16    2.40    3.00
  -9   2 -16    9.00    2.90
   9   2  16   -1.20    2.10
  10  -2  16    2.30    2.30
  10   2  16    3.20    2.30
  10   2  16    0.60    1.60
  10   2  16    0.50    2.70
 -10   2 -16   -0.70    1.80
  11  -2  16   13.40    3.30
  11   2  16   14.10    3.00
 -11   2 -16   12.20    2.80
  12  -2  16   -0.40    2.40
  12   2  16    0.40    1.40
 -12   2 -16    2.30    1.50
  13   2  16   25.20    2.60
 -13   2 -16   23.60    2.80
 -15   3  16   -0.40    1.50
  15   3 -16    0.20    1.30
  15   3 -16    1.30    1.50
 -14  -3  16    1.60    1.90
  14   3 -16    1.90    1.50
 -14   3  16    0.90    2.30
 -14   3  16   -2.20    2.00
  14   3 -16   -0.90    1.40
  13  -3 -16   10.30    4.60
 -13  -3  16   17.60    2.80
  13   3 -16   20.20    2.90
 -13   3  16   14.60    3.70
 -13   3  16   19.10    3.20
  13   3 -16   19.90    2.60
  13   3 -16   18.70    3.70
  12  -3 -16    3.60    2.60
 -12   3  16    5.10    2.20
 -12   3  16    2.30    2.50
  12   3 -16    3.10    1.60
  12   3 -16    3.70    1.70
  12   3 -16    4.00    1.60
  11  -3 -16   -0.40    2.60
  11   3 -16    3.90    1.80
  11   3 -16    3.40    1.80
 -11   3  16    1.30    2.70
 -11   3  16   -1.40    2.20
  11   3 -16    0.50    1.70
  10  -3 -16    4.80    2.40
 -10   3  16    4.20    2.70
 -10   3  16    0.00    2.90
  10   3 -16    2.10    2.00
  10   3 -16    0.90    2.00
   9  -3 -16    1.90    2.30
   9   3 -16    1.30    1.90
   9   3 -16    2.80    2.10
  -9   3  16    0.60    2.70
  -9   3  16    0.50    3.40
   9   3 -16    1.20    1.90
  -8   3  16   12.10    3.10
   8   3 -16   14.90    3.70
   8   3 -16    9.10    3.00
  -8   3  16    7.00    3.00
  -7   3  16   -6.70    3.60
   7   3 -16    1.50    2.00
  -7   3  16    0.80    2.80
   7   3 -16    1.10    2.40
   7   3 -16    2.40    1.80
   7   3 -16    0.30    2.10
   6   3 -16    1.30    1.80
   6   3 -16   -0.30    2.30
   6   3 -16    0.40    2.00
  -6   3  16    1.50    2.80
   6   3 -16    4.00    2.90
   5   3 -16    5.30    2.50
   5   3 -16    5.20    1.90
  -5   3  16    8.80    3.00
   5   3 -16    6.40    2.20
  -5   3  16    3.40    2.10
   5   3 -16    7.10    3.00
   4   3 -16    0.70    2.80
  -4   3  16   -2.90    2.90
  -4   3  16   -1.40    3.20
   4   3 -16   -3.10    3.40
   4   3 -16   -1.60    2.10
   4   3 -16    1.90    2.00
   3   3 -16    6.90    2.10
  -3   3  16    9.40    2.50
  -3   3  16    8.70    3.20
   3   3 -16    8.60    2.30
   3   3 -16   -3.80    5.80
   3   3 -16    4.70    3.30
   2   3 -16   20.80    3.80
   2   3 -16   19.50    3.80
  -2   3  16   13.80    2.90
  -2   3  16   17.40    5.40
  -1   3  16    6.00    2.20
  -1   3  16    4.20    3.50
   1   3 -16    4.30    2.20
   0   3  16   42.70    6.00
   0   3 -16   36.60    4.70
   0   3  16   23.80    3.60
   0   3 -16   28.80    4.00
  -1   3 -16  186.78    8.70
   1   3  16  182.58   10.40
   2   3  16    6.10    2.10
  -2   3 -16    5.60    2.20
   3   3  16   11.30    3.30
  -3   3 -16   16.80    3.60
  -4   3 -16    4.00    2.10
   4   3  16    5.60    4.50
   4   3  16    1.40    2.20
   5   3  16    2.80    2.20
   5   3  16   -2.10    3.10
  -5   3 -16   -0.80    2.00
   6  -3  16    2.50    3.90
   6   3  16   -0.10    2.40
  -6   3 -16    0.90    2.00
   6   3  16    5.50    4.20
   7  -3  16    0.40    3.60
   7   3  16    1.60    2.60
   7   3  16    1.60    2.40
   8   3  16    0.50    2.10
   8   3  16    3.90    2.90
  -8   3 -16    3.90    1.90
   9  -3  16   17.50    4.70
  -9   3 -16   14.80    2.90
   9   3  16   14.50    3.70
   9   3  16    8.30    3.40
  10  -3  16   -2.70    3.30
  10   3  16    0.60    2.10
 -10   3 -16    0.70    1.70
 -11   3 -16    1.90    2.00
  11   3  16    4.40    1.90
 -12  -4  16  110.59    4.80
  12   4 -16  107.49    4.80
  12   4 -16  105.99    4.80
 -12   4  16  106.19    5.30
  11  -4 -16    2.00    2.80
 -11   4  16    9.30    3.10
 -11   4  16    5.60    2.50
  10  -4 -16   70.79    4.80
  10   4 -16   84.89    5.50
  10   4 -16   77.79    4.10
 -10   4  16   73.39    4.90
   9  -4 -16  192.68    8.40
   9   4 -16  189.48    8.10
  -9   4  16  182.38    8.80
   9   4 -16  185.38    7.80
  -9   4  16  194.78    8.60
   8  -4 -16   28.00    3.30
  -8   4  16   28.40    3.60
   8   4 -16   30.40    3.10
   8   4 -16   33.30    3.10
  -8   4  16   33.00    5.60
   7  -4 -16   12.20    3.40
  -7   4  16    7.20    3.60
   7   4 -16   16.80    2.80
   7   4 -16   11.40    3.10
  -7   4  16    6.90    3.10
   6   4 -16    3.60    1.80
   6   4 -16    0.90    1.40
   6   4 -16    1.90    1.40
  -6   4  16   -0.80    2.00
   5   4 -16    6.10    2.00
  -5   4  16    7.20    2.40
   5   4 -16    8.70    2.00
   4   4 -16   73.49    5.50
   4   4 -16   83.29    5.20
   3   4 -16   16.90    4.50
   3   4 -16   17.30    3.00
  -2   4  16   33.50    4.70
   2   4 -16   19.70    5.60
   2   4 -16   27.90    3.80
   2   4 -16   34.20    4.80
  -1   4  16    1.10    2.10
   1   4 -16    2.20    3.20
   1   4 -16    1.40    2.00
   0   4 -16   -1.60    2.50
   0   4  16    1.70    2.70
   0   4  16    2.30    2.10
   0   4 -16   -0.60    2.80
   1   4  16    7.70    2.40
  -1   4 -16   11.30    3.40
   1   4  16    7.30    3.10
  -2   4 -16   -1.00    2.00
   2   4  16    2.50    2.40
  -3   4 -16    1.10    2.10
   3   4  16   -2.20    2.40
  -4   4 -16   60.49    4.50
   5   4  16  107.99    6.30
  -5   4 -16  114.39    5.80
  -6   4 -16   37.50    3.90
   6   4  16   37.20    6.50
  -7   4 -16   40.50    4.00
   7   5 -16  245.18    9.60
  -7   5  16  255.77    9.80
   6   5 -16  164.08    6.60
   6   5 -16  147.09    6.60
  -6   5  16  161.18    6.70
   5   5 -16    3.70    1.50
   5   5 -16    3.10    2.00
   4  -5 -16   17.90    3.80
  -4   5  16   23.50    2.80
   4   5 -16   24.70    2.90
   3  -5 -16   21.30    4.30
   3   5 -16   21.10    3.00
  -3   5  16   16.80    2.90
   2  -5 -16   85.89    5.70
  -2   5  16   87.59    4.90
   2   5 -16   93.19    4.60
  -1   5  16   28.30    3.20
   1   5 -16   27.20    3.30
   0   5  16   46.60    3.90
   0   5 -16   39.10    3.60
  -1   5 -16   49.40    4.60
 -17   0  17    3.20    2.00
 -16   0  17   -1.30    2.10
  15   0 -17    4.40    2.00
 -15   0  17    5.30    2.00
 -15   0  17    9.00    2.90
 -14   0  17   -1.20    2.10
 -14   0  17    1.90    2.60
  14   0 -17    2.90    2.10
 -13   0  17    5.00    2.30
  13   0 -17    4.00    2.30
 -13   0  17    4.40    2.50
 -12   0  17    0.30    2.20
  12   0 -17   -2.50    2.10
 -11   0  17   -4.40    2.90
  11   0 -17   -3.50    2.40
 -10   0  17   -0.40    2.40
  10   0 -17    2.30    2.30
   9   0 -17   18.80    4.20
  -9   0  17   20.50    4.10
  -8   0  17    1.30    3.60
   8   0 -17    1.20    2.40
  -7   0  17   47.90    4.60
   7   0 -17   45.10    4.90
  -6   0  17    1.00    2.40
   6   0 -17   -0.10    2.10
  -5   0  17   65.19    5.20
   5   0 -17   62.89    5.20
  -4   0  17   -2.80    2.80
  -3   0  17    8.30    3.50
  -3   0  17   14.10    4.20
  -2   0  17    0.50    2.40
  -2   0  17    2.50    4.10
  -1   0  17    2.80    2.30
   0   0 -17   -7.10    3.90
   0   0  17    1.60    2.20
   0   0  17    2.10    2.20
   1   0  17    0.90    2.20
   1   0  17    4.80    2.10
   2   0  17    2.00    2.20
   2   0  17    1.80    1.90
   3   0  17   12.40    3.00
   3   0  17    5.00    2.20
   4   0  17   -2.80    2.00
   4   0  17   -3.50    2.10
   5   0  17   14.30    3.10
   5   0  17   12.10    4.20
   6   0  17   -1.30    3.30
   6   0  17   -2.20    2.10
   7   0  17   19.30    4.20
   8   0  17    1.50    2.10
   8   0  17   -2.10    2.20
   9   0  17    5.30    2.20
  10   0  17   -0.10    2.10
  10   0  17   -1.30    2.30
  11   0  17    1.60    1.80
  11   0  17    3.60    3.10
  12   0  17   -1.70    1.70
  12   0  17    1.50    2.30
  13   0  17   22.00    3.90
  13   0  17   17.70    2.90
  14   0  17   -1.80    1.90
 -17  -1  17    0.00    1.50
 -17   1  17    0.90    1.80
  17   1 -17   -0.50    1.40
 -16  -1  17   47.50    3.60
 -16  -1  17   37.90    5.70
 -16   1  17   37.50    7.20
  16   1 -17   43.70    3.20
 -16   1  17   48.10    3.70
 -15  -1  17   -0.40    2.50
 -15   1  17    0.80    2.80
  15   1 -17    1.80    1.50
 -15   1  17    1.70    1.90
 -14  -1  17   75.09    5.10
 -14   1  17   79.39    5.60
 -14   1  17   74.79    5.50
  14   1 -17   76.69    4.90
  13  -1 -17    7.40    5.50
 -13  -1  17    7.20    2.50
 -13   1  17   14.10    4.80
  13   1 -17    4.60    2.00
 -13   1  17    5.50    2.60
  12  -1 -17   74.59    7.00
 -12  -1  17   70.79    5.10
  12   1 -17   72.09    5.10
  12   1 -17   67.39    6.80
 -12   1  17   77.09    5.80
 -12   1  17   70.19    6.00
  11  -1 -17    1.30    3.20
 -11  -1  17    3.70    2.20
 -11   1  17    0.70    2.90
  11   1 -17    0.50    2.10
  11   1 -17   -1.80    3.40
 -11   1  17   -3.60    2.60
 -10  -1  17  233.48   10.90
  10  -1 -17  231.18   11.10
 -10   1  17  232.48   10.70
 -10   1  17  218.98   11.00
  10   1 -17  216.08   10.70
  10   1 -17  247.48   12.00
  -9  -1  17  482.45   18.40
   9  -1 -17  460.95   18.90
   9   1 -17  495.75   19.00
   9   1 -17  475.45   18.70
  -9   1  17  455.75   19.20
   9   1 -17  463.25   18.60
  -9   1  17  493.55   19.00
   8  -1 -17  741.63   28.80
   8   1 -17  736.63   27.90
   8   1 -17  762.42   28.30
  -8   1  17  703.53   28.70
   8   1 -17  745.33   28.00
  -8   1  17  786.42   28.30
   7  -1 -17  476.65   18.90
   7   1 -17  452.25   18.70
  -7   1  17  487.75   19.50
   7   1 -17  483.75   21.40
   7   1 -17  477.85   18.90
   6  -1 -17   40.90    5.50
   6   1 -17   36.50    4.30
  -6   1  17   43.60    5.10
   6   1 -17   41.30    6.10
  -6   1  17   41.40    4.20
   5  -1 -17    4.90    2.90
   5   1 -17   11.60    4.00
  -5   1  17    6.20    2.90
   5   1 -17    3.20    3.20
   4   1 -17    6.10    3.00
  -4   1  17   12.60    3.40
   4   1 -17    8.40    2.20
  -4   1  17   13.10    3.30
   3   1 -17   77.49    5.20
  -3   1  17   74.89    4.60
   3   1 -17   58.49    6.00
  -3   1  17   72.89    7.00
  -2   1  17    3.10    4.30
  -2   1  17    5.10    2.00
   2   1 -17    1.40    2.70
   1   1 -17    4.30    2.70
  -1   1  17   -2.60    6.00
  -1   1  17    0.40    1.80
   0  -1  17   24.90    4.90
   0   1 -17   29.30    4.40
   0   1  17   34.70    3.10
   0   1  17   37.80    4.70
   1  -1  17    1.80    2.80
   1   1  17    6.30    2.40
   1   1  17    6.10    1.90
  -1   1 -17    3.50    2.20
   2  -1  17   70.49    5.00
   2  -1  17   59.29    5.30
   2   1  17   64.89    5.30
   2   1  17   77.29    4.80
  -2   1 -17   69.09    5.00
   3  -1  17    0.90    2.30
   3  -1  17    1.40    2.40
   3   1  17   -1.50    1.90
   3   1  17    3.30    2.30
   4  -1  17  129.19    6.50
   4   1  17  130.49    6.60
   4   1  17  124.19    6.90
   5  -1  17  130.99    6.70
   5  -1  17  129.09    7.20
   5   1  17  128.29    6.80
   5   1  17  133.39    6.70
   6  -1  17   63.79    5.30
   6  -1  17   64.19    4.60
   6   1  17   65.19    4.80
   6   1  17   57.19    4.90
   7  -1  17  685.13   26.00
   7  -1  17  701.33   26.10
   7   1  17  649.34   26.10
   7   1  17  713.33   26.20
   7   1  17  706.33   26.40
   8  -1  17    3.80    2.50
   8  -1  17    4.80    2.30
   8   1  17    6.30    2.10
   8   1  17    7.60    2.30
   9  -1  17   68.29    5.40
   9  -1  17   59.19    4.40
   9   1  17   57.49    4.50
   9   1  17   68.19    4.60
  10  -1  17   45.00    5.00
  10  -1  17   50.29    4.20
  10   1  17   56.99    4.40
  10   1  17   51.69    4.30
  11  -1  17    0.00    2.10
  11  -1  17   -1.60    2.40
  11   1  17   -0.10    2.40
  11   1  17    1.80    2.10
  12  -1  17   46.10    3.90
  12   1  17   52.89    3.90
  12   1  17   50.79    4.60
 -13   1 -17   -0.50    1.30
  13   1  17    1.30    1.30
 -16  -2  17   -0.10    1.50
 -16   2  17    8.10    3.00
 -15  -2  17   13.50    3.60
  15   2 -17   17.40    3.90
 -15   2  17   14.40    3.30
  15   2 -17    9.00    2.30
 -15   2  17    5.20    2.80
 -14  -2  17    0.10    2.00
  14   2 -17    0.10    1.40
 -14   2  17   -1.10    2.20
 -14   2  17    1.00    2.40
  14   2 -17   -0.40    2.10
 -13  -2  17    9.50    3.10
  13   2 -17    3.70    2.20
 -13   2  17    3.80    2.70
  13   2 -17    4.10    1.60
 -13   2  17    5.30    2.40
 -12  -2  17    1.50    2.30
  12   2 -17    2.50    2.30
  12   2 -17    2.80    1.90
 -12   2  17    2.30    4.10
 -12   2  17    3.50    2.70
  11  -2 -17  338.27   14.90
  11   2 -17  370.56   15.00
  11   2 -17  374.26   14.80
 -11   2  17  390.56   15.60
 -11   2  17  372.76   15.50
  11   2 -17  372.76   14.90
  10  -2 -17  378.16   16.60
 -10   2  17  441.56   17.60
  10   2 -17  434.66   16.90
  10   2 -17  440.96   17.00
 -10   2  17  424.56   17.40
  10   2 -17  427.36   16.70
   9   2 -17  695.03   25.80
  -9   2  17  687.93   26.60
  -9   2  17  678.13   26.60
   9   2 -17  682.23   26.10
   9   2 -17  692.93   26.10
  -8   2  17  199.68   11.00
   8   2 -17  207.48    9.50
   8   2 -17  202.08    9.50
   8   2 -17  201.48    9.40
  -8   2  17  201.68   10.20
   7   2 -17  105.39    6.40
   7   2 -17  113.39    6.80
   7   2 -17  113.59    6.50
  -7   2  17  112.79    7.40
   6   2 -17  499.15   23.00
  -6   2  17  552.14   21.80
  -6   2  17  564.84   21.10
   6   2 -17  565.74   21.30
   6   2 -17  546.25   21.10
   5   2 -17  628.84   24.20
  -5   2  17  638.54   24.70
  -5   2  17  651.83   24.20
   5   2 -17  612.24   24.00
  -4   2  17   -1.90    4.80
   4   2 -17    0.80    2.60
  -4   2  17    0.90    1.80
  -3   2  17    2.70    3.40
   3   2 -17    4.60    3.10
  -2   2  17  132.69    8.70
   2   2 -17  143.69    7.50
   2   2 -17  132.89    7.30
  -2   2  17  142.79    6.90
  -1   2  17   82.99    4.80
   1   2 -17   60.99    5.60
   1   2 -17   77.89    6.60
  -1   2  17   73.29    8.50
   0   2 -17  194.78   10.30
   0   2  17  187.38    9.70
   0   2 -17  187.98    9.30
   0   2  17  219.38   12.30
   0   2  17  204.78    8.90
   1   2  17   25.80    5.30
  -1   2 -17   25.10    4.30
   1   2  17   30.30    3.40
  -2   2 -17   90.49    5.60
   2   2  17   94.89    5.40
   2   2  17   80.99    6.20
   3  -2  17 1660.73   59.59
   3   2  17 1736.73   60.19
  -3   2 -17 1608.14   59.79
   3   2  17 1635.84   59.69
   4  -2  17 2871.11   99.49
  -4   2 -17 2834.22   99.79
   4   2  17 2635.74  100.49
   4   2  17 2862.41   99.49
   5   2  17  340.17   14.60
  -5   2 -17  354.36   14.30
   5   2  17  360.86   14.40
   6  -2  17   28.20    4.00
  -6   2 -17   35.30    5.60
   6   2  17   31.30    4.30
   6   2  17   22.30    3.20
   7  -2  17   85.89    5.50
   7   2  17   87.29    5.40
  -7   2 -17  106.89    6.70
   7   2  17   90.29    5.60
   8  -2  17   49.30    4.30
   8   2  17   44.30    4.10
   8   2  17   50.09    4.20
  -8   2 -17   61.29    4.40
   9  -2  17   18.90    3.50
   9   2  17   21.20    3.40
  -9   2 -17   18.70    3.30
   9   2  17   18.20    3.50
  10  -2  17   36.60    5.40
 -10   2 -17   24.70    3.10
  10   2  17   31.20    3.30
  10   2  17   27.00    4.30
  11  -2  17   57.29    4.50
  11   2  17   63.99    5.00
 -11   2 -17   57.49    3.60
  12  -2  17  121.89    7.10
  12   2  17  116.29    5.30
 -12   2 -17  118.69    6.20
 -14  -3  17    9.90    2.90
  14   3 -17    9.30    2.40
 -14   3  17    4.50    2.30
 -14   3  17    7.90    2.80
 -13  -3  17   11.40    2.70
 -13   3  17   12.80    3.50
  13   3 -17   15.10    2.70
  13   3 -17   14.70    2.60
 -13   3  17   11.50    3.50
 -12  -3  17   92.79    4.60
  12  -3 -17   73.99    5.70
  12   3 -17   84.09    5.80
 -12   3  17   80.49    5.10
  12   3 -17   82.69    4.70
  12   3 -17   87.19    4.70
 -12   3  17   80.19    5.40
  11  -3 -17   -0.80    4.00
 -11   3  17    0.40    2.30
  11   3 -17   -1.50    1.70
 -11   3  17   -0.50    2.20
  11   3 -17   -2.20    1.70
  11   3 -17    2.40    1.80
  10  -3 -17  143.89    7.10
  10   3 -17  151.68    7.20
  10   3 -17  149.09    6.90
  10   3 -17  140.99    7.00
 -10   3  17  144.19    7.80
 -10   3  17  136.59    7.50
   9  -3 -17    0.30    2.50
   9   3 -17    3.30    2.10
   9   3 -17    0.10    1.80
  -9   3  17    2.60    3.10
  -9   3  17    5.20    2.60
   8   3 -17   15.20    3.80
  -8   3  17   12.60    4.40
   8   3 -17   19.60    3.10
   8   3 -17   16.70    4.30
  -7   3  17   19.60    4.80
   7   3 -17   14.20    3.30
   7   3 -17   11.50    4.00
   7   3 -17   13.40    4.20
  -6   3  17  125.69    7.80
   6   3 -17  123.69    6.90
   6   3 -17  122.49    6.70
   6   3 -17  123.79    7.20
  -5   3  17    3.60    2.00
  -5   3  17    2.00    2.90
   5   3 -17   -2.30    2.80
   5   3 -17    4.80    1.80
   5   3 -17   -0.60    2.30
   5   3 -17    2.60    2.70
  -4   3  17  116.29    7.20
   4   3 -17   95.89    7.00
  -4   3  17  101.29    6.00
   4   3 -17  108.69    5.60
   4   3 -17  102.79    7.30
   4   3 -17   99.39    7.30
   3   3 -17  119.59    7.30
   3   3 -17  110.09    8.40
  -3   3  17  116.59    6.30
  -3   3  17  110.69    7.50
   3   3 -17  121.69    6.00
   2   3 -17  161.48    7.80
  -2   3  17  140.19    7.40
   2   3 -17  149.29    7.30
  -2   3  17  164.48    8.90
  -1   3  17   28.10    3.50
  -1   3  17   27.20    6.30
   1   3 -17   37.30    4.10
   1   3 -17   32.50    4.30
   0   3 -17   15.30    4.10
   0   3 -17   28.50    4.90
   0   3  17   16.20    3.30
   0   3  17   27.40    6.00
   1   3  17  257.77   11.70
  -1   3 -17  296.27   12.00
  -2   3 -17 2119.89   72.09
   2   3  17 1840.32   71.09
   3   3  17    7.30    2.20
  -3   3 -17   12.60    3.40
  -4   3 -17  215.48   10.70
   4   3  17  164.28    8.50
  -5   3 -17  119.89    6.10
   5   3  17  117.79    8.20
   5   3  17  110.09    6.30
   6   3  17   89.69    5.90
   6   3  17   86.29    5.40
  -6   3 -17   92.29    5.70
  -7   3 -17   -2.40    1.70
   7   3  17    4.90    2.30
   7   3  17    0.50    2.40
   8  -3  17  352.86   14.60
   8   3  17  359.06   13.70
  -8   3 -17  354.16   13.70
   8   3  17  342.37   14.10
   9  -3  17    6.80    4.50
   9   3  17    3.10    3.60
   9   3  17    6.60    2.00
  -9   3 -17   10.10    2.80
  10   3  17    4.80    2.00
 -10   3 -17   11.10    2.90
 -11  -4  17   19.90    2.50
  11   4 -17   21.80    2.40
  11   4 -17   23.40    2.60
 -11   4  17   20.20    2.90
  10  -4 -17   71.09    4.60
 -10   4  17   66.19    4.30
  10   4 -17   63.89    3.80
  10   4 -17   68.69    3.80
   9  -4 -17  551.34   20.50
   9   4 -17  528.75   20.50
   9   4 -17  511.45   19.90
  -9   4  17  575.94   21.10
   8  -4 -17   78.79    4.90
  -8   4  17   90.89    5.20
   8   4 -17   87.09    4.60
   8   4 -17   89.59    4.80
   7  -4 -17    4.20    2.10
   7   4 -17    4.60    1.60
   7   4 -17    4.30    1.80
  -7   4  17    5.70    2.20
   6   4 -17   64.19    4.40
  -6   4  17   63.19    5.40
   6   4 -17   66.39    4.10
  -5   4  17    4.40    2.30
   5   4 -17    1.90    1.60
   5   4 -17   -0.60    2.00
   4   4 -17   24.40    2.90
  -4   4  17   25.90    4.30
   4   4 -17   30.30    3.40
   4   4 -17   26.60    4.40
   3   4 -17   12.30    3.20
  -3   4  17   14.60    4.10
   3   4 -17    5.70    4.30
   3   4 -17    8.40    2.70
  -2   4  17    9.20    2.60
   2   4 -17   12.20    3.00
   2   4 -17    9.60    3.30
  -1   4  17    6.70    2.50
  -1   4  17    5.40    2.00
   1   4 -17    8.00    2.20
   1   4 -17    6.90    2.10
   0   4  17    2.40    2.10
   0   4  17    1.40    2.90
   0   4 -17    0.00    1.90
   1   4  17   91.69    5.40
  -1   4 -17  101.69    5.50
   1   4  17   97.19    6.60
  -2   4 -17   -1.10    2.00
   2   4  17   -2.40    2.40
  -3   4 -17  135.99    6.60
   3   4  17  146.49    7.50
  -4   4 -17  314.27   12.50
   4   4  17  316.17   12.90
  -5   4 -17  300.67   12.20
   5   4  17  321.67   12.80
  -6   4 -17  115.29    5.60
  -7   4 -17    0.60    2.30
  -6   5  17   70.19    3.80
   6   5 -17   64.59    3.60
   5   5 -17    0.00    1.50
  -5   5  17   -0.70    1.50
   4   5 -17   14.60    2.70
  -4   5  17   11.10    2.80
  -3   5  17   17.70    2.70
   3   5 -17   17.40    2.90
   2   5 -17    1.20    1.80
  -2   5  17   10.00    2.70
   1   5 -17    1.30    1.70
  -1   5  17    1.30    2.10
   0   5 -17    0.40    2.00
 -17   0  18    2.00    1.60
 -16   0  18    2.20    3.10
 -16   0  18    1.50    1.80
  16   0 -18   11.00    3.80
 -15   0  18   -2.30    2.60
 -15   0  18   -0.50    1.90
  15   0 -18    0.90    1.90
 -14   0  18    8.00    2.60
 -14   0  18   12.10    3.80
  14   0 -18   18.50    3.80
 -13   0  18    0.00    2.50
  13   0 -18   -0.80    2.30
 -12   0  18   37.70    4.30
 -12   0  18   41.10    5.00
  12   0 -18   42.00    4.70
  11   0 -18   -4.40    2.30
 -11   0  18    0.10    2.50
  10   0 -18    7.60    2.40
 -10   0  18    4.80    2.80
   9   0 -18   -3.70    2.20
  -9   0  18    0.20    2.40
  -8   0  18  247.68   10.90
   8   0 -18  255.87   11.10
   7   0 -18   -1.50    2.40
  -6   0  18 1006.20   36.40
   6   0 -18  978.60   36.40
   5   0 -18    2.70    2.20
  -5   0  18   -0.40    2.70
   4   0 -18  965.00   35.10
  -4   0  18  947.91   35.10
  -3   0  18    2.50    3.20
  -3   0  18    4.50    2.90
  -2   0  18 2221.68   81.69
  -2   0  18 2369.26   81.69
   1   0 -18    0.90    4.40
  -1   0  18    2.80    2.40
   0   0  18   70.79    4.80
   0   0  18   62.09    4.90
   0   0 -18   54.29    6.80
   1   0  18    1.10    2.20
  -1   0 -18    0.30    3.10
   1   0  18    3.10    2.10
   2   0  18   79.69    4.90
   2   0  18   75.79    5.50
   3   0  18    4.70    2.10
   3   0  18   -1.10    2.10
   4   0  18   66.09    4.50
   4   0  18   63.59    5.00
   5   0  18   -0.10    2.00
   5   0  18   -3.00    2.20
   6   0  18   61.99    5.10
   6   0  18   70.09    5.00
   7   0  18    3.10    2.20
   7   0  18   -0.60    2.10
   8   0  18    3.50    2.40
   8   0  18    0.30    2.10
   9   0  18   -3.40    2.00
   9   0  18    1.00    2.10
  10   0  18  123.39    6.30
  10   0  18  119.09    6.20
  11   0  18   -2.10    2.30
  11   0  18   -2.00    1.70
  12   0  18  177.48    7.90
  12   0  18  177.78    7.50
  13   0  18   -1.50    1.60
 -17  -1  18   41.20    3.30
  17   1 -18   39.00    2.90
 -17   1  18   34.40    3.60
 -16  -1  18   59.59    3.80
 -16  -1  18   62.29    5.60
 -16   1  18   50.99    4.30
  16   1 -18   54.09    3.50
 -16   1  18   59.29    6.40
 -15  -1  18    3.50    2.30
 -15  -1  18    3.20    1.80
  15   1 -18    3.20    1.50
 -15   1  18    3.00    2.10
 -15   1  18    1.90    2.60
 -14  -1  18  362.06   14.00
 -14   1  18  343.47   14.20
 -14   1  18  341.47   14.20
  14   1 -18  364.26   14.20
 -13  -1  18    0.70    2.20
 -13   1  18   -2.90    2.80
 -13   1  18    1.40    2.60
  13   1 -18    1.60    2.50
  12  -1 -18   30.60    6.20
 -12  -1  18   24.90    3.90
  12   1 -18   20.40    3.70
 -12   1  18   22.30    5.00
  11  -1 -18   23.70    6.00
 -11  -1  18   42.60    4.20
 -11   1  18   39.00    4.70
  11   1 -18   36.20    4.30
 -11   1  18   35.70    5.60
  11   1 -18   35.10    6.40
  10  -1 -18    4.40    3.20
 -10  -1  18    1.10    2.10
 -10   1  18    0.10    3.80
  10   1 -18    5.10    2.10
  10   1 -18    7.10    3.40
 -10   1  18   -3.50    3.40
  -9  -1  18  147.29    7.10
   9  -1 -18  134.29    8.10
  -9   1  18  132.79    8.90
   9   1 -18  141.99    8.20
   9   1 -18  137.59    7.70
  -9   1  18  148.09    8.00
  -8  -1  18 1121.79   40.60
   8  -1 -18 1110.39   40.90
   8   1 -18 1107.59   40.90
   8   1 -18 1140.79   41.00
   8   1 -18 1067.19   40.80
  -8   1  18 1143.29   41.20
   7   1 -18  757.52   29.30
  -7   1  18  794.82   29.30
   7   1 -18  769.82   29.00
   6  -1 -18   88.69    6.50
  -6   1  18   90.39    5.70
   6   1 -18   86.09    7.00
   5  -1 -18    5.30    3.00
  -5   1  18   12.30    3.40
  -5   1  18   18.40    4.90
   5   1 -18   14.20    4.10
   5   1 -18    6.70    3.40
  -4   1  18    8.50    3.30
   4   1 -18    1.90    2.00
  -4   1  18    7.00    2.40
   4   1 -18    1.00    3.00
   3   1 -18   22.70    3.90
  -3   1  18   19.50    6.30
  -3   1  18   23.00    3.40
   3   1 -18   17.10    5.00
  -2   1  18   22.60    7.80
   2   1 -18   31.60    5.00
  -2   1  18   37.10    3.60
  -1   1  18   -6.20    6.50
   1   1 -18    4.10    2.70
  -1   1  18    1.80    2.00
   0  -1  18   85.19    6.20
   0   1  18   85.49    5.80
   0   1 -18   81.89    5.90
   0   1  18   98.09    5.20
   1  -1  18   53.59    5.20
   1   1  18   58.79    4.80
   1   1  18   54.29    4.00
  -1   1 -18   50.99    4.80
   2  -1  18    8.80    2.90
  -2   1 -18    9.20    2.50
   2   1  18    2.70    2.20
   2   1  18    4.20    2.30
   3  -1  18  231.38    9.80
   3  -1  18  206.38    9.80
   3   1  18  228.78    9.80
  -3   1 -18  222.48    9.90
   3   1  18  211.18    9.80
   4  -1  18   89.59    6.00
   4  -1  18   94.49    5.60
   4   1  18   85.29    5.40
   4   1  18   90.69    5.70
   5  -1  18   93.79    6.00
   5  -1  18   92.79    5.60
   5   1  18   99.59    5.90
   5   1  18   90.79    5.80
   6  -1  18    4.30    2.50
   6  -1  18    2.30    2.40
   6   1  18    5.70    2.80
   6   1  18    1.90    2.30
   7  -1  18 1000.90   38.30
   7  -1  18 1060.49   38.30
   7   1  18 1037.80   38.60
   7   1  18 1076.29   38.40
   8  -1  18   17.10    4.40
   8  -1  18   19.80    3.40
   8   1  18   18.10    3.90
   8   1  18   25.40    3.50
   9  -1  18   24.60    4.70
   9  -1  18   23.10    3.50
   9   1  18   29.60    4.00
   9   1  18   21.40    3.70
  10  -1  18   94.79    5.40
  10  -1  18   99.19    5.80
  10   1  18   93.49    5.50
  10   1  18   95.29    5.30
  11  -1  18    2.30    2.40
  11  -1  18    3.00    2.30
  11   1  18   -1.50    2.40
  11   1  18    0.10    1.50
  12  -1  18    4.60    2.40
  12   1  18    1.20    1.50
 -12   1 -18    2.00    1.30
  12   1  18   -3.70    2.50
  13   1  18    3.70    1.20
 -13   1 -18    2.60    1.30
 -16  -2  18    4.40    1.70
  16   2 -18    5.90    1.90
 -15  -2  18    0.00    2.00
  15   2 -18   -0.60    1.50
 -15   2  18   -3.10    2.00
 -15   2  18    3.30    2.50
 -14  -2  18   -2.50    1.80
 -14   2  18   -2.70    2.10
 -14   2  18   -1.80    2.30
  14   2 -18   -0.50    2.20
  14   2 -18   -0.30    1.30
 -13  -2  18    8.60    3.00
 -13   2  18    6.00    2.50
 -13   2  18    2.90    2.50
  13   2 -18    3.60    2.20
  13   2 -18    8.00    2.70
 -12  -2  18    2.70    1.80
  12   2 -18    1.80    1.70
  12   2 -18    0.40    2.20
 -12   2  18    1.00    2.50
 -12   2  18    2.40    2.70
 -11  -2  18   -0.30    1.90
  11   2 -18    1.30    2.30
  11   2 -18    2.00    2.30
  11   2 -18    2.40    1.80
 -11   2  18   -3.30    4.80
  10  -2 -18   24.00    4.60
  10   2 -18   22.40    3.60
 -10   2  18   26.20    4.40
  10   2 -18   24.40    4.00
  10   2 -18   26.40    4.30
   9   2 -18   39.60    4.40
   9   2 -18   37.30    4.20
  -9   2  18   35.10    7.50
   9   2 -18   40.70    5.00
  -9   2  18   37.20    6.10
  -8   2  18    5.80    2.90
   8   2 -18   14.10    5.10
   8   2 -18   13.90    2.60
   8   2 -18   20.80    3.90
  -7   2  18    6.50    2.90
   7   2 -18    2.20    2.10
   7   2 -18   -2.20    3.20
   7   2 -18    0.40    2.40
   6   2 -18  172.88    8.40
  -6   2  18  166.98    7.90
   6   2 -18  148.09    8.10
  -6   2  18  165.98    8.90
  -5   2  18  226.78   11.00
  -5   2  18  236.58   10.20
   5   2 -18  218.38   10.30
   5   2 -18  233.58   10.40
  -4   2  18   76.79    6.50
   4   2 -18   74.49    5.80
   4   2 -18   82.49    5.70
  -4   2  18   81.49    4.90
  -3   2  18   63.19    6.60
   3   2 -18   61.09    5.20
   3   2 -18   67.49    7.40
  -3   2  18   67.29    4.60
   2   2 -18    2.90    2.40
   2   2 -18    4.20    2.30
  -2   2  18    7.30    2.60
  -2   2  18    9.20    3.90
   1   2 -18   23.80    4.20
  -1   2  18   12.10    3.10
  -1   2  18   22.50    5.60
   1   2 -18   18.00    4.50
   0   2  18   -0.70    1.90
   0   2 -18    0.00    2.60
   0   2 -18   -0.50    2.10
   1   2  18    7.30    2.80
   1   2  18   11.10    3.10
  -1   2 -18   10.20    3.70
   2   2  18   19.00    3.50
   2   2  18   15.20    2.90
  -2   2 -18   22.60    3.80
   3  -2  18   30.70    6.20
   3   2  18   31.60    4.90
   3   2  18   47.50    4.10
  -3   2 -18   45.00    4.70
   4   2  18  374.96   15.00
  -4   2 -18  391.76   16.60
   4   2  18  349.17   15.10
   5  -2  18   16.40    4.30
  -5   2 -18   12.20    3.50
   5   2  18   13.40    3.20
   5   2  18   14.80    4.20
   6  -2  18   13.30    4.10
  -6   2 -18   14.80    3.40
   6   2  18   13.70    3.90
   6   2  18   13.00    3.60
   7  -2  18    7.20    2.60
   7   2  18    2.90    2.10
   7   2  18    4.00    2.10
  -7   2 -18    4.00    1.90
   8  -2  18   40.50    4.20
   8   2  18   41.70    3.90
  -8   2 -18   39.90    3.80
   8   2  18   37.50    4.30
   9  -2  18   73.89    4.90
   9   2  18   72.59    4.50
   9   2  18   63.39    4.70
  10  -2  18   34.10    4.10
  10   2  18   35.10    4.10
 -10   2 -18   30.30    3.00
  10   2  18   41.30    3.30
  11  -2  18    1.80    2.80
 -11   2 -18    3.20    2.00
  11   2  18    1.50    1.80
  11   2  18   -2.70    3.30
  12   2  18   -0.30    1.30
 -12   2 -18   -1.50    1.40
 -14  -3  18    1.20    1.80
  14   3 -18    0.80    1.30
  14   3 -18    2.90    1.50
 -14   3  18   -2.00    2.30
 -13  -3  18    4.10    1.60
  13   3 -18    2.10    1.40
 -13   3  18    0.70    1.80
 -13   3  18   -0.90    2.00
  13   3 -18    1.30    1.50
  12  -3 -18    0.20    4.60
 -12  -3  18    1.10    1.50
  12   3 -18    8.20    2.80
 -12   3  18    0.80    1.90
  12   3 -18    3.40    1.80
 -12   3  18    1.60    2.00
  11  -3 -18    0.70    2.90
  11   3 -18    0.80    1.70
  11   3 -18    1.80    1.60
 -11   3  18    3.00    2.30
  11   3 -18    1.20    1.60
 -11   3  18    3.70    2.10
  10  -3 -18   -0.60    2.60
  10   3 -18    0.40    1.70
 -10   3  18    0.10    2.10
  10   3 -18   -0.20    1.80
 -10   3  18   -2.50    2.40
  10   3 -18    2.80    2.00
   9  -3 -18   -1.60    2.50
   9   3 -18   -0.60    2.20
   9   3 -18   -1.10    2.20
   9   3 -18    1.90    1.90
  -9   3  18    2.10    4.40
  -9   3  18    2.60    2.80
   8   3 -18    5.50    2.90
   8   3 -18    0.10    3.40
   8   3 -18    0.00    1.60
  -7   3  18    1.90    2.70
   7   3 -18    1.20    2.30
   7   3 -18   11.70    4.30
   7   3 -18   -0.60    1.90
   6   3 -18   23.20    4.90
  -6   3  18   28.00    6.60
   6   3 -18   17.80    4.80
   6   3 -18   25.30    3.70
  -5   3  18    4.30    2.00
   5   3 -18    6.80    2.70
  -5   3  18    5.20    2.80
   5   3 -18    5.50    3.10
   5   3 -18    3.40    2.70
   4   3 -18   -0.80    2.20
   4   3 -18    1.00    3.10
  -4   3  18    2.60    2.90
  -4   3  18   -0.10    2.00
   3   3 -18   30.60    6.60
   3   3 -18   35.80    4.40
  -3   3  18   31.30    5.40
  -3   3  18   33.70    3.60
  -2   3  18   21.00    3.20
   2   3 -18   29.30    3.90
  -1   3  18    9.30    2.80
  -1   3  18    3.40    3.70
   1   3 -18    2.30    2.00
   0   3  18    4.90    2.00
   0   3  18    7.70    3.90
   1   3  18   21.90    3.30
  -1   3 -18   26.80    3.80
   2   3  18   15.00    3.30
  -2   3 -18   20.80    3.40
   3   3  18    0.70    2.30
  -3   3 -18    2.60    2.00
   4   3  18   12.40    4.50
   4   3  18   12.40    3.20
  -4   3 -18   12.50    3.20
   5   3  18    4.10    3.30
   5   3  18    7.20    2.90
   6   3  18    5.20    2.40
  -6   3 -18   14.10    3.00
   6   3  18    7.40    2.60
   7   3  18   12.10    4.10
   7   3  18   12.70    3.70
   8   3  18   -0.10    2.10
  -8   3 -18   -1.00    1.60
   8   3  18   -4.10    2.90
   9   3  18    4.30    2.10
  -9   3 -18   11.60    2.70
 -10   3 -18    1.30    1.60
  10   3  18    0.90    2.30
 -11  -4  18   -0.80    1.30
 -11   4  18    0.80    1.60
  11   4 -18    2.20    1.30
  10   4 -18   17.10    2.80
 -10   4  18   15.30    3.00
  10   4 -18   18.40    2.30
   9  -4 -18  110.89    5.80
  -9   4  18  117.39    7.10
   9   4 -18   94.29    5.80
   9   4 -18  104.09    5.10
   8  -4 -18    5.90    2.10
   8   4 -18    9.10    2.20
   8   4 -18    4.70    1.90
  -8   4  18   10.90    3.00
   7  -4 -18   10.40    3.30
   7   4 -18    9.90    3.30
  -7   4  18   14.00    3.10
   6   4 -18   95.39    5.70
  -6   4  18  111.29    6.10
   6   4 -18  114.79    5.50
   5   4 -18   -2.40    2.50
  -5   4  18    0.90    2.30
   4   4 -18    0.30    1.60
  -4   4  18    0.80    2.30
  -3   4  18   13.60    4.10
   3   4 -18   12.50    2.90
   2   4 -18   -0.40    1.70
  -2   4  18    0.90    2.40
  -1   4  18    0.10    2.50
   1   4 -18    2.10    1.70
  -1   4  18    0.60    1.90
   0   4  18    0.00    3.10
   0   4  18    2.30    1.90
   0   4 -18    2.40    1.90
  -1   4 -18   -1.90    1.80
   1   4  18    1.10    2.20
  -2   4 -18   94.79    5.20
   3   4  18   -2.10    2.40
  -3   4 -18    0.30    1.80
   4   4  18   63.19    4.80
  -4   4 -18   72.09    4.20
   5   4  18  139.39    7.40
  -5   4 -18  149.69    6.50
  -6   4 -18   26.50    3.40
  -7   4 -18   31.00    4.50
  -4   5  18   14.50    2.70
   4   5 -18   11.80    2.70
  -3   5  18   48.80    3.40
   3   5 -18   54.69    3.50
   2   5 -18   16.20    3.10
  -2   5  18   16.40    4.50
   1   5 -18    2.20    2.00
 -17   0  19   10.10    3.40
 -16   0  19   -2.40    2.60
 -16   0  19    4.50    2.50
  16   0 -19   -0.80    2.00
  15   0 -19    1.90    1.80
 -15   0  19    4.50    2.60
 -15   0  19    2.90    2.10
 -14   0  19    3.70    2.30
 -14   0  19    1.10    2.30
  14   0 -19    1.60    1.90
  13   0 -19   -0.90    2.00
 -13   0  19   -4.50    2.30
 -13   0  19   -1.10    2.30
  12   0 -19    2.50    2.30
 -12   0  19    3.80    2.80
 -12   0  19   -2.50    2.30
 -11   0  19    4.50    2.50
  11   0 -19   -0.40    2.30
 -11   0  19   -4.60    3.00
 -10   0  19   -0.90    2.50
 -10   0  19   -3.30    3.30
  10   0 -19    2.30    2.30
   9   0 -19   10.90    2.50
  -9   0  19   13.10    4.00
   8   0 -19    3.90    2.30
  -8   0  19    0.80    2.40
  -7   0  19   25.60    4.40
   7   0 -19   32.10    4.50
  -6   0  19   -5.20    2.70
   6   0 -19   -2.10    2.20
   5   0 -19   33.40    4.50
  -5   0  19   32.70    4.70
  -4   0  19    0.90    2.90
   4   0 -19    0.60    2.10
  -3   0  19   53.49    5.40
  -3   0  19   46.80    5.80
  -2   0  19   -0.10    4.10
  -2   0  19    6.20    3.00
  -1   0  19   36.10    4.20
   1   0 -19   55.59    7.40
   0   0  19    1.70    2.60
   0   0 -19   -2.10    3.50
  -1   0 -19    1.00    3.40
   1   0  19    0.20    2.50
   1   0  19    0.70    2.10
   2   0  19   -3.10    2.00
   2   0  19    0.30    2.40
  -2   0 -19   -3.50    3.00
   3   0  19   -1.60    2.10
   3   0  19   -2.70    2.20
   4   0  19    1.60    2.30
   4   0  19   -0.10    2.10
   5   0  19    5.40    4.10
   5   0  19    1.10    2.30
   6   0  19    0.10    2.20
   6   0  19   -0.20    2.10
   7   0  19    2.80    2.40
   7   0  19    1.40    2.20
   8   0  19   -1.50    2.00
   8   0  19    0.70    2.20
   9   0  19    2.60    2.10
   9   0  19   -0.20    2.00
  10   0  19    1.50    1.70
  10   0  19   -1.90    2.30
  11   0  19    2.40    2.40
  11   0  19    1.10    1.70
  12   0  19    3.60    1.60
  12   0  19   -0.40    2.40
 -13   0 -19   -2.30    1.30
 -16  -1  19    8.90    3.00
 -16  -1  19   11.70    3.10
  16   1 -19   10.20    3.20
 -16   1  19   14.30    3.40
 -16   1  19    8.30    2.20
 -15   1  19   15.10    3.60
 -15   1  19   11.50    4.00
 -14  -1  19   85.19    5.00
 -14  -1  19   85.19    4.80
  14   1 -19   83.99    4.90
 -14   1  19   80.29    5.30
 -14   1  19   77.69    5.40
 -13  -1  19   12.20    3.40
 -13   1  19    4.70    2.50
 -13   1  19    3.90    2.70
  13   1 -19   12.60    3.30
 -12  -1  19   36.10    4.20
  12  -1 -19   32.80    6.50
 -12   1  19   35.30    5.10
 -12   1  19   33.40    5.80
  12   1 -19   31.20    4.10
 -11  -1  19    3.30    2.20
  11  -1 -19   -2.60    3.10
 -11   1  19   -0.90    3.40
 -11   1  19    3.30    3.10
  11   1 -19   -1.40    2.00
  10  -1 -19  152.68    8.50
 -10  -1  19  160.98    9.30
 -10   1  19  162.38    9.40
  10   1 -19  159.68    8.10
  10   1 -19  135.89    8.60
 -10   1  19  156.68    8.20
   9  -1 -19    4.70    3.00
  -9  -1  19    2.80    2.20
   9   1 -19    3.20    3.40
  -9   1  19    8.80    3.10
   9   1 -19    1.90    2.20
   8  -1 -19  358.76   14.90
  -8  -1  19  355.56   14.40
   8   1 -19  359.46   15.00
  -8   1  19  363.36   15.60
   8   1 -19  353.06   14.60
   7  -1 -19  105.19    6.90
  -7  -1  19   99.99    5.80
   7   1 -19  101.59    6.20
   7   1 -19  102.69    7.10
  -7   1  19  106.59    6.60
  -6  -1  19    2.60    2.20
   6  -1 -19    1.90    2.80
   6   1 -19    4.70    2.00
  -6   1  19   -1.30    2.80
  -6   1  19   -1.40    2.80
   5  -1 -19  168.78    9.10
  -5   1  19  164.58    8.80
   5   1 -19  166.08    8.00
   5   1 -19  173.08    9.00
  -5   1  19  171.18    8.00
   4  -1 -19   23.20    4.80
   4   1 -19   10.20    3.20
  -4   1  19   10.50    3.80
  -4   1  19   18.60    5.50
  -3  -1  19   61.09    5.40
  -3   1  19   64.79    4.70
   3   1 -19   64.99    4.90
  -3   1  19   66.39    7.10
   3   1 -19   55.19    5.90
  -2  -1  19   49.70    6.10
  -2   1  19   61.39    4.40
   2   1 -19   59.79    5.80
  -2   1  19   74.69    8.20
   1   1 -19   70.59    5.80
  -1   1  19   75.59    4.80
   0   1 -19  181.48    8.80
   0   1  19  178.18    9.40
   0   1  19  202.88    8.70
   1  -1  19    6.00    3.20
   1   1  19   -1.40    2.30
   1   1  19    2.90    1.80
   2  -1  19   14.00    4.50
  -2   1 -19   18.80    4.00
   2   1  19    9.00    2.40
   2   1  19   13.00    3.40
   3  -1  19  374.36   15.10
   3   1  19  359.76   15.00
   3   1  19  380.66   16.10
  -3   1 -19  386.86   15.20
   4  -1  19   28.80    4.60
   4  -1  19   21.80    4.20
  -4   1 -19   30.80    3.80
   4   1  19   24.30    3.80
   4   1  19   20.00    4.10
   5  -1  19    3.50    2.70
   5  -1  19    3.50    2.30
   5   1  19    6.40    2.10
   5   1  19    3.30    2.40
  -5   1 -19    1.40    3.10
   6  -1  19   70.09    5.00
   6  -1  19   75.79    5.30
   6   1  19   70.19    5.00
   7  -1  19  128.09    6.80
   7  -1  19  132.49    7.10
   7   1  19  145.69    7.50
   7   1  19  127.19    6.80
   8  -1  19    4.00    2.30
   8  -1  19    6.30    2.40
   8   1  19    3.30    1.90
   8   1  19    3.20    2.30
   9  -1  19    6.80    2.30
   9  -1  19   10.70    3.40
   9   1  19    8.00    1.90
   9   1  19    7.40    2.60
  10  -1  19    2.20    3.20
 -10   1 -19    4.30    1.60
  10   1  19    7.00    2.60
  10   1  19   10.80    3.00
  11  -1  19   -2.20    2.30
  11   1  19    0.90    2.30
  11   1  19    3.80    1.70
 -11   1 -19   -0.30    1.50
  12  -1  19    1.50    3.10
  12   1  19    1.80    1.30
 -12   1 -19    1.20    1.40
 -15  -2  19   53.49    4.00
 -15  -2  19   54.59    3.70
 -15   2  19   56.79    4.50
  15   2 -19   52.79    3.40
 -15   2  19   61.59    4.60
 -14  -2  19   28.50    3.20
 -14   2  19   17.40    4.30
  14   2 -19   18.40    4.20
 -14   2  19   22.10    3.70
 -13  -2  19   14.10    2.90
 -13   2  19   20.90    3.70
  13   2 -19   14.70    3.70
 -13   2  19    7.60    2.60
  13   2 -19   15.10    2.80
 -12  -2  19   88.59    4.90
  12   2 -19   81.49    5.30
 -12   2  19   78.69    6.50
 -12   2  19   82.49    5.40
  12   2 -19   84.89    4.90
 -11  -2  19  132.79    8.90
 -11   2  19  143.99    8.50
  11   2 -19  147.19    7.20
 -10  -2  19   -1.30    1.80
  10  -2 -19    4.20    3.60
 -10   2  19    1.70    2.40
  10   2 -19    1.30    1.70
  10   2 -19    0.50    2.30
  10   2 -19   -1.00    2.50
   9  -2 -19   31.80    4.90
   9   2 -19   43.30    5.10
   9   2 -19   37.30    4.20
  -9   2  19   35.00    5.30
   9   2 -19   38.50    4.20
   8   2 -19   -1.90    3.00
   8   2 -19    2.70    2.20
   8   2 -19    2.60    2.40
  -8   2  19   -0.20    2.70
  -7   2  19    8.10    3.10
   7   2 -19   10.40    2.50
   7   2 -19    8.50    4.00
   7   2 -19   11.80    4.00
   6   2 -19   10.60    2.70
   6   2 -19    8.60    2.30
  -6   2  19   11.40    3.00
  -6   2  19    8.40    3.10
   5   2 -19  193.88    9.50
   5   2 -19  198.98    9.50
  -5   2  19  206.78    9.50
  -5   2  19  225.48   10.30
   4   2 -19   17.50    4.00
  -4   2  19   19.70    3.20
   4   2 -19   19.70    4.20
  -4   2  19   16.30    5.50
  -3   2  19   20.30    3.40
   3   2 -19   16.30    4.20
   3   2 -19   23.60    4.00
  -3   2  19   16.60    3.70
  -2   2  19    4.20    2.20
  -2   2  19    2.50    4.10
   2   2 -19    5.30    2.40
   2   2 -19    0.90    2.20
   1   2 -19  446.66   17.90
  -1   2  19  466.15   19.40
  -1   2  19  475.85   18.10
   1   2 -19  434.36   17.70
   0   2 -19  752.72   28.60
   0   2 -19  752.62   28.90
   0   2  19  806.02   29.10
   1   2  19  141.39    7.00
  -1   2 -19  138.29    7.10
   1   2  19  133.99    7.50
  -1   2 -19  119.09    7.30
   2   2  19  230.68   10.40
  -2   2 -19  235.08   10.50
   3   2  19   25.30    4.60
  -3   2 -19   14.10    3.60
   3   2  19   22.10    3.80
   4  -2  19  447.26   18.50
  -4   2 -19  468.05   20.00
   4   2  19  485.55   18.00
   4   2  19  443.36   18.20
   5  -2  19  220.58   10.10
   5   2  19  228.38    9.80
  -5   2 -19  218.48    9.80
   5   2  19  208.08    9.80
   6  -2  19    4.40    3.20
   6   2  19    1.00    2.00
   6   2  19   -1.00    2.10
  -6   2 -19    0.40    1.90
   7  -2  19   38.60    4.80
  -7   2 -19   45.40    6.10
   7   2  19   37.20    4.30
   7   2  19   49.90    4.10
   8  -2  19   44.20    4.60
   8   2  19   42.20    4.00
   8   2  19   47.80    3.90
  -8   2 -19   48.30    3.60
   9  -2  19  215.78    9.50
   9   2  19  211.08    9.50
  -9   2 -19  217.08    9.10
   9   2  19  227.48    9.10
  10  -2  19    3.30    3.10
 -10   2 -19    1.20    2.00
  10   2  19    3.00    1.40
  10   2  19    3.80    2.70
  11   2  19    1.40    2.00
 -13  -3  19   16.10    3.80
 -13   3  19   25.50    3.30
  13   3 -19   22.80    2.80
  13   3 -19   16.70    2.60
 -12  -3  19   31.30    3.00
 -12   3  19   19.70    6.60
  12   3 -19   30.00    2.90
 -12   3  19   33.60    3.40
  12   3 -19   32.20    3.10
 -11  -3  19   31.70    2.70
  11  -3 -19   24.10    5.10
 -11   3  19   24.70    3.40
  11   3 -19   32.00    3.30
  11   3 -19   25.20    3.60
  11   3 -19   28.00    3.40
  10  -3 -19   71.69    5.00
  10   3 -19   57.09    4.00
  10   3 -19   52.59    4.40
 -10   3  19   59.59    4.70
  10   3 -19   58.29    4.30
   9  -3 -19    2.30    2.50
   9   3 -19    4.60    2.20
   9   3 -19    8.00    2.90
  -9   3  19    7.10    2.60
   9   3 -19    4.70    1.90
   8   3 -19   75.49    5.60
   8   3 -19   72.39    5.20
   7   3 -19   54.09    5.80
   7   3 -19   64.79    4.50
  -7   3  19   49.20    5.30
   6   3 -19   12.40    3.50
   6   3 -19    9.70    2.60
   5   3 -19   12.50    3.50
   5   3 -19   17.70    4.70
  -5   3  19   13.80    4.70
  -4   3  19 1040.70   37.90
   4   3 -19 1034.40   37.50
   4   3 -19  961.70   37.10
  -3   3  19    1.30    2.00
   3   3 -19   -0.70    2.10
   3   3 -19    5.50    3.40
  -3   3  19    2.40    3.00
   2   3 -19  212.48    9.60
  -2   3  19  189.48    9.20
  -2   3  19  210.58   10.30
   1   3 -19    3.90    2.10
  -1   3  19    1.80    2.00
  -1   3  19    4.80    3.30
   0   3 -19   78.59    5.10
   0   3  19   79.09    5.00
  -1   3 -19   70.09    7.60
   1   3  19   58.09    4.40
  -2   3 -19  279.17   11.20
   2   3  19  243.88   11.10
   3   3  19    0.00    2.20
  -3   3 -19    0.20    2.00
   4   3  19  180.78    8.40
  -5   3 -19   27.20    3.20
   5   3  19   23.50    3.60
   5   3  19   24.00    5.10
   6   3  19   23.20    4.80
  -6   3 -19   25.50    3.30
   6   3  19   22.60    3.70
   7   3  19   13.70    3.80
  -7   3 -19    8.50    2.70
   7   3  19    8.50    2.40
   8   3  19    9.20    3.00
  -8   3 -19   10.80    2.70
   8   3  19    8.20    2.30
  -9   3 -19    1.70    1.50
 -10   3 -19   76.49    4.30
 -10  -4  19  168.08    6.60
 -10   4  19  155.88    6.90
  10   4 -19  151.28    6.60
   9  -4 -19   23.90    4.40
   9   4 -19   15.00    3.80
  -9   4  19   21.00    3.50
   9   4 -19   22.00    2.50
   8  -4 -19    2.50    2.30
   8   4 -19    2.50    2.40
  -8   4  19    3.30    1.90
   8   4 -19    4.90    2.40
   7  -4 -19    9.80    3.40
   7   4 -19   13.40    3.80
  -6   4  19   52.09    4.20
   6   4 -19   48.40    3.40
   5   4 -19   38.60    3.20
  -5   4  19   41.50    3.90
  -4   4  19    2.70    2.20
   4   4 -19    3.90    1.50
  -3   4  19    3.40    2.20
   3   4 -19    2.90    1.70
   2   4 -19    7.90    2.80
  -2   4  19    6.90    2.40
  -1   4  19  115.09    6.60
  -1   4  19  113.49    6.00
   1   4 -19  130.39    6.00
   0   4  19   42.90    4.00
   0   4 -19   50.49    3.60
  -1   4 -19   -1.40    1.70
   1   4  19    0.00    2.10
  -2   4 -19  111.39    5.60
   2   4  19  115.79    5.90
  -3   4 -19  173.28    7.50
   3   4  19  177.28    8.00
   4   4  19    1.10    2.80
  -4   4 -19    1.00    1.70
  -5   4 -19   35.70    3.60
 -16   0  20  539.05   19.50
 -16   0  20  510.25   19.40
 -15   0  20   -0.40    2.40
 -15   0  20    3.50    2.30
  15   0 -20    0.00    1.80
  14   0 -20  274.97   11.00
 -14   0  20  262.37   11.10
 -14   0  20  264.17   11.10
 -13   0  20   -1.40    2.70
  13   0 -20   -0.50    2.00
 -13   0  20    1.50    2.20
  12   0 -20   41.90    4.90
 -12   0  20   45.40    5.30
 -12   0  20   38.60    5.30
 -11   0  20    0.40    3.30
 -11   0  20    1.00    2.10
 -10   0  20  221.38   10.20
  10   0 -20  220.08   10.00
  -9   0  20   -1.80    2.50
   9   0 -20   -0.80    2.10
  -8   0  20    2.50    2.40
   8   0 -20    4.30    2.30
   7   0 -20    0.50    2.00
  -7   0  20   -1.30    2.30
  -6   0  20   65.19    5.30
   6   0 -20   60.29    5.00
  -5   0  20    4.20    2.60
   5   0 -20   -1.50    2.20
   4   0 -20   50.79    4.70
  -4   0  20   33.40    7.30
  -3   0  20   -2.60    3.50
  -3   0  20    4.70    4.80
  -2   0  20 1553.34   54.59
  -2   0  20 1475.65   54.79
  -1   0  20    1.60    2.60
   1   0 -20    5.00    4.40
   0   0 -20   76.19    7.20
   0   0  20   76.59    5.40
   1   0  20   -2.50    2.60
  -1   0 -20   -3.90    3.30
  -2   0 -20  201.38    9.80
   2   0  20  202.28    9.30
   2   0  20  198.38    9.10
  -3   0 -20   -5.30    2.90
   3   0  20    0.00    2.10
   3   0  20    3.70    2.60
   4   0  20  139.89    7.40
   4   0  20  147.49    8.30
   5   0  20    0.10    2.60
   5   0  20    0.30    2.50
   6   0  20  104.69    6.00
   6   0  20   97.09    5.80
   7   0  20   -0.50    2.20
   7   0  20   -1.10    2.00
   8   0  20    4.60    2.30
   8   0  20    6.70    2.40
   9   0  20    3.10    1.80
   9   0  20    1.50    2.30
  10   0  20   26.10    3.40
  10   0  20   29.20    3.70
  11   0  20    2.10    2.40
  11   0  20   -1.10    1.50
 -12   0 -20  737.83   26.70
 -16  -1  20   18.90    5.10
 -15  -1  20   11.10    3.40
  15   1 -20   18.00    2.60
 -15   1  20   22.30    4.20
 -15   1  20   12.70    3.70
 -14  -1  20  122.19    6.20
 -14  -1  20  116.59    6.00
 -14   1  20  123.29    6.50
  14   1 -20  127.79    7.00
 -14   1  20  114.79    6.10
 -13  -1  20  112.29    6.20
 -13  -1  20  112.19    6.00
 -13   1  20  108.19    6.80
  13   1 -20  112.79    5.90
 -13   1  20  124.89    6.70
  12  -1 -20  146.89    9.00
 -12  -1  20  162.78    7.70
 -12   1  20  153.28    8.40
  12   1 -20  166.78    8.50
 -12   1  20  151.48    8.10
 -11  -1  20   53.39    4.40
  11  -1 -20   51.29    6.30
 -11   1  20   54.29    7.70
  11   1 -20   51.09    4.90
 -11   1  20   56.09   10.80
 -10  -1  20  664.63   24.70
  10  -1 -20  623.54   24.30
 -10   1  20  617.44   24.60
  10   1 -20  650.03   24.30
   9  -1 -20   73.99    6.20
  -9  -1  20   73.89    5.30
   9   1 -20   66.29    7.10
   9   1 -20   65.79    6.80
  -9   1  20   67.99    5.50
  -8  -1  20   51.79    4.40
   8  -1 -20   61.29    5.70
  -8   1  20   35.70    5.00
   8   1 -20   51.49    4.50
   8   1 -20   50.29    6.00
   7  -1 -20   42.00    5.40
  -7  -1  20   35.30    4.10
   7   1 -20   39.90    4.50
  -7   1  20   32.80    5.00
   7   1 -20   37.00    6.00
   6  -1 -20   77.89    5.70
  -6  -1  20   61.79    4.90
   6   1 -20   72.19    5.10
   6   1 -20   51.89    6.30
  -6   1  20   62.59    5.60
  -6   1  20   69.79    5.80
   5  -1 -20  254.47   11.40
  -5  -1  20  259.47   11.00
  -5   1  20  261.67   11.70
  -5   1  20  256.57   11.20
   5   1 -20  254.97   11.10
   5   1 -20  262.07   11.80
   4  -1 -20  123.19    7.00
  -4  -1  20  115.59    6.70
   4   1 -20  115.29    7.50
  -4   1  20  118.79    6.70
   4   1 -20  123.69    6.60
  -4   1  20  142.89    8.00
  -3  -1  20   67.89    6.00
  -3   1  20   77.29    5.20
   3   1 -20   77.49    6.60
  -3   1  20   82.49    7.50
   3   1 -20   78.29    5.10
  -2  -1  20   80.39    7.20
  -2   1  20   71.59   13.70
   2   1 -20   94.79    6.40
  -2   1  20  103.29    5.60
  -1   1  20  212.98    9.50
   1   1 -20  207.38    9.70
   0   1  20 1001.60   36.10
   0   1 -20  945.71   35.90
   1  -1  20  245.98   11.40
  -1   1 -20  253.47   11.00
   1   1  20  259.57   11.00
   1   1  20  254.27   11.00
   2  -1  20   31.20    4.80
   2   1  20   18.40    4.10
  -2   1 -20   25.40    4.00
   2   1  20   24.70    3.70
   3  -1  20    4.10    3.10
   3   1  20    9.30    2.60
   3   1  20    8.80    2.40
  -3   1 -20   11.70    3.70
   4  -1  20   73.69    5.40
  -4   1 -20   72.79    5.20
   4   1  20   67.59    5.20
   4   1  20   74.99    5.20
   5  -1  20   -0.10    2.70
   5  -1  20    0.50    2.40
   5   1  20    0.60    2.20
  -5   1 -20    2.10    2.10
   5   1  20   -0.20    2.30
   6  -1  20   99.59    6.10
   6  -1  20   93.49    5.70
   6   1  20   89.79    6.80
   6   1  20   91.09    5.70
  -6   1 -20   87.79    5.40
   7  -1  20   98.09    6.20
   7  -1  20   93.19    5.80
   7   1  20  105.19    5.70
  -7   1 -20  101.69    5.60
   7   1  20   92.39    5.70
   8  -1  20    0.80    2.60
   8  -1  20    1.10    2.30
   8   1  20    1.80    2.30
  -8   1 -20    1.10    1.90
   8   1  20   -1.30    1.80
   9  -1  20    3.80    2.90
  -9   1 -20   10.20    3.00
   9   1  20    2.30    2.20
   9   1  20   10.10    2.90
  10  -1  20  104.49    5.80
 -10   1 -20  112.69    5.60
  10   1  20  115.59    5.60
  10   1  20  112.89    5.90
  11  -1  20   19.30    4.00
  11   1  20   31.10    2.70
  11   1  20   32.40    3.70
 -11   1 -20   28.50    2.80
 -12  -1 -20   17.30    3.60
 -12   1 -20   16.20    2.20
  12   1  20   13.00    2.30
 -15  -2  20   -1.00    2.10
 -15  -2  20    0.60    2.30
 -15   2  20    0.40    2.50
  15   2 -20    1.10    1.10
 -14  -2  20   15.00    3.00
 -14   2  20   17.40    3.40
  14   2 -20   15.90    2.50
 -14   2  20   20.10    5.10
 -13  -2  20   24.30    3.20
  13   2 -20   23.40    4.30
 -13   2  20   18.80    5.60
 -13   2  20   19.00    3.80
  13   2 -20   21.90    2.70
 -12  -2  20   88.09    4.90
 -12   2  20   74.29    6.50
  12   2 -20   96.49    5.10
  12   2 -20   92.99    5.40
 -12   2  20   85.69    6.00
 -11  -2  20   93.89    5.20
 -11   2  20   92.29    6.40
  11   2 -20   92.89    5.70
  11   2 -20  101.09    5.40
 -10  -2  20   13.40    3.30
  10   2 -20   16.80    5.20
 -10   2  20   14.20    4.30
  10   2 -20   17.90    3.40
   9  -2 -20    3.80    3.30
  -9  -2  20   -1.40    1.80
   9   2 -20   -1.80    3.10
  -9   2  20    1.10    2.50
   9   2 -20   -0.50    2.00
   9   2 -20    4.90    2.20
   8   2 -20   35.20    7.60
   8   2 -20   32.40    4.10
   8   2 -20   32.60    4.20
  -8   2  20   35.00    4.70
   7   2 -20   15.90    3.80
   7   2 -20   15.10    4.00
  -7   2  20   18.50    4.50
   6   2 -20    8.70    2.20
  -6   2  20    4.70    2.80
   6   2 -20    5.30    2.60
  -6   2  20    1.70    2.40
  -5   2  20    1.40    2.30
   5   2 -20    1.40    2.20
  -5   2  20   -1.90    3.10
   4  -2 -20    8.80    3.90
   4   2 -20    5.60    2.20
  -4   2  20    4.40    3.30
   3  -2 -20    5.70    3.50
   3   2 -20   -0.20    2.20
   3   2 -20    2.30    2.40
  -3   2  20    1.70    2.50
  -3   2  20   -1.40    3.40
  -2   2  20    5.50    2.50
  -2   2  20   10.40    4.60
   2   2 -20    7.70    2.50
   2   2 -20    5.50    2.20
   1   2 -20    1.30    2.20
  -1   2  20    4.90    3.40
  -1   2  20    3.70    4.90
   1   2 -20    2.20    2.70
   0   2 -20  150.58    7.60
   0   2  20  150.28    8.20
   0   2 -20  151.38    7.60
  -1   2 -20   86.79    6.00
   1   2  20   86.69    5.50
  -1   2 -20   98.59    5.70
   2   2  20   12.40    3.10
   2   2  20   15.00    2.80
  -2   2 -20   18.10    3.70
  -3   2 -20   93.99    6.20
   3   2  20   94.39    6.00
   3   2  20  112.29    6.30
   4   2  20   16.20    4.00
  -4   2 -20   10.60    3.30
   4   2  20   10.50    3.30
   5  -2  20   56.49    6.40
  -5   2 -20   63.79    4.50
   5   2  20   61.49    4.90
   5   2  20   64.69    4.60
   6  -2  20   -3.70    3.60
   6   2  20   -0.10    2.00
  -6   2 -20    0.40    2.00
   6   2  20    1.10    2.00
   7  -2  20    6.20    3.40
   7   2  20    9.70    3.30
   7   2  20    3.10    1.80
   8  -2  20   33.70    4.80
  -8   2 -20   36.90    3.10
   8   2  20   28.10    4.50
   8   2  20   29.70    3.30
   9  -2  20   42.50    5.00
  -9   2 -20   34.90    3.00
   9   2  20   35.20    4.00
   9   2  20   34.70    3.90
  10   2  20    0.90    1.30
  10   2  20    1.60    3.30
 -10   2 -20   -0.50    1.50
  11   2  20    7.70    2.40
 -11   2 -20    3.20    1.30
 -13  -3  20    4.20    1.50
 -13   3  20    2.10    1.60
  13   3 -20    8.50    2.80
  13   3 -20    3.80    1.30
 -12  -3  20    1.90    1.80
 -12   3  20    3.30    1.80
  12   3 -20    0.70    1.60
 -11  -3  20    3.40    2.20
 -11   3  20    2.50    1.90
  11   3 -20    3.60    1.60
  11   3 -20    3.30    1.60
 -10  -3  20    4.10    1.70
  10   3 -20    2.20    1.60
 -10   3  20    1.90    1.90
   9  -3 -20    5.00    3.20
   9   3 -20    1.70    1.60
   9   3 -20    2.80    2.50
   9   3 -20    0.30    1.80
  -9   3  20    3.10    2.50
   8   3 -20   -1.40    1.50
   8   3 -20   -2.60    2.00
  -8   3  20   -0.30    2.20
   8   3 -20    0.40    3.00
   7   3 -20    4.40    2.20
  -7   3  20    4.70    2.50
   7   3 -20    3.20    2.20
   6   3 -20    0.80    2.40
   6   3 -20   -1.10    2.00
  -6   3  20    4.50    2.70
   5   3 -20   13.10    3.40
  -5   3  20   15.30    4.50
   4   3 -20   21.90    7.20
   4   3 -20   13.80    3.90
  -4   3  20   10.40    2.90
  -3   3  20    9.50    3.00
  -3   3  20   15.60    2.90
   3   3 -20   10.40    3.60
   3   3 -20    7.90    2.30
  -2   3  20   10.40    2.90
  -2   3  20   12.60    3.60
   2   3 -20   10.10    3.40
   1   3 -20   -2.10    1.90
  -1   3  20    0.10    1.60
  -1   3  20   -0.10    3.70
   0   3  20    3.80    1.90
   0   3 -20    4.90    2.00
  -1   3 -20    2.20    2.00
   1   3  20   -1.20    3.10
   2   3  20   14.20    3.20
  -2   3 -20   12.90    4.70
   3   3  20    7.60    3.00
  -3   3 -20   15.70    3.00
   4   3  20    3.60    3.60
  -4   3 -20    3.10    1.70
  -5   3 -20    0.40    1.60
   5   3  20   -1.70    2.20
  -6   3 -20   14.70    2.70
   6   3  20   14.90    3.60
  -7   3 -20    3.00    1.50
   7   3  20    4.90    2.60
  -8   3 -20   -0.40    1.40
  -9   3 -20   11.20    2.50
  10   4 -20   76.59    3.80
  -9  -4  20    6.20    1.90
   8  -4 -20   -1.60    2.60
  -8   4  20    0.70    2.10
   8   4 -20    0.40    1.30
   7  -4 -20    0.40    2.40
   7   4 -20   -0.70    1.40
  -7   4  20    4.20    3.50
   6   4 -20    4.00    1.40
  -6   4  20    4.20    2.00
   5   4 -20   26.30    2.60
  -5   4  20   33.50    3.70
   4   4 -20    9.70    2.50
  -4   4  20   10.10    3.30
  -3   4  20   12.70    3.60
   3   4 -20   10.10    2.60
   2   4 -20    0.60    1.70
  -2   4  20   -2.30    2.30
   1   4 -20    2.80    1.60
  -1   4  20    3.60    2.80
   0   4  20   82.39    4.70
   0   4 -20   86.79    4.60
  -1   4 -20   -0.30    1.50
   1   4  20    1.80    2.10
   2   4  20   18.70    3.50
  -2   4 -20   17.00    3.00
   3   4  20  219.78    9.30
  -3   4 -20  220.78    9.00
  -5   4 -20    0.20    1.70
 -16   0  21   -4.90    2.80
 -15   0  21    2.80    2.40
  15   0 -21    3.70    1.90
 -15   0  21    4.80    2.40
  14   0 -21   -0.40    1.80
 -14   0  21    1.00    2.10
 -14   0  21   -1.50    2.70
  13   0 -21   -1.20    1.80
 -13   0  21   -1.10    2.10
[truncated: 62,962 more chars]
