# Supplementary material for: Crystal structure, Hirshfeld surface analysis and DFT studies of 1,3-bis­[2-meth­oxy-4-(prop-2-en-1-yl)phen­oxy]propane
Source: Acta Crystallogr E Crystallogr Commun. 2020 Feb 14;76(Pt 3):344–8. doi: 10.1107/S2056989020001681 (PMC7057369; doi:10.1107/S2056989020001681)
Supplement: Supplementary file 2 [file e-76-00344-Isup2.hkl]

data_I                                                                          
_shelx_title ' jtm1195_0m_a.res in P2/n'                                        
_shelx_refln_list_code          4                                               
_shelx_F_calc_maximum      198.22                                               
_exptl_crystal_F_000       792.00                                               
_reflns_d_resolution_high  0.8087                                               
                                                                                
loop_                                                                           
 _space_group_symop_operation_xyz                                               
 'x, y, z'                                                                      
 '-x+1/2, y, -z+1/2'                                                            
 '-x, -y, -z'                                                                   
 'x-1/2, -y, z-1/2'                                                             
                                                                                
_cell_length_a    15.4741                                                       
_cell_length_b     5.0224                                                       
_cell_length_c    25.5180                                                       
_cell_angle_alpha  90.000                                                       
_cell_angle_beta   99.858                                                       
_cell_angle_gamma  90.000                                                       
                                                                                
_shelx_F_squared_multiplier     1.000                                           
                                                                                
loop_                                                                           
 _refln_index_h                                                                 
 _refln_index_k                                                                 
 _refln_index_l                                                                 
 _refln_F_squared_calc                                                          
 _refln_F_squared_meas                                                          
 _refln_F_squared_sigma                                                         
 _refln_observed_status                                                         
   8   0   0         17.87         25.50         4.44 o                         
  10   0   0        531.68        588.42        13.85 o                         
  12   0   0       1472.81       1528.03        32.73 o                         
  14   0   0       3295.81       3577.74        74.25 o                         
  16   0   0        128.09        135.16         5.67 o                         
  18   0   0         93.45         75.18         9.90 o                         
   0   1   0       4380.26       4552.42       159.98 o                         
   1   1   0       2949.01       3079.09        85.04 o                         
   2   1   0       2898.82       2804.56        69.91 o                         
   3   1   0      17908.51      18439.84       456.02 o                         
   4   1   0       5516.23       5601.35       154.56 o                         
   5   1   0       5137.82       5217.21        91.41 o                         
   6   1   0        600.49        589.32        12.52 o                         
   7   1   0         17.54         17.56         3.70 o                         
   8   1   0         25.08         39.61         7.49 o                         
   9   1   0         14.40         12.13         2.04 o                         
  10   1   0         55.54         62.91         3.30 o                         
  11   1   0       3216.19       3226.49        47.36 o                         
  12   1   0       3924.85       4075.99        59.71 o                         
  13   1   0       1266.11       1309.92        20.25 o                         
  14   1   0         23.87         28.04         3.09 o                         
  15   1   0         37.79         30.49         3.56 o                         
  16   1   0          9.02          5.98         1.85 o                         
  17   1   0          0.84          2.73         2.08 o                         
  18   1   0         58.40         65.24         4.35 o                         
   0   2   0        182.36        186.97         8.53 o                         
   1   2   0        488.35        485.05        13.34 o                         
   2   2   0         95.83         97.55         5.55 o                         
   3   2   0         16.33         12.15         2.08 o                         
   4   2   0          0.51          1.92         1.04 o                         
   5   2   0        114.22        109.46         2.97 o                         
   6   2   0        346.35        341.93         6.49 o                         
   7   2   0          5.77          5.29         2.67 o                         
   8   2   0        485.26        455.52         8.84 o                         
   9   2   0         87.84         86.48         5.26 o                         
  10   2   0         18.44         18.04         2.38 o                         
  11   2   0        101.88        102.80         3.80 o                         
  12   2   0         18.63         17.12         2.41 o                         
  13   2   0         59.99         69.13         4.52 o                         
  14   2   0         56.78         57.68         3.79 o                         
  15   2   0          0.88          2.39         1.72 o                         
  16   2   0         15.01         16.11         3.57 o                         
  17   2   0         18.12         20.70         3.20 o                         
   0   3   0         34.98         20.52         7.58 o                         
   1   3   0          8.91          6.85         3.51 o                         
   2   3   0         30.12         35.86         3.95 o                         
   3   3   0         60.03         50.30         4.42 o                         
   4   3   0         42.37         34.39         3.14 o                         
   5   3   0          5.32          4.06         2.02 o                         
   6   3   0          0.73          2.81         1.80 o                         
   7   3   0          1.29          0.34         1.70 o                         
   8   3   0          2.80          1.38         1.74 o                         
   9   3   0          0.16          0.50         1.66 o                         
  10   3   0         96.13         87.66         4.11 o                         
  11   3   0         24.60         21.94         2.79 o                         
  12   3   0          0.03          0.25         1.65 o                         
  13   3   0         12.27          6.29         1.71 o                         
  14   3   0         16.19         11.39         3.21 o                         
  15   3   0          1.12          2.39         1.81 o                         
  16   3   0          8.72          9.25         6.74 o                         
   0   4   0         59.48         62.76         5.30 o                         
   1   4   0        748.02        761.74        13.80 o                         
   2   4   0         76.00         78.45         3.67 o                         
   3   4   0         21.61         19.96         2.39 o                         
   4   4   0         24.19         33.35         3.05 o                         
   5   4   0        165.96        173.15         6.57 o                         
   6   4   0          1.18          0.22         1.95 o                         
   7   4   0         22.00         23.33         2.68 o                         
   8   4   0         94.10         96.83         4.97 o                         
   9   4   0        239.56        231.38         7.83 o                         
  10   4   0         11.74          6.92         1.88 o                         
  11   4   0          3.16          3.52         1.81 o                         
  12   4   0        189.36        180.62         4.78 o                         
  13   4   0         93.42        103.07         4.08 o                         
  14   4   0         17.82         13.40         3.51 o                         
   0   5   0        933.37       1012.05        27.77 o                         
   1   5   0         55.86         58.87         3.41 o                         
   2   5   0         10.52         11.55         1.87 o                         
   3   5   0        127.60        137.78         4.77 o                         
   4   5   0        118.72        137.71         5.35 o                         
   5   5   0         78.62         78.25         3.32 o                         
   6   5   0         11.09          6.05         1.66 o                         
   7   5   0        233.37        216.86         4.84 o                         
   8   5   0         18.80         24.19         2.75 o                         
   9   5   0          4.24         -0.37         1.91 o                         
  10   5   0         66.55         68.83         4.87 o                         
  11   5   0          2.09          1.29         2.77 o                         
   0   6   0       2564.44       2735.08        68.87 o                         
   1   6   0        407.65        414.80         8.25 o                         
   2   6   0         84.75         75.45         2.59 o                         
   3   6   0         15.60          9.20         1.49 o                         
   4   6   0          0.35          0.39         1.12 o                         
 -17   0   1          0.01          0.09         2.44 o                         
 -15   0   1         15.61         12.76         2.74 o                         
 -13   0   1         33.34         38.50         4.75 o                         
 -11   0   1         34.57         35.15         4.25 o                         
  -9   0   1          0.70          6.84         3.33 o                         
  -1   0   1          4.07          3.55         0.37 o                         
   1   0   1          6.77          7.30         0.26 o                         
   7   0   1         78.30         81.05         5.37 o                         
   9   0   1          7.51          7.95         2.96 o                         
  11   0   1         45.06         48.27         4.26 o                         
  13   0   1         58.19         69.47         4.41 o                         
  15   0   1          4.87          2.35         2.53 o                         
  17   0   1          6.27          1.94         2.71 o                         
 -18   1   1         70.28         80.66         7.21 o                         
 -17   1   1          0.06          1.40         1.83 o                         
 -16   1   1          1.95          1.11         2.25 o                         
 -15   1   1          0.04          1.19         2.08 o                         
 -14   1   1        159.46        153.90         4.93 o                         
 -13   1   1         58.42         59.80         3.37 o                         
 -12   1   1        818.96        825.53        12.45 o                         
 -11   1   1       1050.25       1011.47        15.86 o                         
 -10   1   1          1.02         -1.69         1.69 o                         
  -9   1   1         55.67         54.57         3.73 o                         
  -8   1   1       1179.56       1294.65        47.28 o                         
  -7   1   1        532.01        506.80        19.59 o                         
  -6   1   1        363.37        338.93         7.50 o                         
  -5   1   1       1654.21       1497.28        30.69 o                         
  -4   1   1       1275.12       1266.43        26.09 o                         
  -3   1   1       1443.78       1328.03        23.64 o                         
  -2   1   1         70.40         69.83         2.23 o                         
  -1   1   1         22.36         27.63         1.29 o                         
   0   1   1       1026.74       1050.01        21.68 o                         
   1   1   1        500.27        489.54        10.37 o                         
   2   1   1       3712.34       3718.89        75.53 o                         
   3   1   1       1855.96       1811.74        36.99 o                         
   4   1   1        419.96        425.24         9.06 o                         
   5   1   1         85.00         84.69         2.64 o                         
   6   1   1        574.52        583.94        15.31 o                         
   7   1   1        178.75        166.98         7.97 o                         
   8   1   1        279.62        268.16        10.86 o                         
   9   1   1         15.34         18.63         2.40 o                         
  10   1   1         99.29         92.14         3.63 o                         
  11   1   1         60.05         54.10         4.26 o                         
  12   1   1        913.33        919.44        14.77 o                         
  13   1   1        423.40        417.08         8.71 o                         
  14   1   1         33.09         28.15         2.89 o                         
  15   1   1         39.01         38.80         3.66 o                         
  16   1   1          1.80          0.83         1.91 o                         
  17   1   1          3.30          3.02         1.91 o                         
  18   1   1         27.99         26.40         3.45 o                         
 -17   2   1         11.39          8.01         3.03 o                         
 -16   2   1        259.29        260.92         6.22 o                         
 -15   2   1        235.11        236.62         6.01 o                         
 -14   2   1        410.47        425.94        15.51 o                         
 -13   2   1          5.92          8.74         1.85 o                         
 -12   2   1        111.04        104.77         5.26 o                         
 -11   2   1        735.88        823.08        14.54 o                         
 -10   2   1          0.26          2.78         1.67 o                         
  -9   2   1       1846.16       1842.09        30.29 o                         
  -8   2   1        588.91        517.97         9.78 o                         
  -7   2   1         60.85         64.21         4.53 o                         
  -6   2   1       1605.34       1664.51        26.99 o                         
  -5   2   1         76.21         74.68         3.44 o                         
  -4   2   1        314.96        283.17         7.01 o                         
  -3   2   1        174.89        197.85         5.28 o                         
  -2   2   1        480.72        471.18        18.29 o                         
  -1   2   1        853.88        823.36        21.75 o                         
   0   2   1          0.41          1.02         0.91 o                         
   1   2   1        127.95        110.57         4.19 o                         
   2   2   1        204.07        179.21        27.37 o                         
   3   2   1        470.71        508.34        11.98 o                         
   4   2   1       3490.15       3708.68        65.73 o                         
   5   2   1       1274.98       1365.42        24.86 o                         
   6   2   1        234.19        217.26         4.70 o                         
   7   2   1        345.01        322.58        10.31 o                         
   8   2   1        647.25        643.30        11.71 o                         
   9   2   1         32.77         30.77         2.78 o                         
  10   2   1         14.07         17.05         2.42 o                         
  11   2   1        298.65        304.74         6.67 o                         
  12   2   1         85.12         74.86         3.84 o                         
  13   2   1         89.62         81.26         4.06 o                         
  14   2   1         28.37         31.63         5.42 o                         
  15   2   1         34.04         35.20         3.06 o                         
  16   2   1        337.36        313.25        16.83 o                         
  17   2   1        134.75        127.64         6.48 o                         
 -16   3   1          3.69          1.11         1.74 o                         
 -15   3   1         54.91         47.44         2.76 o                         
 -14   3   1          2.56          3.63         1.55 o                         
 -13   3   1          0.01          1.42         1.56 o                         
 -12   3   1        389.46        439.72        10.93 o                         
 -11   3   1        100.59        108.10         3.79 o                         
 -10   3   1        262.80        270.75         6.97 o                         
  -9   3   1         74.50         70.60         3.28 o                         
  -8   3   1         39.05         48.16         3.15 o                         
  -7   3   1         54.20         53.04         3.05 o                         
  -6   3   1          9.01          8.70         1.78 o                         
  -5   3   1        151.91        128.13         6.20 o                         
  -4   3   1        196.00        214.68         5.56 o                         
  -3   3   1       2157.18       2138.98        39.27 o                         
  -2   3   1        690.87        693.19        14.24 o                         
  -1   3   1        156.97        158.36         6.87 o                         
   0   3   1        325.35        336.81        22.47 o                         
   1   3   1        303.47        285.09        10.95 o                         
   2   3   1       1752.28       1860.22        31.02 o                         
   3   3   1         94.17         81.92         4.99 o                         
   4   3   1       2500.57       2684.45        43.51 o                         
   5   3   1        309.93        315.94         6.47 o                         
   6   3   1          8.53          4.92         1.85 o                         
   7   3   1          0.41          0.73         1.71 o                         
   8   3   1         17.23         14.92         2.29 o                         
   9   3   1        105.97         81.46         3.87 o                         
  10   3   1        105.32         96.64         5.74 o                         
  11   3   1         10.03         11.09         3.20 o                         
  12   3   1         91.13         74.75         3.45 o                         
  13   3   1         11.92          3.26         1.52 o                         
  14   3   1         40.05         37.26         3.27 o                         
  15   3   1         72.76         87.47         3.31 o                         
  16   3   1        682.49        736.99        27.33 o                         
 -14   4   1          4.66          5.98         2.49 o                         
 -13   4   1         55.87         53.14         3.04 o                         
 -12   4   1        343.77        327.58         7.16 o                         
 -11   4   1        203.72        209.19         5.50 o                         
 -10   4   1        133.40        168.54         5.05 o                         
  -9   4   1        599.33        594.42        10.89 o                         
  -8   4   1        415.71        406.02         8.07 o                         
  -7   4   1        154.93        161.49         4.38 o                         
  -6   4   1          0.08          1.52         2.10 o                         
  -5   4   1          7.23          8.48         1.76 o                         
  -4   4   1          7.99          6.40         1.81 o                         
  -3   4   1         49.44         54.61         3.42 o                         
  -2   4   1         96.64         95.27         3.97 o                         
  -1   4   1        192.24        186.77         5.21 o                         
   0   4   1         33.87         34.92         3.27 o                         
   1   4   1        196.13        207.65         5.53 o                         
   2   4   1         13.26         12.84         2.19 o                         
   3   4   1        150.50        158.26         4.78 o                         
   4   4   1         11.74         16.67         3.55 o                         
   5   4   1       1492.82       1606.89        26.86 o                         
   6   4   1        106.15        114.87         4.45 o                         
   7   4   1        185.31        175.10         4.54 o                         
   8   4   1          3.37          4.72         2.65 o                         
   9   4   1        183.18        157.67         4.90 o                         
  10   4   1         67.00         55.62         3.98 o                         
  11   4   1         49.33         39.13         3.20 o                         
  12   4   1         20.16         17.04         4.05 o                         
  13   4   1        141.60        160.24         8.43 o                         
  14   4   1         25.95         36.42         5.73 o                         
 -11   5   1          4.19          3.14         2.59 o                         
 -10   5   1         43.35         41.97         4.09 o                         
  -9   5   1          1.40          1.71         1.73 o                         
  -8   5   1         18.43         24.73         2.76 o                         
  -7   5   1         57.25         57.77         2.81 o                         
  -6   5   1         75.15         78.09         3.14 o                         
  -5   5   1          2.43          1.16         1.74 o                         
  -4   5   1         11.11         -0.53         6.93 o                         
  -3   5   1          2.83          2.45         1.63 o                         
  -2   5   1         40.83         49.48         3.87 o                         
  -1   5   1          9.40          9.59         1.93 o                         
   0   5   1         69.46         79.75         3.98 o                         
   1   5   1        153.60        174.24         7.07 o                         
   2   5   1        278.29        322.73         7.69 o                         
   3   5   1         17.59         14.83         2.56 o                         
   4   5   1          6.67          7.15         1.98 o                         
   5   5   1          3.34          5.24         1.67 o                         
   6   5   1         51.12         57.70         3.22 o                         
   7   5   1         15.84         14.24         2.37 o                         
   8   5   1         26.43         25.87         2.89 o                         
   9   5   1         16.40          7.76         2.73 o                         
  10   5   1         47.40         46.60         5.18 o                         
  11   5   1          0.00         -3.14         3.14 o                         
  -4   6   1          0.60          0.28         1.12 o                         
  -3   6   1         11.70         13.11         1.78 o                         
  -2   6   1         34.76         30.32         3.88 o                         
  -1   6   1         59.11         69.11         3.18 o                         
   0   6   1         72.15         75.73         2.83 o                         
   1   6   1         76.79         78.55         2.88 o                         
   2   6   1         26.22         29.72         2.19 o                         
   3   6   1          0.26          1.00         1.89 o                         
   4   6   1          0.00          0.39         1.19 o                         
 -18   0   2        216.56        230.83        11.87 o                         
 -16   0   2         17.54         14.97         2.64 o                         
 -14   0   2         80.68         85.08         5.25 o                         
 -12   0   2       1273.12       1231.85        26.76 o                         
 -10   0   2        618.56        546.47        13.10 o                         
  -8   0   2         98.39        153.04         8.14 o                         
  -2   0   2       8270.65       6796.98       237.49 o                         
   0   0   2       6862.20       5388.74       188.47 o                         
   8   0   2       4053.61       4315.96       152.50 o                         
  10   0   2        682.52        640.82        14.82 o                         
  12   0   2        311.00        321.86         8.84 o                         
  14   0   2       3752.41       4069.95       132.41 o                         
  16   0   2        301.75        298.77         9.84 o                         
 -18   1   2         56.48         62.43         3.95 o                         
 -17   1   2         11.40          9.71         1.99 o                         
 -16   1   2        159.06        161.45         5.03 o                         
 -15   1   2         20.47         18.29         4.37 o                         
 -14   1   2        455.21        443.33        12.07 o                         
 -13   1   2         69.24         74.21         4.13 o                         
 -12   1   2        399.76        379.47         6.91 o                         
 -11   1   2        694.15        651.07        16.32 o                         
 -10   1   2         82.56         65.51         3.80 o                         
  -9   1   2        522.58        461.04        14.09 o                         
  -8   1   2       6609.21       7298.44       257.03 o                         
  -7   1   2       5542.89       5902.88       208.13 o                         
  -6   1   2        608.98        523.68        11.26 o                         
  -5   1   2       1440.78       1399.69        28.75 o                         
  -4   1   2        277.80        248.15         4.82 o                         
  -3   1   2       1211.75       1219.22        21.75 o                         
  -2   1   2          0.68          0.94         0.40 o                         
  -1   1   2       2664.86       2564.15        52.24 o                         
   0   1   2        112.87         87.14         2.28 o                         
   1   1   2        896.18        860.43        20.72 o                         
   2   1   2      16188.27      16728.36       585.25 o                         
   4   1   2        207.82        199.20         5.29 o                         
   5   1   2          0.18          1.16         0.48 o                         
   6   1   2       2879.75       3037.06        75.83 o                         
   7   1   2       1304.94       1328.57        34.21 o                         
   8   1   2        798.00        830.79        22.03 o                         
   9   1   2          1.31         -1.79         2.05 o                         
  10   1   2        613.93        573.71         8.57 o                         
  11   1   2        343.04        360.02         6.52 o                         
  12   1   2        745.36        712.28        11.85 o                         
  13   1   2        437.17        452.48         9.89 o                         
  14   1   2        359.87        373.46         7.46 o                         
  15   1   2         34.52         37.85         3.61 o                         
  16   1   2         23.99         26.01         4.21 o                         
  17   1   2         22.74         23.74         3.97 o                         
  18   1   2        132.74        141.46         7.04 o                         
 -18   2   2         24.11         17.93         3.70 o                         
 -17   2   2         18.37         12.58         3.24 o                         
 -16   2   2         43.70         43.53         4.00 o                         
 -15   2   2          4.03          5.94         1.79 o                         
 -14   2   2         47.77         51.96         5.34 o                         
 -13   2   2         46.55         43.25         3.47 o                         
 -12   2   2         45.84         42.19         3.04 o                         
 -11   2   2        172.35        192.26         4.94 o                         
 -10   2   2         79.98         71.06         3.39 o                         
  -9   2   2        643.84        618.42        11.31 o                         
  -8   2   2        128.41        130.20         4.20 o                         
  -7   2   2        115.73        122.03         4.60 o                         
  -6   2   2        434.76        461.80         9.28 o                         
  -5   2   2        492.68        504.41        12.03 o                         
  -4   2   2         28.21         30.36         2.29 o                         
  -3   2   2          1.52          0.96         0.91 o                         
  -2   2   2        109.25        108.86         3.42 o                         
  -1   2   2        146.66        146.54         4.45 o                         
   0   2   2        171.99        171.13         4.94 o                         
   1   2   2         39.59         43.00         2.79 o                         
   2   2   2         23.09         22.16         2.26 o                         
   3   2   2        507.40        529.15        10.24 o                         
   4   2   2       1525.13       1607.63        32.23 o                         
   5   2   2        614.02        660.03        12.58 o                         
   6   2   2         97.49        102.82         3.34 o                         
   7   2   2        375.09        381.89        16.28 o                         
   8   2   2         63.79         58.26         3.09 o                         
   9   2   2         39.47         41.29         4.35 o                         
  10   2   2          4.38          8.00         3.30 o                         
  11   2   2          0.30          1.52         1.73 o                         
  12   2   2          0.03         -1.50         1.72 o                         
  13   2   2          9.24          6.02         5.55 o                         
  14   2   2         38.20         33.51         3.50 o                         
  15   2   2          4.46          3.42         1.92 o                         
  16   2   2         52.82         58.50         4.34 o                         
  17   2   2         10.93          7.57         1.76 o                         
 -16   3   2          1.69          2.33         1.57 o                         
 -15   3   2          2.60          1.06         1.47 o                         
 -14   3   2         44.46         45.67         2.71 o                         
 -13   3   2          4.31          4.40         1.92 o                         
 -12   3   2         14.21         12.21         2.48 o                         
 -11   3   2         31.79         32.75         2.94 o                         
 -10   3   2         24.88         21.49         3.17 o                         
  -9   3   2          0.05         -1.57         1.57 o                         
  -8   3   2          2.97         -1.06         1.63 o                         
  -7   3   2         17.44         18.32         1.96 o                         
  -6   3   2          9.33          8.14         1.72 o                         
  -5   3   2         44.53         45.10         3.06 o                         
  -4   3   2        161.81        153.31         5.33 o                         
  -3   3   2         10.00          9.41         2.30 o                         
  -2   3   2         81.38         77.15         4.69 o                         
  -1   3   2          8.75          7.99         2.88 o                         
   0   3   2          4.03          3.40         2.04 o                         
   1   3   2         12.19         15.51         2.20 o                         
   2   3   2          0.27         -0.88         1.86 o                         
   3   3   2         36.79         26.54         3.74 o                         
   4   3   2         11.68         15.81         2.44 o                         
   5   3   2         36.04         36.44         2.90 o                         
   6   3   2          8.68          8.94         1.84 o                         
   7   3   2          5.79          7.55         1.83 o                         
   8   3   2          1.42          3.58         2.89 o                         
   9   3   2          0.02         -0.91         1.78 o                         
  10   3   2         34.50         30.05         3.96 o                         
  11   3   2          4.51          3.62         1.73 o                         
  12   3   2         12.24         10.27         2.65 o                         
  13   3   2          0.01          1.14         1.60 o                         
  14   3   2          0.02          1.76         1.65 o                         
  15   3   2          2.44          3.53         1.63 o                         
  16   3   2         33.47         38.56         7.77 o                         
 -14   4   2          2.64          4.88         2.22 o                         
 -13   4   2          0.88         -0.80         1.82 o                         
 -12   4   2        151.88        147.62         4.24 o                         
 -11   4   2        695.71        708.24        13.93 o                         
 -10   4   2        332.07        373.04         7.52 o                         
  -9   4   2        144.51        153.96         4.06 o                         
  -8   4   2        301.18        301.97         7.23 o                         
  -7   4   2         73.08         76.58         3.31 o                         
  -6   4   2          0.38          3.18         2.15 o                         
  -5   4   2        105.62        107.22         3.71 o                         
  -4   4   2         67.69         71.11         3.33 o                         
  -3   4   2        230.89        239.96         5.92 o                         
  -2   4   2          9.77          5.80         2.15 o                         
  -1   4   2         57.35         58.34         4.07 o                         
   0   4   2          0.74          0.44         2.09 o                         
   1   4   2        234.49        246.83         6.85 o                         
   2   4   2        227.12        225.49         5.70 o                         
   3   4   2         54.65         57.41         3.56 o                         
   4   4   2          1.47          0.58         1.98 o                         
   5   4   2       1213.22       1261.60        21.46 o                         
   6   4   2        131.57        139.51         4.98 o                         
   7   4   2        733.92        722.99        12.65 o                         
   8   4   2        106.69         96.22         3.83 o                         
   9   4   2          1.54         -0.37         2.86 o                         
  10   4   2        120.80        117.75         4.19 o                         
  11   4   2          2.31          2.62         1.89 o                         
  12   4   2        100.24         98.09         4.18 o                         
  13   4   2         26.31         31.44         3.55 o                         
 -11   5   2         20.03         24.21         4.81 o                         
 -10   5   2         51.09         43.00         5.73 o                         
  -9   5   2         76.78         79.72         4.49 o                         
  -8   5   2        427.18        433.69         7.99 o                         
  -7   5   2        980.78        952.46        16.15 o                         
  -6   5   2         29.21         31.26         2.60 o                         
  -5   5   2          8.37          8.61         1.72 o                         
  -4   5   2         37.80         40.56         6.71 o                         
  -3   5   2        159.01        169.19         4.88 o                         
  -2   5   2         76.51        102.04         4.72 o                         
  -1   5   2        155.84        193.72         5.61 o                         
   0   5   2        300.86        333.81         7.92 o                         
   1   5   2       1697.29       1976.28        36.45 o                         
   2   5   2       2027.86       2388.11        43.66 o                         
   3   5   2         35.22         34.24         3.72 o                         
   4   5   2        563.53        575.92        12.00 o                         
   5   5   2         91.70         83.92         3.53 o                         
   6   5   2         11.16          9.45         1.68 o                         
   7   5   2         79.09         75.82         4.33 o                         
   8   5   2        107.65         96.96         4.81 o                         
   9   5   2         95.25         87.85         4.74 o                         
  10   5   2        571.15        569.78        22.03 o                         
  -4   6   2        180.10        181.14         4.60 o                         
  -3   6   2          9.04         13.16         1.68 o                         
  -2   6   2         17.38         14.25         2.74 o                         
  -1   6   2       2092.12       2276.82        56.37 o                         
   0   6   2         39.46         40.31         2.08 o                         
   1   6   2         10.47          6.96         1.93 o                         
   2   6   2         42.35         38.37         2.14 o                         
   3   6   2         35.66         41.20         2.90 o                         
   4   6   2         29.38         31.90         2.49 o                         
 -17   0   3          8.66          6.77         2.45 o                         
 -15   0   3          2.39          2.61         2.74 o                         
 -13   0   3          0.01          2.74         3.60 o                         
 -11   0   3          4.32          3.97         3.16 o                         
  -9   0   3         13.24         20.70         5.73 o                         
  -3   0   3          0.84          1.35         0.65 o                         
  -1   0   3         28.54         25.51         1.20 o                         
   1   0   3          2.99          3.26         0.44 o                         
   3   0   3         14.87         15.90         1.20 o                         
   7   0   3        159.93        153.04         7.41 o                         
   9   0   3         30.75         32.43         6.07 o                         
  11   0   3          2.41          2.89         3.00 o                         
  13   0   3          8.21          9.32         2.65 o                         
  15   0   3          0.00          2.05         3.18 o                         
  17   0   3          0.27          0.10         2.60 o                         
 -18   1   3          0.01         -1.37         1.76 o                         
 -17   1   3         24.89         23.14         3.03 o                         
 -16   1   3        131.87        123.23         5.02 o                         
 -15   1   3         12.56          7.97         2.14 o                         
 -14   1   3         63.41         70.52         5.66 o                         
 -13   1   3         74.14         81.93         4.03 o                         
 -12   1   3         17.44         20.29         2.45 o                         
 -11   1   3          0.66          1.65         1.74 o                         
 -10   1   3         44.52         50.39         3.24 o                         
  -9   1   3        196.13        162.96         5.45 o                         
  -8   1   3       1898.84       2042.50        73.36 o                         
  -6   1   3         13.45         10.09         1.23 o                         
  -5   1   3       1834.98       1765.73        31.28 o                         
  -4   1   3         80.56         83.05         2.24 o                         
  -3   1   3        985.15        951.76        19.72 o                         
  -2   1   3        284.41        265.99         5.92 o                         
  -1   1   3         80.37         76.18         2.07 o                         
   0   1   3       5322.11       5451.64       110.52 o                         
   1   1   3          8.91          7.99         1.06 o                         
   2   1   3       3276.82       3192.48        64.89 o                         
   3   1   3        332.46        352.01         7.60 o                         
   4   1   3         52.12         55.82         1.52 o                         
   5   1   3          0.72          0.72         0.42 o                         
   6   1   3       1545.16       1549.73        32.08 o                         
   7   1   3        123.48        136.45         5.27 o                         
   8   1   3        168.21        187.46         9.63 o                         
   9   1   3         36.64         38.27         2.90 o                         
  10   1   3        146.75        152.77         3.95 o                         
  11   1   3          4.41          5.13         2.00 o                         
  12   1   3          9.12          1.29         1.70 o                         
  13   1   3          0.15          2.99         1.89 o                         
  14   1   3         90.20         88.76         5.00 o                         
  15   1   3          8.97         10.58         5.08 o                         
  16   1   3          2.00          2.83         2.37 o                         
  17   1   3         62.82         61.01         4.05 o                         
  18   1   3         10.05         19.22         3.33 o                         
 -18   2   3         55.95         74.97         3.79 o                         
 -17   2   3        390.12        373.29        11.33 o                         
 -16   2   3        382.34        357.52        12.55 o                         
 -15   2   3         97.09         75.31         3.58 o                         
 -14   2   3        122.88        123.37         5.16 o                         
 -13   2   3         74.39         96.06         5.87 o                         
 -12   2   3        151.16        142.51         4.35 o                         
 -11   2   3        171.17        144.82         4.34 o                         
 -10   2   3        209.73        189.92         4.98 o                         
  -9   2   3       1623.16       1613.27        24.37 o                         
  -8   2   3        626.98        587.31        10.80 o                         
  -7   2   3       1048.24       1068.50        18.22 o                         
  -6   2   3        742.00        720.52        17.28 o                         
  -5   2   3        332.70        330.96         8.76 o                         
  -4   2   3        628.97        696.78        25.07 o                         
  -3   2   3        460.73        484.51         9.58 o                         
  -2   2   3          0.01         -0.18         0.80 o                         
  -1   2   3       1264.56       1285.76        38.06 o                         
   0   2   3         84.92         83.19         2.71 o                         
   1   2   3        290.21        288.59         7.08 o                         
   2   2   3        151.34        146.12         4.27 o                         
   3   2   3        592.00        641.26        14.06 o                         
   4   2   3       3148.18       3241.31        51.63 o                         
   5   2   3       3486.19       3633.53        64.45 o                         
   6   2   3         46.18         53.47         2.76 o                         
   7   2   3        579.50        562.72        14.47 o                         
   8   2   3       1085.93       1055.00        18.11 o                         
   9   2   3        820.17        890.80        15.63 o                         
  10   2   3        483.97        491.95         9.47 o                         
  11   2   3         29.00         16.24         2.26 o                         
  12   2   3        168.66        165.28         7.40 o                         
  13   2   3          6.88          4.10         2.29 o                         
  14   2   3          9.29          7.83         2.80 o                         
  15   2   3          0.37         -0.39         1.72 o                         
  16   2   3          5.14          2.74         2.01 o                         
  17   2   3          2.69         -0.25         2.96 o                         
 -16   3   3        112.91        111.78         4.12 o                         
 -15   3   3         17.87         25.15         3.17 o                         
 -14   3   3         94.38         94.88         3.24 o                         
 -13   3   3         31.25         23.03         3.26 o                         
 -12   3   3         98.93         95.72         3.54 o                         
 -11   3   3         47.68         56.61         3.33 o                         
 -10   3   3        283.86        300.73         6.71 o                         
  -9   3   3          6.31          3.27         1.53 o                         
  -8   3   3         95.49         95.79         3.42 o                         
  -7   3   3        188.48        169.86         4.25 o                         
  -6   3   3        135.17        125.01         3.89 o                         
  -5   3   3         65.00         71.23         3.89 o                         
  -4   3   3      10936.56      12456.26       196.17 o                         
  -3   3   3        406.51        378.79         8.91 o                         
  -2   3   3         39.07         35.26         4.11 o                         
  -1   3   3        251.89        249.60         6.11 o                         
   0   3   3        101.93         98.26         4.49 o                         
   1   3   3        105.48        104.15         4.06 o                         
   2   3   3         18.79         21.14         2.69 o                         
   3   3   3        408.37        415.85         8.56 o                         
   4   3   3        151.48        139.24         4.76 o                         
   5   3   3        185.40        174.07         5.25 o                         
   6   3   3         26.35         24.74         2.62 o                         
   7   3   3          0.02          0.69         2.80 o                         
   8   3   3         70.42         61.86         3.53 o                         
   9   3   3        100.19         91.13         3.83 o                         
  10   3   3        834.47        828.61        15.17 o                         
  11   3   3        255.12        288.64         9.91 o                         
  12   3   3         28.56         28.52         3.54 o                         
  13   3   3          0.70         -1.38         1.73 o                         
  14   3   3        116.14         96.79         3.64 o                         
  15   3   3         99.19        122.48         4.91 o                         
  16   3   3        424.80        500.96        13.45 o                         
 -14   4   3         40.09         65.14         6.75 o                         
 -13   4   3         66.94         67.83         2.92 o                         
 -12   4   3         13.63         18.46         2.64 o                         
 -11   4   3        277.88        274.84         6.45 o                         
 -10   4   3        469.41        505.16         9.69 o                         
  -9   4   3        201.31        211.52         4.84 o                         
  -8   4   3        109.80        115.53         3.75 o                         
  -7   4   3        350.58        364.22         6.96 o                         
  -6   4   3         32.96         48.53         3.48 o                         
  -5   4   3          2.50          6.11         2.22 o                         
  -4   4   3          7.85         12.70         1.77 o                         
  -3   4   3        141.81        145.94         4.27 o                         
  -2   4   3        221.96        245.69         6.71 o                         
  -1   4   3        518.56        547.16        11.83 o                         
   0   4   3         21.83         31.86         4.25 o                         
   1   4   3        647.06        658.86        13.72 o                         
   2   4   3        336.81        329.76         8.72 o                         
   3   4   3          1.08          0.09         1.95 o                         
   4   4   3         17.30         13.57         2.20 o                         
   5   4   3        689.82        704.78        12.81 o                         
   6   4   3        229.45        230.50         5.75 o                         
   7   4   3        343.26        345.57         8.14 o                         
   8   4   3        216.87        183.76         5.57 o                         
   9   4   3         40.13         36.07         3.54 o                         
  10   4   3         53.02         45.80         3.83 o                         
  11   4   3          1.79         -0.18         2.57 o                         
  12   4   3         99.14        105.81         4.46 o                         
  13   4   3         53.59         38.75         4.44 o                         
 -11   5   3          0.05          1.23         2.02 o                         
 -10   5   3          2.21          2.06         1.88 o                         
  -9   5   3         16.85         17.67         2.35 o                         
  -8   5   3         17.49         13.20         2.52 o                         
  -7   5   3         74.70         71.99         3.15 o                         
  -6   5   3          0.32          2.18         1.55 o                         
  -5   5   3          0.01          0.33         1.45 o                         
  -4   5   3         42.68         44.74         7.95 o                         
  -3   5   3         88.52         98.20         6.66 o                         
  -2   5   3         24.55         26.32         3.08 o                         
  -1   5   3          9.52         10.34         1.97 o                         
   0   5   3          5.33          6.95         2.21 o                         
   1   5   3         73.13         78.10         4.71 o                         
   2   5   3         25.13         34.51         3.21 o                         
   3   5   3          5.60          6.14         2.40 o                         
   4   5   3         62.44         61.87         3.44 o                         
   5   5   3         14.61         11.06         2.48 o                         
   6   5   3         12.65         11.05         2.02 o                         
   7   5   3         11.81         13.28         2.53 o                         
   8   5   3          0.19          2.74         2.33 o                         
   9   5   3          0.86          2.96         2.96 o                         
  10   5   3          4.47          3.70         3.14 o                         
  -4   6   3          0.41         -1.05         1.05 o                         
  -3   6   3        116.38        122.13         3.14 o                         
  -2   6   3          4.36          3.78         1.66 o                         
  -1   6   3         83.70         89.44         3.36 o                         
   0   6   3          4.49          3.79         1.37 o                         
   1   6   3         53.91         52.51         2.50 o                         
   2   6   3          4.67          3.54         1.14 o                         
   3   6   3          4.25          4.80         1.22 o                         
   4   6   3          9.89          7.60         1.76 o                         
 -18   0   4         71.71         77.10         6.20 o                         
 -16   0   4        418.67        446.78        13.40 o                         
 -14   0   4        277.31        301.78        10.74 o                         
 -12   0   4         46.37         66.14         6.52 o                         
 -10   0   4        375.66        382.54        12.03 o                         
  -8   0   4        246.86        264.77        12.25 o                         
  -4   0   4       1155.82       1137.58        28.38 o                         
  -2   0   4      39291.08      26268.59       917.84 o                         
   0   0   4      18165.94      15045.10       526.04 o                         
   2   0   4       6932.48       6283.20       220.00 o                         
   4   0   4       6149.59       6110.21       151.19 o                         
   6   0   4       1064.83       1012.11        36.97 o                         
   8   0   4       1141.02       1051.53        38.76 o                         
  10   0   4       1208.60       1177.17        25.53 o                         
  12   0   4       9309.82      10953.11       222.88 o                         
  14   0   4         61.73         76.93         6.45 o                         
  16   0   4          7.07          9.39         2.68 o                         
 -18   1   4         57.86         68.86         3.36 o                         
 -17   1   4         21.71         25.18         3.20 o                         
 -16   1   4        127.92        114.24         4.92 o                         
 -15   1   4        505.23        517.34        12.73 o                         
 -14   1   4        107.01        117.82         4.77 o                         
 -13   1   4       1855.09       1846.19        34.02 o                         
 -12   1   4       1002.41       1007.86        17.33 o                         
 -11   1   4         38.69         27.38         2.44 o                         
 -10   1   4        209.59        224.63         5.93 o                         
  -9   1   4        200.06        185.11         6.07 o                         
  -8   1   4        664.83        718.33        27.27 o                         
  -7   1   4          0.21          0.55         1.05 o                         
  -6   1   4          0.00          0.19         0.50 o                         
  -5   1   4          0.03          1.79         0.51 o                         
  -4   1   4        171.24        175.41         4.10 o                         
  -3   1   4       1024.66        936.91        19.46 o                         
  -2   1   4       6743.93       6858.23       138.78 o                         
  -1   1   4      15362.75      14990.17       524.45 o                         
   0   1   4      27944.38      25454.92       890.74 o                         
   1   1   4      11785.46      11665.97       409.15 o                         
   2   1   4       1097.73       1135.38        23.47 o                         
   3   1   4       2224.89       2264.82        50.79 o                         
   4   1   4        145.90        126.23         3.17 o                         
   5   1   4         16.55         18.47         1.08 o                         
   6   1   4       3036.58       3095.19        77.69 o                         
   7   1   4          8.65         11.73         2.86 o                         
   8   1   4         35.12         42.03         2.96 o                         
   9   1   4        338.61        337.28         6.88 o                         
  10   1   4         96.17         79.52         4.26 o                         
  11   1   4         52.78         42.09         2.84 o                         
  12   1   4        453.36        468.74         8.12 o                         
  13   1   4         43.80         38.95         3.28 o                         
  14   1   4         20.11         28.17         3.47 o                         
  15   1   4        157.05        150.45         5.45 o                         
  16   1   4         48.39         53.75         3.51 o                         
  17   1   4        158.42        162.74         6.21 o                         
  18   1   4          0.84          3.86         1.95 o                         
 -18   2   4          0.43         -1.64         1.64 o                         
 -17   2   4         67.39         73.00         3.23 o                         
 -16   2   4         58.36         55.18         3.27 o                         
 -15   2   4          4.86          2.02         2.32 o                         
 -14   2   4         25.80         25.28         3.09 o                         
 -13   2   4         27.21         28.84         2.98 o                         
 -12   2   4       1090.27       1170.52        20.08 o                         
 -11   2   4        503.79        511.07         9.75 o                         
 -10   2   4         80.40         80.75         3.36 o                         
  -9   2   4          1.39          1.29         1.66 o                         
  -8   2   4          4.31          4.91         1.59 o                         
  -7   2   4        183.55        170.39         4.20 o                         
  -6   2   4         17.52         18.79         3.50 o                         
  -5   2   4         48.16         51.20         2.99 o                         
  -4   2   4        235.53        245.78         5.54 o                         
  -3   2   4        607.96        624.68        14.02 o                         
  -2   2   4        730.67        762.67        12.89 o                         
  -1   2   4         26.60         26.15         1.63 o                         
   0   2   4        153.94        156.16         3.49 o                         
   1   2   4          0.17         -0.74         0.74 o                         
   2   2   4        237.57        231.54         4.64 o                         
   3   2   4        494.14        482.03         7.79 o                         
   4   2   4        392.78        396.93         7.20 o                         
   5   2   4        105.60         98.60         2.96 o                         
   6   2   4         21.53         16.46         2.05 o                         
   7   2   4          3.98          4.15         1.80 o                         
   8   2   4        183.24        192.30         5.68 o                         
   9   2   4        135.88        139.15         4.79 o                         
  10   2   4        316.69        326.31         7.79 o                         
  11   2   4         12.11         10.61         4.58 o                         
  12   2   4          8.82          7.64         1.98 o                         
  13   2   4          0.66          4.30         1.78 o                         
  14   2   4         17.31         22.18         3.72 o                         
  15   2   4         11.10         10.24         3.14 o                         
  16   2   4          2.35          1.55         1.64 o                         
  17   2   4         20.32         29.72         3.14 o                         
 -16   3   4          1.99          4.97         4.80 o                         
 -15   3   4         12.25          6.24         2.47 o                         
 -14   3   4         21.91         18.18         1.97 o                         
 -13   3   4          0.36          0.70         1.88 o                         
 -12   3   4          0.80         -0.87         1.56 o                         
 -11   3   4          6.34          2.36         1.60 o                         
 -10   3   4          0.02         -1.70         1.75 o                         
  -9   3   4          0.07          1.72         1.51 o                         
  -8   3   4         22.27         20.09         2.43 o                         
  -7   3   4          0.89          2.07         1.84 o                         
  -6   3   4        111.25        107.48         3.68 o                         
  -5   3   4         11.99         11.31         2.28 o                         
  -4   3   4         19.35         25.79         2.89 o                         
  -3   3   4          1.56          2.00         2.07 o                         
  -2   3   4         20.85         17.96         2.81 o                         
  -1   3   4         46.30         47.68         3.94 o                         
   0   3   4          2.55          3.99         2.11 o                         
   1   3   4         27.16         37.04         3.14 o                         
   2   3   4         41.85         39.21         2.99 o                         
   3   3   4          0.29          1.56         2.15 o                         
   4   3   4          0.18         -0.60         2.07 o                         
   5   3   4         14.70         15.00         2.10 o                         
   6   3   4         26.44         24.79         2.56 o                         
   7   3   4          0.70         -0.10         1.93 o                         
   8   3   4          0.37          0.24         1.87 o                         
   9   3   4          1.29         -0.11         1.89 o                         
  10   3   4         10.42         13.11         3.71 o                         
  11   3   4         14.42         11.36         1.85 o                         
  12   3   4          6.56          4.44         2.35 o                         
  13   3   4         22.81         17.37         3.60 o                         
  14   3   4          3.04          0.62         1.71 o                         
  15   3   4         21.71         30.91         4.51 o                         
 -14   4   4          2.30          4.24         1.95 o                         
 -13   4   4        162.22        154.78         6.31 o                         
 -12   4   4        386.40        400.19         8.75 o                         
 -11   4   4         75.82         78.25         3.33 o                         
 -10   4   4        335.26        352.23         8.37 o                         
  -9   4   4         54.68         54.41         2.80 o                         
  -8   4   4          3.53          7.07         1.62 o                         
  -7   4   4        101.42        108.69         3.70 o                         
  -6   4   4         52.08         59.57         3.37 o                         
  -5   4   4        251.42        252.75         5.61 o                         
  -4   4   4         30.52         24.98         2.32 o                         
  -3   4   4         65.16         65.13         3.64 o                         
  -2   4   4        405.15        413.70        12.44 o                         
  -1   4   4        131.73        134.61         5.09 o                         
   0   4   4          1.47          1.02         2.21 o                         
   1   4   4         43.72         40.80         3.89 o                         
   2   4   4         35.25         37.54         3.95 o                         
   3   4   4        393.85        398.11         8.22 o                         
   4   4   4        104.58        102.43         5.54 o                         
   5   4   4         90.83         87.19         4.33 o                         
   6   4   4        110.95        104.04         4.19 o                         
   7   4   4          0.32          3.87         2.23 o                         
   8   4   4         12.15          2.58         2.96 o                         
   9   4   4         81.65         66.53         4.42 o                         
  10   4   4         28.41         25.20         4.78 o                         
  11   4   4         10.85         14.92         3.19 o                         
  12   4   4         23.51         33.24        10.07 o                         
  13   4   4        149.89        149.49         9.08 o                         
 -11   5   4         13.23         17.85         4.16 o                         
 -10   5   4          1.27         -1.14         2.36 o                         
  -9   5   4        168.17        153.28         3.52 o                         
  -8   5   4        179.45        179.21         4.03 o                         
  -7   5   4         18.26         16.90         2.01 o                         
  -6   5   4        120.51        105.71         3.35 o                         
  -5   5   4          2.32          3.47         1.52 o                         
  -4   5   4          0.18          0.78         1.85 o                         
  -3   5   4        494.44        542.00        10.22 o                         
  -2   5   4         80.29         95.72         3.95 o                         
  -1   5   4        675.77        764.09        15.82 o                         
   0   5   4       1439.32       1650.35        30.80 o                         
   1   5   4         60.18         79.23         3.76 o                         
   2   5   4        257.26        267.44         8.00 o                         
   3   5   4         73.09         77.23         3.94 o                         
   4   5   4         52.75         58.48         3.24 o                         
   5   5   4        140.59        132.73         4.27 o                         
   6   5   4          4.52          5.13         4.13 o                         
   7   5   4        107.75        103.20         7.62 o                         
   8   5   4         46.31         47.33         5.92 o                         
   9   5   4         11.64          2.59         3.14 o                         
  -4   6   4          1.25          0.90         1.04 o                         
  -3   6   4        200.55        190.52         4.26 o                         
  -2   6   4        345.63        352.73         7.11 o                         
  -1   6   4        273.91        272.91         8.21 o                         
   0   6   4        543.63        519.27        25.71 o                         
   1   6   4        292.77        285.66         5.87 o                         
   2   6   4          0.01          4.61         3.70 o                         
   3   6   4         68.63         66.03         6.38 o                         
 -17   0   5          0.85          1.07         2.68 o                         
 -15   0   5          6.50          8.22         2.77 o                         
 -13   0   5          8.30          6.24         4.71 o                         
 -11   0   5         12.32         16.91         8.78 o                         
  -9   0   5         24.25         27.36         6.84 o                         
  -5   0   5         47.76         46.67         1.70 o                         
  -3   0   5         49.22         49.80         1.70 o                         
  -1   0   5        114.37        108.60         3.15 o                         
   1   0   5          3.74          2.88         0.48 o                         
   3   0   5        147.48        146.47         4.07 o                         
   5   0   5         16.88         17.39         2.03 o                         
   7   0   5         34.77         40.30         4.25 o                         
   9   0   5          4.41          7.11         3.27 o                         
  11   0   5          1.80         -1.69         2.49 o                         
  13   0   5         62.57         69.66         4.51 o                         
  15   0   5         77.62         74.77         4.63 o                         
  17   0   5          5.66          5.75         2.60 o                         
 -18   1   5          3.78          0.94         1.69 o                         
 -17   1   5         62.00         63.55         3.60 o                         
 -16   1   5         52.36         43.96         3.88 o                         
 -15   1   5        384.39        386.14        10.17 o                         
 -14   1   5          0.31          2.12         2.07 o                         
 -13   1   5        562.44        532.82        11.27 o                         
 -12   1   5        254.32        265.27         6.09 o                         
 -11   1   5          6.12          5.94         1.79 o                         
 -10   1   5        104.24        111.33         3.93 o                         
  -9   1   5         27.17         18.59         2.58 o                         
  -7   1   5         22.38         17.82         3.97 o                         
  -6   1   5         14.20         18.14         1.68 o                         
  -5   1   5        494.53        500.08        10.71 o                         
  -4   1   5        119.14        117.05         3.73 o                         
  -3   1   5          4.53          7.76         1.85 o                         
  -2   1   5       3881.74       3685.77        64.84 o                         
  -1   1   5       3151.96       3097.23        54.67 o                         
   0   1   5       5625.61       5704.19       100.15 o                         
   1   1   5      13100.32      14371.74       290.45 o                         
   2   1   5       3933.39       3858.58        80.67 o                         
   3   1   5        120.21        110.61         3.41 o                         
   4   1   5        671.77        634.97        19.09 o                         
   5   1   5        116.64        119.14         2.61 o                         
   6   1   5        534.43        490.68         9.59 o                         
   7   1   5        371.77        359.93        10.44 o                         
   8   1   5         63.25         66.71         3.61 o                         
   9   1   5         51.91         56.16         2.91 o                         
  10   1   5         37.24         25.81         2.28 o                         
  11   1   5        194.42        201.99         5.69 o                         
  12   1   5        106.92        113.73         3.76 o                         
  13   1   5         11.11         10.27         2.44 o                         
  14   1   5        210.03        219.84         6.48 o                         
  15   1   5        258.72        261.48         8.22 o                         
  16   1   5         30.11         26.93         3.39 o                         
  17   1   5          1.58          2.90         1.89 o                         
 -18   2   5          7.92         12.31         2.27 o                         
 -17   2   5         42.77         44.55         3.00 o                         
 -16   2   5        117.16         97.36         6.19 o                         
 -15   2   5         73.87         55.26         3.43 o                         
 -14   2   5        316.89        309.31         6.63 o                         
 -13   2   5         62.20         56.57         4.05 o                         
 -12   2   5       4522.03       4958.65        79.31 o                         
 -11   2   5       4185.04       4414.86        70.61 o                         
 -10   2   5        601.00        560.30         9.28 o                         
  -9   2   5        164.97        166.85         4.50 o                         
  -8   2   5        333.19        330.42         6.10 o                         
  -7   2   5         46.89         52.17         4.15 o                         
  -6   2   5        216.15        218.02         6.28 o                         
  -5   2   5          4.81          6.63         1.96 o                         
  -4   2   5          0.23         -0.19         0.94 o                         
  -3   2   5       4013.73       4344.12        76.98 o                         
  -2   2   5       6940.94       7626.64       120.10 o                         
  -1   2   5         20.36         25.30         1.67 o                         
   0   2   5       1758.94       1806.92        29.17 o                         
   1   2   5        310.98        321.56         6.03 o                         
   2   2   5       1295.39       1273.35        20.58 o                         
   3   2   5       4722.66       4974.81        71.75 o                         
   4   2   5        682.55        624.74         9.90 o                         
   5   2   5         37.02         39.91         2.37 o                         
   6   2   5        168.26        154.14         4.47 o                         
   7   2   5         40.38         56.07         7.35 o                         
   8   2   5         31.64         40.02         3.10 o                         
   9   2   5         48.36         51.06         3.63 o                         
  10   2   5        384.38        371.26         9.57 o                         
  11   2   5         61.53         72.94         6.19 o                         
  12   2   5        104.45         98.92         5.20 o                         
  13   2   5          5.68         -0.53         2.36 o                         
  14   2   5          1.44         -0.67         1.79 o                         
  15   2   5         25.76         24.70         2.89 o                         
  16   2   5        137.94        152.32         4.73 o                         
  17   2   5          6.50         16.26         3.88 o                         
 -16   3   5        544.94        548.06        21.08 o                         
 -15   3   5          2.28          4.93         1.70 o                         
 -14   3   5         62.12         53.68         2.91 o                         
 -13   3   5         63.47         72.64         3.95 o                         
 -12   3   5        315.59        334.96         7.90 o                         
 -11   3   5         13.55         13.79         1.98 o                         
 -10   3   5        636.16        667.06        11.20 o                         
  -9   3   5        414.59        412.60         7.16 o                         
  -8   3   5       1691.83       1753.51        24.70 o                         
  -7   3   5         66.96         60.99         3.21 o                         
  -6   3   5          1.08          2.01         2.09 o                         
  -5   3   5        614.47        602.72        11.29 o                         
  -4   3   5        217.65        218.55         7.70 o                         
  -3   3   5         86.12        104.69         5.09 o                         
  -2   3   5        474.17        525.37        10.05 o                         
  -1   3   5        392.57        397.39         8.79 o                         
   0   3   5        284.32        235.38         6.11 o                         
   1   3   5          0.44          1.02         2.44 o                         
   2   3   5       1597.54       1622.87        25.49 o                         
   3   3   5         55.13         48.28         3.34 o                         
   4   3   5          0.77          1.56         2.53 o                         
   5   3   5        370.33        341.40         8.44 o                         
   6   3   5        761.25        810.17        23.52 o                         
   7   3   5        216.88        205.01         5.55 o                         
   8   3   5          0.18          0.38         2.19 o                         
   9   3   5        515.20        452.02        11.65 o                         
  10   3   5       1353.20       1168.71        29.57 o                         
  11   3   5         33.40         68.71         3.66 o                         
  12   3   5        106.24        106.86         4.59 o                         
  13   3   5          0.00          1.30         1.92 o                         
  14   3   5          5.63          8.20         3.16 o                         
  15   3   5         18.73          9.07         2.57 o                         
 -14   4   5          1.42          1.04         2.96 o                         
 -13   4   5         48.79         54.93         3.18 o                         
 -12   4   5        678.38        701.76        13.66 o                         
 -11   4   5        516.74        509.26        10.56 o                         
 -10   4   5         28.89         27.99         2.82 o                         
  -9   4   5          6.84          7.78         1.87 o                         
  -8   4   5         36.36         34.11         2.89 o                         
  -7   4   5        116.60        114.66         3.75 o                         
  -6   4   5        196.20        206.38         4.87 o                         
  -5   4   5        332.95        337.90         6.68 o                         
  -4   4   5         70.29         67.79         3.97 o                         
  -3   4   5         19.63         20.70         2.83 o                         
  -2   4   5        347.11        352.50         7.64 o                         
  -1   4   5         11.73         10.32         2.08 o                         
   0   4   5          4.16          5.96         2.35 o                         
   1   4   5        336.06        370.35         8.83 o                         
   2   4   5        264.15        238.68         6.74 o                         
   3   4   5        522.31        574.22        10.88 o                         
   4   4   5        210.10        227.97         5.86 o                         
   5   4   5         23.04         29.66         3.20 o                         
   6   4   5          0.55          4.99         2.27 o                         
   7   4   5          1.54          4.70         2.58 o                         
   8   4   5          1.94         -3.23         3.23 o                         
   9   4   5        352.85        303.72        14.10 o                         
  10   4   5         56.57         59.16         4.26 o                         
  11   4   5         24.60         25.36         4.32 o                         
  12   4   5          4.01          3.26         2.97 o                         
 -11   5   5          1.44          0.13         1.76 o                         
 -10   5   5          0.03          2.69         1.50 o                         
  -9   5   5          8.77          6.34         2.51 o                         
  -8   5   5        111.58        108.80         2.95 o                         
  -7   5   5         25.42         23.27         2.04 o                         
  -6   5   5          1.92          6.15         1.60 o                         
  -5   5   5         15.92         22.24         2.37 o                         
  -4   5   5         11.77         10.77         1.79 o                         
  -3   5   5         29.62         25.79         3.29 o                         
  -2   5   5         13.32         14.58         2.20 o                         
  -1   5   5         80.52         88.48         3.84 o                         
   0   5   5        230.84        257.05         6.59 o                         
   1   5   5         37.83         36.93         3.50 o                         
   2   5   5          3.24          4.21         2.15 o                         
   3   5   5          6.25          8.01         1.70 o                         
   4   5   5         74.28         71.19         3.47 o                         
   5   5   5         41.25         43.70         3.25 o                         
   6   5   5          0.71         -2.04         2.04 o                         
   7   5   5          0.15         -3.14         3.14 o                         
   8   5   5          9.15          5.17         3.14 o                         
   9   5   5          6.54          5.17         3.51 o                         
  -4   6   5          7.82         15.34         2.47 o                         
  -3   6   5          1.68          1.14         1.03 o                         
  -2   6   5          5.38          3.00         1.06 o                         
  -1   6   5          5.46          8.39         2.24 o                         
   0   6   5         19.99         23.11         2.13 o                         
   1   6   5          8.86         10.19         2.56 o                         
   2   6   5          0.42          2.06         1.40 o                         
   3   6   5          6.07          2.96         1.76 o                         
 -18   0   6          9.72         20.12         4.84 o                         
 -16   0   6        189.13        177.46         7.63 o                         
 -14   0   6        436.21        425.70        13.79 o                         
 -12   0   6        196.69        167.27         8.44 o                         
 -10   0   6        161.31        147.40        11.48 o                         
  -6   0   6       2405.50       2613.82       172.50 o                         
  -4   0   6       1573.52       1496.64        38.77 o                         
  -2   0   6       8088.23       7543.76       264.16 o                         
   0   0   6         74.14        158.95        24.36 o                         
   2   0   6      17005.85      17720.26       619.56 o                         
   4   0   6       3451.45       3291.22        81.80 o                         
   6   0   6         23.41         12.01         3.51 o                         
   8   0   6       2332.37       2275.49        86.76 o                         
  10   0   6       2300.84       2411.61        50.50 o                         
  12   0   6       4398.83       4931.93       101.49 o                         
  14   0   6       6571.12       7516.55       187.72 o                         
  16   0   6         30.38         34.73         4.44 o                         
 -18   1   6          1.38         -2.08         2.08 o                         
 -17   1   6          6.71          6.82         1.88 o                         
 -16   1   6          8.00         10.59         3.72 o                         
 -15   1   6        115.19        111.64         5.21 o                         
 -14   1   6          2.54          8.95         2.31 o                         
 -13   1   6        199.05        160.89         5.55 o                         
 -12   1   6         37.84         44.65         3.34 o                         
 -11   1   6          0.39         -0.52         1.78 o                         
 -10   1   6          3.71          9.91         1.97 o                         
  -9   1   6        785.56        784.38        15.40 o                         
  -7   1   6         12.31         17.37         4.62 o                         
  -6   1   6        201.43        172.99         4.30 o                         
  -5   1   6        211.16        195.83         4.67 o                         
  -4   1   6        849.15        826.32        15.07 o                         
  -3   1   6       1817.19       1886.30        33.56 o                         
  -2   1   6       1170.90       1094.14        19.76 o                         
  -1   1   6        408.32        373.66         7.10 o                         
   0   1   6       4096.69       4094.22        72.10 o                         
   1   1   6      24136.24      26147.44       581.88 o                         
   2   1   6      12857.92      14062.15       246.24 o                         
   3   1   6       1841.56       1916.29        35.18 o                         
   4   1   6       2853.39       2771.08        43.82 o                         
   5   1   6       3069.77       3143.65        55.60 o                         
   6   1   6        424.25        355.63         6.35 o                         
   7   1   6        446.81        458.83        18.42 o                         
   8   1   6         47.24         49.16         4.36 o                         
   9   1   6         66.74         76.55         3.28 o                         
  10   1   6        483.06        472.49         8.34 o                         
  11   1   6        117.12        120.78         4.48 o                         
  12   1   6          0.21          0.04         2.24 o                         
  13   1   6         70.88         68.89         3.26 o                         
  14   1   6        904.40        973.82        17.66 o                         
  15   1   6       1024.22       1033.53        22.57 o                         
  16   1   6        267.30        261.32         8.78 o                         
  17   1   6        115.73        101.91         5.41 o                         
 -18   2   6          2.62         -0.61         2.58 o                         
 -17   2   6          0.73          0.44         1.63 o                         
 -16   2   6         10.38          8.43         2.00 o                         
 -15   2   6         12.79          8.85         2.13 o                         
 -14   2   6          0.64          0.46         1.69 o                         
 -13   2   6          6.01          4.68         1.78 o                         
 -12   2   6        303.47        318.54         7.03 o                         
 -11   2   6       1016.83       1027.82        16.61 o                         
 -10   2   6        403.78        388.02         6.83 o                         
  -9   2   6          2.42          4.46         1.74 o                         
  -8   2   6         40.68         42.40         2.83 o                         
  -7   2   6        346.62        321.05         5.83 o                         
  -6   2   6        804.72        783.67        23.56 o                         
  -5   2   6        216.93        207.47         5.59 o                         
  -4   2   6        388.67        370.33         8.95 o                         
  -3   2   6        117.62        109.45         3.25 o                         
  -2   2   6        137.14        133.28         3.62 o                         
  -1   2   6        189.70        195.71         4.63 o                         
   0   2   6        144.42        146.90         3.81 o                         
   1   2   6        338.60        324.06         6.85 o                         
   2   2   6        349.65        337.00         6.08 o                         
   3   2   6       1585.39       1635.91        30.98 o                         
   4   2   6        192.81        174.22         3.87 o                         
   5   2   6         89.22         89.97         3.71 o                         
   6   2   6          7.31          5.38         1.70 o                         
   7   2   6          1.64          2.30         1.84 o                         
   8   2   6          0.66          2.48         2.06 o                         
   9   2   6         10.42         26.09         4.67 o                         
  10   2   6          0.13         -1.84         1.93 o                         
  11   2   6         96.03         94.27         4.38 o                         
  12   2   6         31.80         30.19         3.26 o                         
  13   2   6          6.66          6.79         3.34 o                         
  14   2   6          0.36         -0.17         1.78 o                         
  15   2   6         20.62         23.51         4.19 o                         
  16   2   6         41.38         53.47         4.45 o                         
 -16   3   6          1.43         -1.12         1.78 o                         
 -15   3   6          0.01         -1.41         1.65 o                         
 -14   3   6          0.07          2.07         1.42 o                         
 -13   3   6          1.73          0.57         1.91 o                         
 -12   3   6         56.24         59.49         3.08 o                         
 -11   3   6        133.90        140.62         3.79 o                         
 -10   3   6          6.74          8.81         1.65 o                         
  -9   3   6          0.38          1.99         1.54 o                         
  -8   3   6         45.93         39.40         2.87 o                         
  -7   3   6          6.50          6.05         1.58 o                         
  -6   3   6          2.71          1.74         1.74 o                         
  -5   3   6          0.44          1.79         2.04 o                         
  -4   3   6         14.57         10.75         2.06 o                         
  -3   3   6         18.72         16.46         2.16 o                         
  -2   3   6         22.89         20.97         2.30 o                         
  -1   3   6          9.17          9.82         2.22 o                         
   0   3   6         86.39         83.12         3.83 o                         
   1   3   6         10.91         11.67         2.11 o                         
   2   3   6          1.61          0.70         1.84 o                         
   3   3   6          8.15         10.83         1.97 o                         
   4   3   6          7.04          5.32         1.97 o                         
   5   3   6         15.78         19.79         2.44 o                         
   6   3   6          2.60          2.50         2.51 o                         
   7   3   6         19.52         14.83         3.44 o                         
   8   3   6         21.15         17.25         2.78 o                         
   9   3   6         22.47         18.06         2.68 o                         
  10   3   6          7.08          5.61         1.99 o                         
  11   3   6          0.74         -0.56         1.97 o                         
  12   3   6         59.83         56.28         3.59 o                         
  13   3   6          4.84          4.49         1.87 o                         
  14   3   6          7.02         16.63         3.59 o                         
  15   3   6          0.09         -1.89         1.89 o                         
 -14   4   6          1.28          2.42         2.40 o                         
 -13   4   6        142.28        139.47         3.98 o                         
 -12   4   6        575.09        603.79        11.96 o                         
 -11   4   6        312.46        299.03         7.82 o                         
 -10   4   6         37.03         40.17         3.20 o                         
  -9   4   6        113.02        115.73         3.52 o                         
  -8   4   6         98.81         96.22         3.30 o                         
  -7   4   6        156.51        152.74         4.14 o                         
  -6   4   6        255.50        269.08         5.74 o                         
  -5   4   6         24.43         29.57         2.93 o                         
  -4   4   6        143.71        156.19         4.68 o                         
  -3   4   6          5.44          9.18         1.95 o                         
  -2   4   6         10.75         12.97         2.33 o                         
  -1   4   6         38.20         40.24         3.53 o                         
   0   4   6         25.74         31.46         3.04 o                         
   1   4   6        810.71        870.98        17.38 o                         
   2   4   6       1253.81       1252.22        21.34 o                         
   3   4   6        114.83        113.24         4.94 o                         
   4   4   6        257.34        275.97         6.46 o                         
   5   4   6         59.14         62.25         4.01 o                         
   6   4   6         84.02         97.73         5.07 o                         
   7   4   6         13.85          9.11         3.28 o                         
   8   4   6         43.87         44.39         6.56 o                         
   9   4   6        147.13        117.08         6.31 o                         
  10   4   6         43.11         41.99         8.04 o                         
  11   4   6         33.59         39.56         5.92 o                         
  12   4   6          2.90          1.66         4.25 o                         
 -11   5   6          0.03         -0.60         1.76 o                         
 -10   5   6         24.99         21.43         2.62 o                         
  -9   5   6        103.27         93.36         2.96 o                         
  -8   5   6        168.07        155.62         3.49 o                         
  -7   5   6        196.62        207.02         4.28 o                         
  -6   5   6          1.65          4.00         2.14 o                         
  -5   5   6          2.29          0.90         1.40 o                         
  -4   5   6         19.94         25.11         2.65 o                         
  -3   5   6         62.07         63.68         4.96 o                         
  -2   5   6         92.71         94.11         4.00 o                         
  -1   5   6        751.08        826.26        17.53 o                         
   0   5   6        436.50        480.70        10.54 o                         
   1   5   6        995.45       1079.47        30.01 o                         
   2   5   6        120.16        121.36         4.24 o                         
   3   5   6        155.50        157.38         4.94 o                         
   4   5   6        192.57        188.22         5.11 o                         
   5   5   6        679.66        678.81        15.29 o                         
   6   5   6         48.06         51.14         4.48 o                         
   7   5   6         36.68         42.33         5.92 o                         
   8   5   6         36.33         36.60         5.92 o                         
  -3   6   6         57.85         52.34         2.47 o                         
  -2   6   6         32.48         30.08         2.78 o                         
  -1   6   6         19.00         24.02         2.45 o                         
   0   6   6          1.17         -1.03         1.81 o                         
   1   6   6         37.90         37.37         3.36 o                         
   2   6   6         97.72        101.15         3.99 o                         
 -19   0   7          2.75          9.24         3.88 o                         
 -17   0   7          1.19          0.63         2.55 o                         
 -15   0   7          6.08         18.17         5.17 o                         
 -13   0   7          6.67         34.55        10.90 o                         
 -11   0   7          7.23          5.12         6.04 o                         
  -9   0   7          0.35          0.00         4.62 o                         
  -5   0   7         59.68         64.62         2.42 o                         
  -3   0   7         19.89         22.02         1.57 o                         
  -1   0   7         15.86         16.49         1.11 o                         
   1   0   7         23.18         25.29         4.25 o                         
   3   0   7         35.80         36.52         1.70 o                         
   5   0   7          0.07         -0.74         0.74 o                         
   7   0   7         23.54         28.09         4.07 o                         
   9   0   7         16.63         10.88         2.40 o                         
  11   0   7        155.93        160.96         5.93 o                         
  13   0   7         54.86         60.99         5.44 o                         
  15   0   7         11.20         14.70         5.82 o                         
  17   0   7          0.70         -0.18         3.88 o                         
 -18   1   7          2.29          0.15         1.69 o                         
 -17   1   7          6.98         10.17         3.01 o                         
 -16   1   7        200.85        207.63         6.53 o                         
 -15   1   7         76.18         81.01         4.96 o                         
 -14   1   7          0.21          2.41         2.37 o                         
 -13   1   7         15.53         10.44         2.31 o                         
 -12   1   7         65.62         60.57         3.52 o                         
 -11   1   7        104.47         95.39         3.75 o                         
 -10   1   7          1.54          4.57         3.07 o                         
  -9   1   7       1233.57       1194.62        26.00 o                         
  -8   1   7        309.85        342.60         9.95 o                         
  -7   1   7          1.55          3.75         1.84 o                         
  -6   1   7         20.21         16.54         1.77 o                         
  -5   1   7        736.23        696.71        16.85 o                         
  -4   1   7        361.87        357.85         6.96 o                         
  -3   1   7       1141.82       1113.88        20.11 o                         
  -2   1   7          4.47          3.59         0.50 o                         
  -1   1   7       2591.89       2496.41        44.24 o                         
   0   1   7         16.55         15.63         1.05 o                         
   1   1   7       1596.30       1576.71        28.20 o                         
   2   1   7       2327.09       2242.84        39.84 o                         
   3   1   7        289.96        281.66         5.05 o                         
   4   1   7       2058.53       2001.16        31.90 o                         
   5   1   7        904.24        889.82        14.62 o                         
   6   1   7         67.44         80.00         2.79 o                         
   7   1   7        397.96        403.84        10.33 o                         
   8   1   7         10.72         10.91         2.14 o                         
   9   1   7         31.52         36.07         3.22 o                         
  10   1   7        368.56        360.20         9.88 o                         
  11   1   7          0.58         -0.10         1.58 o                         
  12   1   7         68.22         58.50         3.48 o                         
  13   1   7          8.91          7.81         1.83 o                         
  14   1   7        191.32        201.21         6.25 o                         
  15   1   7        147.60        147.47         5.38 o                         
  16   1   7        121.57        120.82        12.16 o                         
  17   1   7          0.33          2.77         2.22 o                         
 -18   2   7         37.24         36.12         3.50 o                         
 -17   2   7         22.03         13.14         2.27 o                         
 -16   2   7        248.09        246.31         9.64 o                         
 -15   2   7         95.73         89.41         4.41 o                         
 -14   2   7          3.06          0.95         1.66 o                         
 -13   2   7          0.01          1.93         1.74 o                         
 -12   2   7         25.59         29.73         3.60 o                         
 -11   2   7         75.81         77.97         3.53 o                         
 -10   2   7       1576.47       1581.85        36.23 o                         
  -9   2   7         52.83         55.60         2.88 o                         
  -8   2   7        165.61        167.72         4.05 o                         
  -7   2   7       2359.66       2261.53        29.15 o                         
  -6   2   7       3934.76       4073.17       102.52 o                         
  -5   2   7       2873.52       2954.30        61.56 o                         
  -4   2   7       3236.69       3424.35       149.06 o                         
  -3   2   7        119.55        145.02         5.96 o                         
  -2   2   7        263.12        244.16         5.71 o                         
  -1   2   7       1716.92       1909.13        34.45 o                         
   0   2   7        858.19        824.01        15.58 o                         
   1   2   7         75.68         80.32         2.93 o                         
   2   2   7       1146.99       1066.77        19.67 o                         
   3   2   7       5211.41       5576.88        88.07 o                         
   4   2   7        339.78        317.10         6.23 o                         
   5   2   7        116.19        120.13         9.78 o                         
   6   2   7        161.63        153.35         4.88 o                         
   7   2   7        467.32        499.55        10.41 o                         
   8   2   7          7.25          5.37         1.94 o                         
   9   2   7          3.78          8.27         2.03 o                         
  10   2   7          2.03          0.57         1.89 o                         
  11   2   7          0.08          0.13         1.91 o                         
  12   2   7         58.69         57.79         4.71 o                         
  13   2   7        133.57        131.19         4.80 o                         
  14   2   7        101.47        101.48         5.04 o                         
  15   2   7          2.42          0.63         1.88 o                         
  16   2   7         22.83         40.54         4.99 o                         
 -16   3   7          0.30         -0.61         1.51 o                         
 -15   3   7          0.52         -0.73         1.59 o                         
 -14   3   7          0.57          1.03         1.50 o                         
 -13   3   7          9.33          6.38         1.63 o                         
 -12   3   7         30.22         26.71         2.80 o                         
 -11   3   7        487.62        486.73         8.73 o                         
 -10   3   7       5809.59       6676.23        89.76 o                         
  -9   3   7        227.32        231.05         4.87 o                         
  -8   3   7        361.99        377.26         6.70 o                         
  -7   3   7        384.88        367.46         6.66 o                         
  -6   3   7       1068.34       1114.38        17.53 o                         
  -5   3   7        238.61        230.86         6.13 o                         
  -4   3   7        225.97        238.07         6.01 o                         
  -3   3   7         16.03         15.04         1.93 o                         
  -2   3   7        407.73        390.16         7.35 o                         
  -1   3   7        232.57        226.81         5.68 o                         
   0   3   7        121.84         97.85         4.14 o                         
   1   3   7        162.43        125.51         4.40 o                         
   2   3   7       1387.30       1363.83        23.50 o                         
   3   3   7         49.94         39.17         3.67 o                         
   4   3   7        173.19        181.84         5.21 o                         
   5   3   7        515.08        508.32        10.97 o                         
   6   3   7        781.55        727.21        13.14 o                         
   7   3   7        216.56        213.50         5.78 o                         
   8   3   7       1229.18       1214.01        24.06 o                         
   9   3   7         85.77         91.48         4.35 o                         
  10   3   7         41.99         48.20         3.66 o                         
  11   3   7        327.36        306.05        12.34 o                         
  12   3   7         97.17         88.21         4.11 o                         
  13   3   7         27.16         16.59         2.76 o                         
  14   3   7         19.58         25.05         3.66 o                         
  15   3   7         25.32         27.41         3.45 o                         
 -14   4   7          0.21         -0.72         1.73 o                         
 -13   4   7        303.39        297.34         6.44 o                         
 -12   4   7        286.15        303.95         6.97 o                         
 -11   4   7        243.75        237.27         5.77 o                         
 -10   4   7        144.08        153.77         4.17 o                         
  -9   4   7        215.19        218.77         5.29 o                         
  -8   4   7         34.81         42.10         2.73 o                         
  -7   4   7          1.64          2.15         1.52 o                         
  -6   4   7        223.13        239.34         5.45 o                         
  -5   4   7        296.66        314.24         7.45 o                         
  -4   4   7        186.96        221.85         5.95 o                         
  -3   4   7         59.03         70.06         3.87 o                         
  -2   4   7        436.40        430.54         8.79 o                         
  -1   4   7          9.44          7.33         2.01 o                         
   0   4   7         10.02          6.28         2.05 o                         
   1   4   7        969.61       1008.37        16.06 o                         
   2   4   7       1900.41       1987.85        32.79 o                         
   3   4   7        601.74        605.51        11.41 o                         
   4   4   7         62.76         66.51         4.55 o                         
   5   4   7         38.37         31.94         4.92 o                         
   6   4   7        289.73        285.35        21.50 o                         
   7   4   7         90.73        101.19         6.53 o                         
   8   4   7          4.03          4.36         3.24 o                         
   9   4   7          4.06          0.77         3.28 o                         
  10   4   7          6.73         22.36         6.10 o                         
  11   4   7         24.93         21.07         6.47 o                         
  12   4   7          4.73          6.28         7.95 o                         
 -11   5   7          0.17          1.86         2.22 o                         
 -10   5   7          1.64          0.34         1.52 o                         
  -9   5   7         14.00          9.58         1.75 o                         
  -8   5   7          1.84          1.02         1.19 o                         
  -7   5   7         22.56         27.99         2.18 o                         
  -6   5   7         23.61         24.01         2.03 o                         
  -5   5   7          3.79          2.09         1.35 o                         
  -4   5   7         34.51         38.71         2.87 o                         
  -3   5   7          0.85          1.50         1.48 o                         
  -2   5   7         18.00         18.75         2.18 o                         
  -1   5   7          5.48          5.23         2.08 o                         
   0   5   7          4.88          3.29         1.90 o                         
   1   5   7         27.62         32.61         3.02 o                         
   2   5   7         23.85         23.49         3.87 o                         
   3   5   7          2.32          4.72         1.89 o                         
   4   5   7          7.85          5.59         1.88 o                         
   5   5   7         25.81         22.18         6.56 o                         
   6   5   7          5.07          5.54         3.14 o                         
   7   5   7         60.88         53.63         6.47 o                         
   8   5   7         79.13         74.00         7.59 o                         
  -3   6   7         23.22         23.15         2.69 o                         
  -2   6   7          1.42          2.02         1.21 o                         
  -1   6   7          0.64          0.04         1.21 o                         
   0   6   7         30.08         31.83         3.04 o                         
   1   6   7          2.39          5.19         2.17 o                         
 -18   0   8         10.21          1.82         2.79 o                         
 -16   0   8        212.36        190.62         7.92 o                         
 -14   0   8        336.10        278.31        19.20 o                         
 -12   0   8         13.76         29.90        11.73 o                         
 -10   0   8         11.11          7.06         4.34 o                         
  -8   0   8        960.57       1126.04        40.91 o                         
  -6   0   8      12355.83      13899.33       344.21 o                         
  -4   0   8        206.36        192.87         5.58 o                         
  -2   0   8       7049.32       7264.21       180.26 o                         
   0   0   8       5310.81       5236.94       130.05 o                         
   2   0   8        818.61        849.39        21.71 o                         
   4   0   8         72.96         61.79         2.29 o                         
   6   0   8        933.28        945.33        65.49 o                         
   8   0   8       1488.11       1597.16        34.00 o                         
  10   0   8        356.05        388.01        10.40 o                         
  12   0   8        335.24        353.13         9.39 o                         
  14   0   8        196.90        205.80         8.11 o                         
  16   0   8         18.28         23.33         3.98 o                         
 -18   1   8         92.66         96.64         4.52 o                         
 -17   1   8         52.27         71.68         3.45 o                         
 -16   1   8        182.66        170.77         5.87 o                         
 -15   1   8        717.28        725.69        16.90 o                         
 -14   1   8         96.24         87.15         5.35 o                         
 -13   1   8        217.80        212.73         7.31 o                         
 -12   1   8        393.71        403.97         7.39 o                         
 -11   1   8        308.40        291.22         6.14 o                         
 -10   1   8         72.97         63.81         5.73 o                         
  -9   1   8        336.56        320.59         7.02 o                         
  -8   1   8        177.48        181.34         6.87 o                         
  -7   1   8        209.14        123.84         6.86 o                         
  -6   1   8        588.23        634.68        13.76 o                         
  -5   1   8        456.98        484.07         8.33 o                         
  -4   1   8       1182.44       1241.73        20.16 o                         
  -3   1   8          2.11          0.50         0.51 o                         
  -2   1   8        355.63        353.25         6.94 o                         
  -1   1   8       1877.30       1931.55        34.43 o                         
   0   1   8        895.17        862.28        15.77 o                         
   1   1   8        682.67        679.93        12.59 o                         
   2   1   8       1584.98       1487.14        23.89 o                         
   3   1   8          1.39          1.52         0.66 o                         
   4   1   8       1205.39       1224.76        18.15 o                         
   5   1   8        107.28        125.17         3.01 o                         
   6   1   8       2348.80       2421.46        66.45 o                         
   7   1   8       1299.06       1247.79        22.49 o                         
   8   1   8        181.70        166.93         6.51 o                         
   9   1   8          0.32         -0.36         1.53 o                         
  10   1   8        420.10        417.81         7.59 o                         
  11   1   8         98.92         85.57         3.37 o                         
  12   1   8        456.64        474.05        10.88 o                         
  13   1   8         54.76         54.64         3.39 o                         
  14   1   8        120.18        121.16         4.29 o                         
  15   1   8         62.35         61.93         3.61 o                         
  16   1   8        263.09        242.87         9.49 o                         
  17   1   8          1.77         13.37         3.05 o                         
 -18   2   8        129.82        133.23         6.58 o                         
 -17   2   8          0.49         -0.05         1.84 o                         
 -16   2   8         14.07         12.63         2.07 o                         
 -15   2   8         49.73         49.11         3.86 o                         
 -14   2   8          6.17          6.00         2.11 o                         
 -13   2   8         66.30         63.30         3.59 o                         
 -12   2   8        271.89        292.66         6.24 o                         
 -11   2   8         66.47         76.85         3.41 o                         
 -10   2   8        286.69        302.94         6.52 o                         
  -9   2   8          0.50          1.59         1.47 o                         
  -8   2   8         43.16         37.76         2.74 o                         
  -7   2   8        209.72        188.20         4.95 o                         
  -6   2   8          3.58          3.90         2.07 o                         
  -5   2   8        171.66        157.45         5.83 o                         
  -4   2   8        130.15        163.49         5.89 o                         
  -3   2   8         85.85         94.64         4.19 o                         
  -2   2   8        246.78        243.64         7.68 o                         
  -1   2   8        315.04        329.37         9.79 o                         
   0   2   8        741.51        731.42        19.59 o                         
   1   2   8        491.81        481.83        13.51 o                         
   2   2   8        149.84        142.73         7.66 o                         
   3   2   8        339.38        332.68         8.07 o                         
   4   2   8        142.44        141.42         4.11 o                         
   5   2   8         80.26         81.75         3.38 o                         
   6   2   8        257.69        233.39         6.12 o                         
   7   2   8        320.67        313.47         7.35 o                         
   8   2   8         41.44         43.99         3.40 o                         
   9   2   8          3.04          3.88         1.87 o                         
  10   2   8          4.48          1.76         2.13 o                         
  11   2   8         69.67         75.31         6.09 o                         
  12   2   8         21.72         24.81         3.20 o                         
  13   2   8         23.25         29.62         4.25 o                         
  14   2   8         11.19         11.42         3.36 o                         
  15   2   8          0.81          1.87         2.18 o                         
  16   2   8          0.13          3.39         1.76 o                         
 -16   3   8          4.27          4.86         1.65 o                         
 -15   3   8         18.94         23.28         3.12 o                         
 -14   3   8          0.19          1.50         1.39 o                         
 -13   3   8         19.09         12.55         1.75 o                         
 -12   3   8         80.23         84.88         3.46 o                         
 -11   3   8          1.22          2.51         1.79 o                         
 -10   3   8        139.64        149.05         3.88 o                         
  -9   3   8         77.80         79.33         3.17 o                         
  -8   3   8        105.19        103.01         3.40 o                         
  -7   3   8         13.21         11.12         1.98 o                         
  -6   3   8         21.27         25.42         3.50 o                         
  -5   3   8          2.91         -0.23         1.92 o                         
  -4   3   8         15.57         16.78         2.54 o                         
  -3   3   8         28.92         29.59         2.65 o                         
  -2   3   8         12.23         14.04         3.53 o                         
  -1   3   8         16.60         17.97         2.23 o                         
   0   3   8         52.29         51.08         3.39 o                         
   1   3   8          1.17         -2.01         2.01 o                         
   2   3   8         28.29         26.76         2.94 o                         
   3   3   8         21.25         27.29         3.07 o                         
   4   3   8         46.56         51.12         3.67 o                         
   5   3   8          5.52          3.82         2.27 o                         
   6   3   8         42.98         39.29         3.69 o                         
   7   3   8          1.60          3.36         2.54 o                         
   8   3   8          2.01          2.53         2.84 o                         
   9   3   8          6.91          4.17         2.09 o                         
  10   3   8          5.94          3.15         2.11 o                         
  11   3   8          1.71         -1.42         2.09 o                         
  12   3   8          1.29          3.75         1.98 o                         
  13   3   8          0.03          4.02         1.93 o                         
  14   3   8          0.12          2.15         4.34 o                         
 -14   4   8         49.85         45.91         8.05 o                         
 -13   4   8          0.96          0.15         1.39 o                         
 -12   4   8         12.04         19.23         2.41 o                         
 -11   4   8        153.26        157.84         4.97 o                         
 -10   4   8        106.94        108.06         3.22 o                         
  -9   4   8          0.81          0.30         1.42 o                         
  -8   4   8         17.81         20.36         2.38 o                         
  -7   4   8         32.01         29.90         2.47 o                         
  -6   4   8         74.72         83.54         3.34 o                         
  -5   4   8          0.05         -1.45         1.81 o                         
  -4   4   8         76.07         85.77         4.44 o                         
  -3   4   8         25.57         26.38         3.17 o                         
  -2   4   8        752.22        768.63        13.97 o                         
  -1   4   8        280.28        270.35         6.46 o                         
   0   4   8        166.80        181.17         4.60 o                         
   1   4   8         92.95         90.08         3.73 o                         
   2   4   8        808.38        843.55        13.70 o                         
   3   4   8       1022.08       1050.88        19.82 o                         
   4   4   8        209.03        200.54        11.18 o                         
   5   4   8         14.71         14.74         5.39 o                         
   6   4   8        150.87        138.17        13.88 o                         
   7   4   8          9.11          9.60         4.43 o                         
   8   4   8          7.74          5.09         3.59 o                         
   9   4   8         78.40         86.75         7.77 o                         
  10   4   8         69.66         55.48         7.03 o                         
  11   4   8        124.58        106.43         8.33 o                         
 -10   5   8          5.48          5.06         2.21 o                         
  -9   5   8          3.74          6.19         1.30 o                         
  -8   5   8         21.41         20.11         2.36 o                         
  -7   5   8         20.34         15.56         1.66 o                         
  -6   5   8        387.47        377.28         6.95 o                         
  -5   5   8         75.97         64.55         2.70 o                         
  -4   5   8          7.25         10.45         1.72 o                         
  -3   5   8          8.75          5.10         1.49 o                         
  -2   5   8          1.73          0.77         1.52 o                         
  -1   5   8        127.60        132.69         4.01 o                         
   0   5   8        360.93        350.34         7.19 o                         
   1   5   8        219.02        231.50         5.85 o                         
   2   5   8        277.72        253.78         6.07 o                         
   3   5   8         20.52         20.60         2.72 o                         
   4   5   8         25.10         26.16         4.62 o                         
   5   5   8         62.87         51.64         4.69 o                         
   6   5   8        491.47        489.87        19.73 o                         
   7   5   8        245.53        192.90        10.39 o                         
  -1   6   8          0.13          1.85         2.22 o                         
 -19   0   9          2.55         -1.11         3.33 o                         
 -17   0   9          0.33         -2.55         2.55 o                         
 -15   0   9         30.01         38.08         7.02 o                         
 -13   0   9         11.15         10.95         3.89 o                         
 -11   0   9          0.64          6.25         4.16 o                         
  -9   0   9          0.00          7.26         3.99 o                         
  -5   0   9         36.96         32.40         2.50 o                         
  -3   0   9          6.09          4.63         0.84 o                         
  -1   0   9          0.20         -0.14         0.58 o                         
   1   0   9          7.53          8.92         1.37 o                         
   3   0   9          2.16          2.89         1.30 o                         
   5   0   9         17.41         14.72         2.15 o                         
   7   0   9         29.86         27.97         2.76 o                         
   9   0   9         93.97         94.74         4.65 o                         
  11   0   9          5.84          6.50         2.41 o                         
  13   0   9          1.69         -1.74         2.33 o                         
  15   0   9         16.22         20.02         3.62 o                         
 -18   1   9         15.59          9.99         4.27 o                         
 -17   1   9          0.71          0.54         1.63 o                         
 -16   1   9         12.41          6.06         2.10 o                         
 -15   1   9        526.49        528.22        13.58 o                         
 -14   1   9        129.98        115.80         5.90 o                         
 -13   1   9        347.85        387.75        17.84 o                         
 -12   1   9         66.24         64.68         3.63 o                         
 -11   1   9          1.20          3.14         1.82 o                         
 -10   1   9        179.14        161.91         4.34 o                         
  -9   1   9        197.87        193.91         5.79 o                         
  -8   1   9          0.13          0.55         2.34 o                         
  -7   1   9         34.70         28.28         5.55 o                         
  -6   1   9        390.95        394.37        10.36 o                         
  -5   1   9         14.32         17.67         1.78 o                         
  -4   1   9        256.15        240.70         4.74 o                         
  -3   1   9       1271.77       1256.82        30.18 o                         
  -2   1   9        416.55        421.81        10.92 o                         
  -1   1   9       1189.61       1240.91        22.59 o                         
   0   1   9        332.77        303.92         5.95 o                         
   1   1   9        130.88        123.33         3.21 o                         
   2   1   9         47.23         45.15         1.72 o                         
   3   1   9        162.58        142.22         3.50 o                         
   4   1   9         17.23         17.15         1.60 o                         
   5   1   9          2.89          6.49         1.37 o                         
   6   1   9       1066.88       1074.49        23.58 o                         
   7   1   9        135.93        138.73         3.86 o                         
   8   1   9         47.80         44.00         2.95 o                         
   9   1   9          8.72          9.70         1.60 o                         
  10   1   9        158.47        154.63         4.28 o                         
  11   1   9          8.49          5.62         2.02 o                         
  12   1   9        187.40        198.93         6.16 o                         
  13   1   9        493.47        521.88        16.19 o                         
  14   1   9         21.47         29.43         3.48 o                         
  15   1   9          6.25          8.20         3.41 o                         
  16   1   9        127.69        126.88         5.03 o                         
 -17   2   9        115.16        137.28         4.77 o                         
 -16   2   9         19.36         13.50         3.36 o                         
 -15   2   9         11.51          9.99         2.40 o                         
 -14   2   9         32.51         32.14         2.93 o                         
 -13   2   9        794.68        794.27        18.51 o                         
 -12   2   9       1073.54       1129.66        17.80 o                         
 -11   2   9        177.94        200.93         4.92 o                         
 -10   2   9        382.40        421.82         7.97 o                         
  -9   2   9         72.52         68.71         3.19 o                         
  -8   2   9         12.76         11.71         2.23 o                         
  -7   2   9         98.91         82.96         3.58 o                         
  -6   2   9        455.59        482.75         7.51 o                         
  -5   2   9         69.44         66.96         5.92 o                         
  -4   2   9          7.11         29.33         6.19 o                         
  -3   2   9       2365.32       2698.87        68.34 o                         
  -2   2   9       1906.59       2093.71        53.40 o                         
  -1   2   9        680.45        636.54        17.38 o                         
   0   2   9       4695.98       5129.53       128.32 o                         
   1   2   9       6768.60       6968.11       215.89 o                         
   2   2   9         88.37         81.14         3.51 o                         
   3   2   9        105.90        109.83         4.06 o                         
   4   2   9        726.64        660.02        14.74 o                         
   5   2   9        336.51        329.47        10.99 o                         
   6   2   9        684.35        696.74        13.82 o                         
   7   2   9        170.05        155.94         4.93 o                         
   8   2   9          1.41          3.82         2.11 o                         
   9   2   9         36.84         23.23         2.97 o                         
  10   2   9        523.85        468.13        10.06 o                         
  11   2   9        369.96        334.63         9.06 o                         
  12   2   9         59.48         48.22         3.65 o                         
  13   2   9         20.32         16.83         3.97 o                         
  14   2   9         32.34         28.31         2.76 o                         
  15   2   9         13.57         13.66         3.01 o                         
  16   2   9         78.05         85.04         4.53 o                         
 -16   3   9          0.22         -0.14         1.67 o                         
 -15   3   9          9.96          5.89         3.51 o                         
 -14   3   9        692.65        705.65        12.34 o                         
 -13   3   9          1.64          1.45         1.51 o                         
 -12   3   9       2611.89       2932.83        50.40 o                         
 -11   3   9        533.70        589.81        10.20 o                         
 -10   3   9       1137.15       1215.26        17.62 o                         
  -9   3   9        661.68        705.33        10.93 o                         
  -8   3   9       1213.31       1234.76        17.85 o                         
  -7   3   9        463.01        470.62         8.58 o                         
  -6   3   9        989.82       1020.12        16.22 o                         
  -5   3   9        502.26        457.21         9.15 o                         
  -4   3   9        236.56        247.15         5.39 o                         
  -3   3   9         72.01         83.27         4.81 o                         
  -2   3   9       1370.47       1458.94        22.34 o                         
  -1   3   9        359.85        379.96         7.30 o                         
   0   3   9        139.75        124.53         5.44 o                         
   1   3   9         57.13         54.89         3.66 o                         
   2   3   9         55.86         78.14         4.22 o                         
   3   3   9        151.96        138.57         4.71 o                         
   4   3   9         78.70        100.52         6.31 o                         
   5   3   9        171.29        157.74        10.93 o                         
   6   3   9        677.19        700.18        17.87 o                         
   7   3   9          0.01          1.02         2.31 o                         
   8   3   9        787.80        693.22        12.86 o                         
   9   3   9          4.65          1.95         2.59 o                         
  10   3   9       1099.62       1092.97        24.12 o                         
  11   3   9        182.15        178.91         5.88 o                         
  12   3   9         18.89         24.63         3.36 o                         
  13   3   9          1.48          1.98         1.98 o                         
  14   3   9          0.27          2.25         3.88 o                         
 -14   4   9         29.63         22.18         3.88 o                         
 -13   4   9         57.51         54.66         2.76 o                         
 -12   4   9         15.87         15.84         2.68 o                         
 -11   4   9         24.97         26.75         2.42 o                         
 -10   4   9          5.97          6.54         1.68 o                         
  -9   4   9        118.01        121.40         3.64 o                         
  -8   4   9         61.38         70.91         2.98 o                         
  -7   4   9        115.28        137.90         3.88 o                         
  -6   4   9          1.44          1.13         1.53 o                         
  -5   4   9         71.06         76.65         3.52 o                         
  -4   4   9        113.82        126.01         4.39 o                         
  -3   4   9         38.62         36.24         3.32 o                         
  -2   4   9       1285.57       1333.82        22.72 o                         
  -1   4   9        320.88        327.45         7.28 o                         
   0   4   9        383.42        382.07         7.27 o                         
   1   4   9        325.09        350.93         7.01 o                         
   2   4   9         51.44         58.36         4.29 o                         
   3   4   9       1002.48       1032.73        17.89 o                         
   4   4   9        352.59        351.00         8.93 o                         
   5   4   9        113.86         85.29         6.45 o                         
   6   4   9        149.01        133.92         7.64 o                         
   7   4   9         16.28         25.37         6.29 o                         
   8   4   9          9.97          2.59         4.62 o                         
   9   4   9          0.10         -3.88         4.80 o                         
  10   4   9        163.54        148.71         9.63 o                         
  11   4   9        163.52        158.57        10.75 o                         
 -10   5   9          8.41          9.32         2.55 o                         
  -9   5   9          0.07         -1.38         1.38 o                         
  -8   5   9          1.19          1.22         1.17 o                         
  -7   5   9         19.34         18.69         1.87 o                         
  -6   5   9         30.47         28.83         2.65 o                         
  -5   5   9          6.19          5.51         1.43 o                         
  -4   5   9          3.63          4.38         1.40 o                         
  -3   5   9          7.57          5.04         1.41 o                         
  -2   5   9          1.09          6.01         5.47 o                         
  -1   5   9         48.82         46.15         2.91 o                         
   0   5   9        144.04        137.97         4.09 o                         
   1   5   9          9.43          7.09         1.76 o                         
   2   5   9         25.99         18.51         3.60 o                         
   3   5   9          0.11          0.84         2.06 o                         
   4   5   9          9.98          8.62         2.60 o                         
   5   5   9          5.54          2.22         3.70 o                         
   6   5   9         52.27         47.34         7.77 o                         
 -18   0  10          2.89          4.74         2.83 o                         
 -16   0  10         54.53         50.03         5.53 o                         
 -14   0  10       1948.45       1785.86        66.09 o                         
 -12   0  10        228.15        183.24         9.05 o                         
 -10   0  10        436.28        385.73        13.20 o                         
  -6   0  10        435.03        435.87        12.78 o                         
  -4   0  10         22.34         15.53         2.40 o                         
  -2   0  10          0.03          2.16         2.96 o                         
   0   0  10       5833.01       5711.64       142.14 o                         
   2   0  10        193.87        238.21         5.81 o                         
   4   0  10       2320.36       2272.05        97.36 o                         
   6   0  10       2424.16       2539.81        64.90 o                         
   8   0  10       2240.90       2508.73        54.15 o                         
  10   0  10       1196.57       1308.22        28.46 o                         
  12   0  10        917.08       1018.12        22.66 o                         
  14   0  10        416.51        418.29        10.47 o                         
  16   0  10        406.86        403.71        16.37 o                         
 -18   1  10         32.78         31.51         2.99 o                         
 -17   1  10          0.29          0.71         1.71 o                         
 -16   1  10          4.72          5.92         2.41 o                         
 -15   1  10        393.42        380.70        21.89 o                         
 -14   1  10        169.84        137.47         5.38 o                         
 -13   1  10        319.56        350.45         9.24 o                         
 -12   1  10          0.47          0.52         1.72 o                         
 -11   1  10        121.92         98.56         3.69 o                         
 -10   1  10         28.60         28.40         2.78 o                         
  -9   1  10        146.66        135.41         4.47 o                         
  -8   1  10        291.54        302.71         7.81 o                         
  -7   1  10        845.63        714.48        39.13 o                         
  -6   1  10        488.86        483.71         8.98 o                         
  -5   1  10       1070.11        985.56        16.33 o                         
  -4   1  10        287.21        262.36         5.09 o                         
  -3   1  10         23.22         25.26         1.88 o                         
  -2   1  10        737.85        746.29        12.51 o                         
  -1   1  10       7488.88       8256.83       129.85 o                         
   0   1  10        131.07        127.74         2.92 o                         
   1   1  10       2706.80       2748.80        43.76 o                         
   2   1  10       2613.48       2616.67        38.08 o                         
   3   1  10         17.15         10.43         1.67 o                         
   4   1  10        550.25        547.87         9.06 o                         
   5   1  10         87.97         89.82         5.42 o                         
   6   1  10        204.31        191.03         6.09 o                         
   7   1  10          4.71          6.16         1.65 o                         
   8   1  10        100.44         82.87         4.04 o                         
   9   1  10        214.89        233.70         5.15 o                         
  10   1  10        372.21        376.93         7.06 o                         
  11   1  10          2.16          4.28         1.95 o                         
  12   1  10          0.01         -1.66         1.94 o                         
  13   1  10       2458.38       2641.38        45.25 o                         
  14   1  10       1172.75       1221.40        22.93 o                         
  15   1  10        132.82        121.00         5.35 o                         
  16   1  10          3.98          5.67         3.42 o                         
 -17   2  10         23.61         26.66         3.20 o                         
 -16   2  10          0.00         -0.24         1.68 o                         
 -15   2  10          1.23          0.30         1.82 o                         
 -14   2  10         31.52         38.98         3.89 o                         
 -13   2  10        234.08        240.58         5.52 o                         
 -12   2  10        124.94        123.60         4.43 o                         
 -11   2  10         31.68         35.43         3.28 o                         
 -10   2  10        309.99        305.09         6.23 o                         
  -9   2  10         51.09         57.72         3.00 o                         
  -8   2  10          2.78          2.81         1.83 o                         
  -7   2  10          5.16          4.21         2.04 o                         
  -6   2  10          4.50          6.47         1.93 o                         
  -5   2  10         40.71         40.97         3.23 o                         
  -4   2  10         54.22         41.42         5.55 o                         
  -3   2  10        552.16        571.98        15.95 o                         
  -2   2  10        444.43        477.92        13.69 o                         
  -1   2  10         28.23         13.12         4.44 o                         
   0   2  10        485.94        491.82        13.96 o                         
   1   2  10       1114.81       1083.72        41.91 o                         
   2   2  10       1536.19       1445.66        37.26 o                         
   3   2  10       1100.83       1078.49        20.19 o                         
   4   2  10         19.44         51.88        12.47 o                         
   5   2  10         18.98         17.92         2.60 o                         
   6   2  10         94.21         94.88         4.63 o                         
   7   2  10          8.78          7.68         1.99 o                         
   8   2  10         50.27         49.42         3.72 o                         
   9   2  10         60.90         52.81         3.52 o                         
  10   2  10        115.48         99.73         4.23 o                         
  11   2  10         84.55         79.71         3.83 o                         
  12   2  10         87.71         72.36         4.42 o                         
  13   2  10         29.19         30.00         3.34 o                         
  14   2  10         36.79         33.16         3.89 o                         
  15   2  10         86.05         98.04         3.72 o                         
 -16   3  10          3.77          1.54         1.39 o                         
 -15   3  10          3.88          1.30         1.58 o                         
 -14   3  10          6.66          9.13         2.39 o                         
 -13   3  10          3.05          3.37         2.10 o                         
 -12   3  10          4.71          6.48         2.08 o                         
 -11   3  10         71.73         75.93         3.71 o                         
 -10   3  10         28.81         40.38         3.28 o                         
  -9   3  10          0.83          3.48         1.50 o                         
  -8   3  10         30.22         33.28         2.77 o                         
  -7   3  10         57.51         55.30         3.21 o                         
  -6   3  10         54.59         53.58         4.75 o                         
  -5   3  10          8.94          9.50         2.02 o                         
  -4   3  10        117.75        129.93         4.06 o                         
  -3   3  10          6.52          4.87         1.64 o                         
  -2   3  10          0.79          2.03         2.25 o                         
  -1   3  10          4.71          4.07         1.82 o                         
   0   3  10         32.44         34.24         3.48 o                         
   1   3  10          8.53          8.87         2.12 o                         
   2   3  10          5.87          9.64         4.11 o                         
   3   3  10          0.00          4.63         2.20 o                         
   4   3  10          5.68          5.60         2.60 o                         
   5   3  10          2.57          0.61         3.20 o                         
   6   3  10         32.02         29.94         3.38 o                         
   7   3  10         90.17         84.18         5.69 o                         
   8   3  10          0.01         -1.95         2.13 o                         
   9   3  10         25.96         27.19         3.27 o                         
  10   3  10          2.44          0.27         2.20 o                         
  11   3  10         13.47          7.91         3.17 o                         
  12   3  10          0.48         -0.72         2.53 o                         
  13   3  10          3.95         -2.94         2.94 o                         
  14   3  10          2.31          1.28         2.69 o                         
 -14   4  10         40.51         35.69         4.07 o                         
 -13   4  10         75.16         68.87         2.99 o                         
 -12   4  10         14.60          9.74         2.99 o                         
 -11   4  10          0.49          0.87         1.53 o                         
 -10   4  10         86.41         84.80         2.86 o                         
  -9   4  10          2.68          1.86         1.90 o                         
  -8   4  10         96.02        110.72         3.44 o                         
  -7   4  10        115.74        116.27         4.17 o                         
  -6   4  10          6.97          6.43         1.79 o                         
  -5   4  10         36.03         43.75         4.80 o                         
  -4   4  10         12.77         12.02         2.24 o                         
  -3   4  10          0.01         -0.28         3.21 o                         
  -2   4  10        287.23        281.86         6.56 o                         
  -1   4  10          0.20         -0.08         1.78 o                         
   0   4  10        416.55        415.77         7.75 o                         
   1   4  10        726.69        767.48        13.79 o                         
   2   4  10         93.27         89.79         4.06 o                         
   3   4  10         33.22         32.54         3.80 o                         
   4   4  10        288.58        287.28         7.57 o                         
   5   4  10        242.17        208.07         7.86 o                         
   6   4  10        167.67        161.45        12.22 o                         
   7   4  10         34.31         33.27         9.24 o                         
   8   4  10          1.65          2.22         7.39 o                         
   9   4  10         38.00         21.63         5.73 o                         
  10   4  10          6.71         29.38         8.68 o                         
 -10   5  10         20.93         20.65         2.09 o                         
  -9   5  10          0.39          0.45         1.30 o                         
  -8   5  10          0.93          2.15         1.19 o                         
  -7   5  10        156.80        155.11         3.56 o                         
  -6   5  10         46.20         42.34         2.33 o                         
  -5   5  10         61.54         50.93         2.54 o                         
  -4   5  10        268.86        267.28         5.19 o                         
  -3   5  10          7.74          5.23         1.40 o                         
  -2   5  10         69.16         63.41         2.82 o                         
  -1   5  10        305.96        281.60         5.96 o                         
   0   5  10        251.55        237.35         5.86 o                         
   1   5  10        127.74        131.68         4.64 o                         
   2   5  10        148.40        145.71         4.98 o                         
   3   5  10          0.39         -1.20         2.48 o                         
   4   5  10        155.74        152.47         7.78 o                         
   5   5  10        154.36        136.29        11.11 o                         
 -17   0  11          4.82         -0.48         6.74 o                         
 -15   0  11          2.99          3.00         2.68 o                         
 -13   0  11         34.41         39.08        10.17 o                         
 -11   0  11          5.54          4.31         4.43 o                         
  -9   0  11          2.46          3.86         5.64 o                         
  -7   0  11         79.77         77.68         4.82 o                         
  -5   0  11         27.40         24.11         2.58 o                         
  -3   0  11         11.91         12.90         2.04 o                         
  -1   0  11         60.31         54.01         2.68 o                         
   1   0  11         75.79         77.13         5.05 o                         
   3   0  11         19.18         20.93         2.33 o                         
   5   0  11        123.87        106.83         7.59 o                         
   7   0  11          7.81          9.08         2.39 o                         
   9   0  11         62.92         65.96         4.38 o                         
  11   0  11         98.66        103.30         5.21 o                         
  13   0  11          6.84          6.11         2.94 o                         
  15   0  11         46.92         47.64         4.89 o                         
 -18   1  11          0.07          0.14         2.47 o                         
 -17   1  11         20.82         23.41         3.00 o                         
 -16   1  11          5.51          2.98         2.11 o                         
 -15   1  11          2.06          1.32         2.41 o                         
 -14   1  11        111.08        101.92         4.51 o                         
 -13   1  11         34.91         32.83         3.48 o                         
 -12   1  11          2.43          4.33         1.98 o                         
 -11   1  11         56.59         48.80         4.07 o                         
 -10   1  11         94.18         90.06         3.62 o                         
  -9   1  11          4.18          4.19         1.84 o                         
  -8   1  11         90.31        101.10         4.37 o                         
  -7   1  11       1681.33       1573.73        33.48 o                         
  -6   1  11          9.18          8.78         2.72 o                         
  -5   1  11         42.70         36.41         2.83 o                         
  -4   1  11          0.27          1.52         1.84 o                         
  -3   1  11        812.86        768.99        12.98 o                         
  -2   1  11        192.86        202.24         4.25 o                         
  -1   1  11       2271.41       2323.85        41.66 o                         
   0   1  11        689.14        661.27        12.63 o                         
   1   1  11        214.42        189.45         3.73 o                         
   2   1  11        735.31        681.02        12.59 o                         
   3   1  11         51.35         46.39         2.22 o                         
   4   1  11        162.00        162.12         3.94 o                         
   5   1  11          0.79         -0.13         1.50 o                         
   6   1  11         12.40         11.63         1.81 o                         
   7   1  11         48.45         50.48         2.89 o                         
   8   1  11         22.89         19.44         2.13 o                         
   9   1  11         84.90         91.48         3.37 o                         
  10   1  11         36.49         42.15         4.29 o                         
  11   1  11         35.13         43.99         3.20 o                         
  12   1  11        202.02        203.38         5.13 o                         
  13   1  11        467.28        489.84        11.10 o                         
  14   1  11        326.32        335.74         9.15 o                         
  15   1  11         95.31         87.26         5.17 o                         
  16   1  11         15.94         17.67         3.24 o                         
 -17   2  11        251.58        239.71         7.58 o                         
 -16   2  11          0.00          0.62         1.63 o                         
 -15   2  11        118.87        104.31         4.98 o                         
 -14   2  11         21.61         28.81         3.66 o                         
 -13   2  11        214.39        212.72         4.63 o                         
 -12   2  11         25.68         32.59         3.91 o                         
 -11   2  11        750.35        795.87        13.20 o                         
 -10   2  11       3901.47       4238.40        62.05 o                         
  -9   2  11        472.81        487.40        10.13 o                         
  -8   2  11         97.88         93.25         3.69 o                         
  -7   2  11          1.12          6.78         2.06 o                         
  -6   2  11        324.79        307.85         7.92 o                         
  -5   2  11          0.08          9.73         3.85 o                         
  -4   2  11         58.02         59.45         3.26 o                         
  -3   2  11       2071.27       2086.11        53.47 o                         
  -2   2  11       1428.08       1454.38        53.47 o                         
  -1   2  11        224.04        187.81         9.83 o                         
   0   2  11          1.96         -0.50         2.04 o                         
   1   2  11        685.67        763.52        40.67 o                         
   2   2  11       9970.09      10434.32       211.94 o                         
   3   2  11       3075.23       3210.81        66.24 o                         
   4   2  11          0.19          0.87         2.09 o                         
   5   2  11        227.82        227.86         6.70 o                         
   6   2  11        576.63        580.54        11.95 o                         
   7   2  11          5.57          5.70         2.10 o                         
   8   2  11         40.91         48.56         4.00 o                         
   9   2  11         52.05         59.11         7.21 o                         
  10   2  11         55.93         45.69         3.47 o                         
  11   2  11        488.30        428.38        14.14 o                         
  12   2  11        219.47        183.48         5.28 o                         
  13   2  11          0.29          1.59         1.69 o                         
  14   2  11        117.90        107.57         3.62 o                         
  15   2  11        366.31        359.34        10.88 o                         
 -16   3  11          2.42          2.47         1.42 o                         
 -15   3  11        127.51        136.43         4.46 o                         
 -14   3  11         71.55         68.01         2.67 o                         
 -13   3  11        275.78        256.65         5.24 o                         
 -12   3  11        559.67        627.48        10.70 o                         
 -11   3  11         96.23        106.59         3.59 o                         
 -10   3  11       5970.45       6917.43        92.86 o                         
  -9   3  11       1229.46       1263.79        18.29 o                         
  -8   3  11        574.37        586.07        10.17 o                         
  -7   3  11         11.34         10.37         1.88 o                         
  -6   3  11       1410.91       1444.31        22.26 o                         
  -5   3  11         84.94         95.49         6.37 o                         
  -4   3  11          5.97          6.84         1.75 o                         
  -3   3  11          0.92          0.64         1.71 o                         
  -2   3  11        890.02        853.09        13.85 o                         
  -1   3  11        140.94        170.69         4.97 o                         
   0   3  11         49.09         51.10         5.24 o                         
   1   3  11        495.33        472.87         9.41 o                         
   2   3  11       3622.99       3636.36        88.40 o                         
   3   3  11          0.14         -3.19         3.19 o                         
   4   3  11       3384.77       3428.41        71.03 o                         
   5   3  11       1442.52       1494.39        32.22 o                         
   6   3  11         35.12         37.89         3.45 o                         
   7   3  11         86.23         86.35         4.29 o                         
   8   3  11          0.05          2.11         2.18 o                         
   9   3  11         55.20         45.12         3.83 o                         
  10   3  11         74.30         71.59         4.04 o                         
  11   3  11         11.30         14.67         3.86 o                         
  12   3  11          0.29          1.39         2.11 o                         
  13   3  11         31.59         36.32         3.64 o                         
 -13   4  11          9.79         10.38         1.87 o                         
 -12   4  11          0.74          2.07         1.46 o                         
 -11   4  11        211.70        213.63         4.84 o                         
 -10   4  11        170.50        178.07         4.51 o                         
  -9   4  11        116.55        139.26         3.70 o                         
  -8   4  11        585.13        661.41        11.02 o                         
  -7   4  11        236.38        245.78         5.25 o                         
  -6   4  11         91.67        108.94         4.90 o                         
  -5   4  11         17.82         13.60         2.51 o                         
  -4   4  11         58.08         66.20         3.57 o                         
  -3   4  11         18.99         19.05         2.61 o                         
  -2   4  11         22.17         15.69         3.16 o                         
  -1   4  11          4.80          3.58         1.73 o                         
   0   4  11        403.37        412.48         8.33 o                         
   1   4  11        516.28        518.08         9.92 o                         
   2   4  11        497.46        523.80        10.04 o                         
   3   4  11         30.41         28.55         3.51 o                         
   4   4  11        146.71        169.63         8.98 o                         
   5   4  11         23.73         25.34         6.71 o                         
   6   4  11        244.86        223.53        14.09 o                         
   7   4  11         33.19         18.85        11.09 o                         
   8   4  11         50.82         66.19        10.54 o                         
   9   4  11        100.47        111.19        11.66 o                         
 -10   5  11          1.01          0.63         1.40 o                         
  -9   5  11          0.02          0.13         1.37 o                         
  -8   5  11          0.12          0.96         1.22 o                         
  -7   5  11          0.73          0.26         1.16 o                         
  -6   5  11          1.37         -0.72         1.33 o                         
  -5   5  11          3.98          3.69         1.25 o                         
  -4   5  11         23.38         25.67         2.34 o                         
  -3   5  11          1.25          0.76         1.40 o                         
  -2   5  11          0.08          2.26         1.57 o                         
  -1   5  11          0.30         -1.56         1.67 o                         
   0   5  11          0.33         -0.42         1.88 o                         
   1   5  11          0.00         -0.43         1.91 o                         
   2   5  11         25.12         17.03         2.56 o                         
   3   5  11          0.32          1.02         4.71 o                         
 -18   0  12        659.06        754.81        28.98 o                         
 -16   0  12        241.90        197.48         7.85 o                         
 -14   0  12        463.60        495.38        20.17 o                         
 -12   0  12        650.52        573.24        17.19 o                         
 -10   0  12         97.05         77.24         6.47 o                         
  -8   0  12       2186.77       2029.69        85.40 o                         
  -6   0  12        376.96        392.41        16.17 o                         
  -4   0  12        197.69        164.41         9.83 o                         
  -2   0  12         96.12        111.14         4.63 o                         
   0   0  12       2017.49       1989.29        47.33 o                         
   2   0  12         12.82          9.88         2.72 o                         
   4   0  12        611.76        579.67        25.58 o                         
   6   0  12       9026.32      10125.02       205.86 o                         
   8   0  12        124.05        134.00         5.72 o                         
  10   0  12        274.62        305.39        11.13 o                         
  12   0  12        753.75        749.45        17.23 o                         
  14   0  12         75.14         79.59         5.18 o                         
 -18   1  12         81.61         84.38         3.52 o                         
 -17   1  12         47.89         46.31         4.60 o                         
 -16   1  12         18.07          7.69         2.08 o                         
 -15   1  12          0.33          0.89         2.33 o                         
 -14   1  12         10.41          6.31         2.15 o                         
 -13   1  12         51.94         63.65         3.88 o                         
 -12   1  12         67.51         70.22         3.54 o                         
 -11   1  12        133.70        127.01         4.34 o                         
 -10   1  12        176.67        176.04         5.61 o                         
  -9   1  12         60.38         59.31         3.37 o                         
  -8   1  12          0.00          0.66         2.11 o                         
  -7   1  12       1966.14       1944.09        35.47 o                         
  -6   1  12        172.26        220.37         6.39 o                         
  -5   1  12       1832.23       1893.51        39.65 o                         
  -4   1  12        260.76        256.43         6.78 o                         
  -3   1  12       1133.57       1166.25        24.87 o                         
  -2   1  12        942.86        962.35        20.75 o                         
  -1   1  12       2523.71       2608.94        53.94 o                         
   0   1  12        666.66        689.61        15.25 o                         
   1   1  12        578.86        550.70        10.80 o                         
   2   1  12         49.04         43.94         2.63 o                         
   3   1  12         58.00         56.09         2.82 o                         
   4   1  12        277.22        284.68        14.37 o                         
   5   1  12        437.20        420.65        14.86 o                         
   6   1  12        248.99        264.99         5.95 o                         
   7   1  12          8.82          7.40         1.80 o                         
   8   1  12         35.79         45.09         2.91 o                         
   9   1  12       1122.31       1165.80        18.14 o                         
  10   1  12        115.67        123.38         4.07 o                         
  11   1  12          0.46          0.15         1.90 o                         
  12   1  12          0.04          1.56         2.37 o                         
  13   1  12        346.00        358.10         7.26 o                         
  14   1  12        206.58        218.42         5.58 o                         
  15   1  12         80.23         71.32         4.89 o                         
 -17   2  12        141.89        147.32         9.36 o                         
 -16   2  12          0.01         -0.20         1.82 o                         
 -15   2  12          2.55          2.05         1.79 o                         
 -14   2  12         40.59         43.81         3.38 o                         
 -13   2  12         11.73         10.05         2.59 o                         
 -12   2  12          0.02         -1.74         1.74 o                         
 -11   2  12         80.84         89.80         3.82 o                         
 -10   2  12        103.95        111.57         3.80 o                         
  -9   2  12        116.80        110.92         3.84 o                         
  -8   2  12         58.31         55.84         3.40 o                         
  -7   2  12         26.36         25.21         2.34 o                         
  -6   2  12        159.14        168.23         4.56 o                         
  -5   2  12         40.84         41.35         3.62 o                         
  -4   2  12          0.91         -1.65         1.65 o                         
  -3   2  12        101.88        100.81         5.22 o                         
  -2   2  12         48.28         43.81        10.68 o                         
  -1   2  12          0.04         -0.92         2.11 o                         
   0   2  12          2.67          2.15         2.38 o                         
   1   2  12        264.20        268.23        13.25 o                         
   2   2  12       1656.62       1595.25        33.80 o                         
   3   2  12        457.43        463.31         9.98 o                         
   4   2  12          2.28          3.67         2.58 o                         
   5   2  12        187.01        196.75         6.24 o                         
   6   2  12         87.30         82.74         5.05 o                         
   7   2  12         14.74         13.36         2.85 o                         
   8   2  12          1.50          2.19         2.08 o                         
   9   2  12        161.11        152.08         4.95 o                         
  10   2  12         19.11         22.75         3.15 o                         
  11   2  12         63.50         56.05         5.10 o                         
  12   2  12          0.11          0.53         1.89 o                         
  13   2  12         54.67         60.03         3.05 o                         
  14   2  12         41.73         40.79         2.82 o                         
  15   2  12        114.59        115.56         6.11 o                         
 -16   3  12          3.75          3.45         1.42 o                         
 -15   3  12          5.86          3.76         1.56 o                         
 -14   3  12          1.26         -0.13         1.35 o                         
 -13   3  12          7.54          6.51         1.85 o                         
 -12   3  12          6.62          5.55         1.66 o                         
 -11   3  12        129.72        138.29         4.11 o                         
 -10   3  12        105.75        126.30         3.85 o                         
  -9   3  12         25.01         31.62         2.78 o                         
  -8   3  12         61.21         59.59         3.25 o                         
  -7   3  12          9.91         14.12         4.16 o                         
  -6   3  12          0.11         -0.05         1.74 o                         
  -5   3  12          0.58         -0.40         2.25 o                         
  -4   3  12         85.09         94.56         4.52 o                         
  -3   3  12          6.54          5.60         1.77 o                         
  -2   3  12         11.08         14.94         3.07 o                         
  -1   3  12         13.56         11.95         2.00 o                         
   0   3  12          3.10         -0.98         2.00 o                         
   1   3  12         36.95         33.40         3.52 o                         
   2   3  12        134.89        130.51         6.35 o                         
   3   3  12        262.52        267.98         9.63 o                         
   4   3  12         57.33         61.59         5.62 o                         
   5   3  12         28.32         36.39         8.22 o                         
   6   3  12         20.69         21.64         3.39 o                         
   7   3  12          8.02          6.82         2.25 o                         
   8   3  12          0.63          1.67         2.25 o                         
   9   3  12          5.05          2.95         2.18 o                         
  10   3  12          3.44          4.86         2.07 o                         
  11   3  12          9.02          5.15         3.01 o                         
  12   3  12          0.11         -0.15         2.20 o                         
  13   3  12          8.56          8.13         3.14 o                         
 -13   4  12          2.06          1.02         1.49 o                         
 -12   4  12         26.83         24.87         2.51 o                         
 -11   4  12         27.34         27.80         2.61 o                         
 -10   4  12          4.70          5.51         1.47 o                         
  -9   4  12         66.91         77.24         2.82 o                         
  -8   4  12        188.99        195.14         5.04 o                         
  -7   4  12        127.10        129.00         3.69 o                         
  -6   4  12          1.22          1.02         1.56 o                         
  -5   4  12         76.03         77.48         3.95 o                         
  -4   4  12         64.90         62.66         4.08 o                         
  -3   4  12          9.81          9.94         2.88 o                         
  -2   4  12          4.05          2.99         2.12 o                         
  -1   4  12         65.43         73.50         3.51 o                         
   0   4  12        137.25        129.20         4.25 o                         
   1   4  12        523.73        503.35         9.69 o                         
   2   4  12        737.95        762.44        13.62 o                         
   3   4  12          1.62          1.83         2.57 o                         
   4   4  12          1.97          1.57         3.50 o                         
   5   4  12        104.63         89.47         6.53 o                         
   6   4  12         10.65         11.83         5.54 o                         
   7   4  12         23.27         28.46        10.35 o                         
  -9   5  12         73.81         67.43         3.52 o                         
  -8   5  12          4.24          3.80         1.27 o                         
  -7   5  12         90.18         71.14         2.49 o                         
  -6   5  12          4.27          1.05         1.30 o                         
  -5   5  12         46.98         48.61         2.77 o                         
  -4   5  12          9.86          7.95         1.48 o                         
  -3   5  12         24.00         23.81         2.11 o                         
  -2   5  12        391.89        364.54         7.06 o                         
  -1   5  12        139.27        138.33         5.29 o                         
   0   5  12         19.70         23.47         2.96 o                         
   1   5  12          0.57          4.55         2.10 o                         
   2   5  12         30.96         34.37         4.76 o                         
   3   5  12          0.51         -4.43         4.80 o                         
 -17   0  13         17.71         15.51         3.97 o                         
 -15   0  13         69.50         71.79        10.17 o                         
 -13   0  13          9.83          3.20         3.28 o                         
 -11   0  13          0.71          2.73         3.31 o                         
  -9   0  13          8.04          7.14         3.13 o                         
  -7   0  13          5.15          4.21         2.31 o                         
  -5   0  13         21.74         18.11         4.81 o                         
  -3   0  13         11.01          7.76         4.99 o                         
  -1   0  13          4.62          4.93         2.59 o                         
   1   0  13        131.73        125.40         5.10 o                         
   3   0  13          5.96          7.95         2.02 o                         
   5   0  13        115.97        115.67         5.02 o                         
   7   0  13         88.28         95.76         6.24 o                         
   9   0  13         14.28         12.26         2.73 o                         
  11   0  13         56.52         57.93         4.21 o                         
  13   0  13         69.79         69.87         5.38 o                         
  15   0  13         39.08         39.75         5.92 o                         
 -18   1  13         33.96         30.57         2.77 o                         
 -17   1  13          8.94          6.11         2.96 o                         
 -16   1  13          3.50         -2.04         2.04 o                         
 -15   1  13         13.79         10.19         2.15 o                         
 -14   1  13         93.16         91.94         7.49 o                         
 -13   1  13          0.08         -1.93         2.03 o                         
 -12   1  13         13.18         11.57         1.93 o                         
 -11   1  13         61.54         70.28         3.43 o                         
 -10   1  13         16.79          7.88         2.71 o                         
  -9   1  13        110.51         95.91         3.76 o                         
  -8   1  13        172.45        161.68         4.82 o                         
  -7   1  13         19.32         17.56         2.04 o                         
  -6   1  13         21.43         11.46         2.03 o                         
  -5   1  13       1268.60       1209.48        25.99 o                         
  -4   1  13         33.88         38.43         3.37 o                         
  -3   1  13        473.82        520.33        12.03 o                         
  -2   1  13       1115.96       1170.02        25.06 o                         
  -1   1  13        142.49        134.35         4.44 o                         
   0   1  13         60.17         67.55         3.11 o                         
   1   1  13        487.42        440.88         9.05 o                         
   2   1  13         55.04         47.17         3.75 o                         
   3   1  13          2.16          4.26         2.03 o                         
   4   1  13          5.02          2.99         1.68 o                         
   5   1  13         56.33         55.76         3.21 o                         
   6   1  13        235.43        262.99         5.95 o                         
   7   1  13         31.19         31.18         2.69 o                         
   8   1  13         89.39         97.72         3.77 o                         
   9   1  13        182.58        182.83         4.95 o                         
  10   1  13         20.69         26.85         4.94 o                         
  11   1  13         63.19         60.45         3.22 o                         
  12   1  13         13.75          8.94         2.27 o                         
  13   1  13         49.48         47.12         3.18 o                         
  14   1  13          0.01          1.97         2.47 o                         
  15   1  13         57.81         48.64         7.21 o                         
 -17   2  13        218.93        219.42         6.43 o                         
 -16   2  13          6.87          7.35         1.98 o                         
 -15   2  13        166.58        161.91         4.83 o                         
 -14   2  13        387.78        408.34         8.17 o                         
 -13   2  13         28.32         32.51         2.93 o                         
 -12   2  13         31.13         39.90         3.08 o                         
 -11   2  13          4.94          8.46         2.37 o                         
 -10   2  13          8.22          6.13         2.15 o                         
  -9   2  13       2389.25       2489.35        37.16 o                         
  -8   2  13       2074.71       2093.15        37.76 o                         
  -7   2  13        192.52        175.40         4.71 o                         
  -6   2  13        645.28        734.46        11.20 o                         
  -5   2  13         14.97         14.46         1.83 o                         
  -4   2  13         72.90         62.92         3.34 o                         
  -3   2  13         98.02        115.83         4.79 o                         
  -2   2  13       1449.02       1436.02        31.12 o                         
  -1   2  13        112.15        131.43         7.21 o                         
   0   2  13        257.42        252.22        13.50 o                         
   1   2  13         51.91         45.46         4.28 o                         
   2   2  13        384.44        336.26         7.95 o                         
   3   2  13         74.01         77.36         3.84 o                         
   4   2  13        280.48        282.70         6.87 o                         
   5   2  13       1521.01       1586.26        33.85 o                         
   6   2  13        602.73        601.28        16.26 o                         
   7   2  13        375.45        381.67         8.71 o                         
   8   2  13         52.66         51.30         4.01 o                         
   9   2  13        962.52        946.26        18.38 o                         
  10   2  13        784.50        782.86        17.38 o                         
  11   2  13         81.91         78.30         4.97 o                         
  12   2  13         39.35         33.98         3.19 o                         
  13   2  13          0.29          0.73         1.63 o                         
  14   2  13         43.42         48.98         3.28 o                         
 -15   3  13          1.80          3.14         1.83 o                         
 -14   3  13          3.07          3.38         1.47 o                         
 -13   3  13          1.10          2.27         1.85 o                         
 -12   3  13        240.63        246.43         5.17 o                         
 -11   3  13        410.48        470.95         8.38 o                         
 -10   3  13       1107.02       1167.20        18.29 o                         
  -9   3  13         32.51         48.18         2.90 o                         
  -8   3  13         78.37         94.36         3.73 o                         
  -7   3  13        254.59        270.33         5.88 o                         
  -6   3  13        706.99        667.56        11.33 o                         
  -5   3  13         28.02         36.42         2.92 o                         
  -4   3  13        368.84        366.79         7.38 o                         
  -3   3  13        410.96        399.93         8.24 o                         
  -2   3  13        786.98        806.25        16.00 o                         
  -1   3  13         33.07         41.36         3.70 o                         
   0   3  13        611.20        566.81        10.83 o                         
   1   3  13          4.17          5.01         2.40 o                         
   2   3  13        761.78        715.46        32.94 o                         
   3   3  13       1838.03       1819.78        47.62 o                         
   4   3  13       6993.58       7743.94       158.22 o                         
   5   3  13        139.50        144.83         5.35 o                         
   6   3  13        284.26        299.39         7.41 o                         
   7   3  13         27.17         37.15         3.72 o                         
   8   3  13        207.26        205.47         5.76 o                         
   9   3  13         23.55         22.22         3.34 o                         
  10   3  13          1.08         -2.30         2.30 o                         
  11   3  13          0.94          1.60         2.25 o                         
  12   3  13         55.85         44.04         4.89 o                         
  13   3  13          2.19         -0.74         3.14 o                         
 -13   4  13          4.08          2.19         1.44 o                         
 -12   4  13         50.11         46.59         3.49 o                         
 -11   4  13        145.46        142.83         3.71 o                         
 -10   4  13         20.30         21.04         2.49 o                         
  -9   4  13         18.59         30.04         3.74 o                         
  -8   4  13        229.63        227.07         4.89 o                         
  -7   4  13        560.19        551.75        11.86 o                         
  -6   4  13         69.82         59.05         4.07 o                         
  -5   4  13         11.45         10.88         2.06 o                         
  -4   4  13        456.80        471.69         9.27 o                         
  -3   4  13        222.56        220.09         7.02 o                         
  -2   4  13          0.07          4.75         2.34 o                         
  -1   4  13          5.36          4.78         1.84 o                         
   0   4  13          2.26          4.51         1.88 o                         
   1   4  13        313.14        305.21         7.39 o                         
   2   4  13        248.82        243.73         6.14 o                         
   3   4  13         21.36         14.50         5.55 o                         
   4   4  13         41.36         44.55         7.21 o                         
   5   4  13        218.84        206.71         9.64 o                         
   6   4  13         25.28         23.25         5.66 o                         
   7   4  13          0.17          6.84         5.54 o                         
  -9   5  13          1.57          1.24         1.60 o                         
  -8   5  13          4.86          2.38         1.49 o                         
  -7   5  13          9.81          5.86         2.27 o                         
  -6   5  13          7.13          5.66         1.38 o                         
  -5   5  13          5.98          6.68         1.86 o                         
  -4   5  13          0.05          0.73         1.51 o                         
  -3   5  13         26.87         26.16         2.38 o                         
  -2   5  13        178.70        167.29         4.08 o                         
  -1   5  13         76.93         74.76         3.23 o                         
   0   5  13         21.99         23.33         2.93 o                         
   1   5  13          5.34          7.63         2.33 o                         
   2   5  13         28.63         47.50         9.80 o                         
 -18   0  14         24.00         17.01         4.62 o                         
 -16   0  14         34.39         21.41         4.44 o                         
 -14   0  14       1947.09       1733.89        37.76 o                         
 -12   0  14        972.49       1106.55        30.03 o                         
 -10   0  14        222.41        224.21        12.79 o                         
  -8   0  14        476.26        469.65        14.33 o                         
  -6   0  14        501.90        441.11        11.00 o                         
  -4   0  14        264.46        218.20         8.19 o                         
  -2   0  14       1879.48       1791.62        64.97 o                         
   0   0  14       8645.85       9955.69       247.59 o                         
   2   0  14       1227.66       1186.00        40.29 o                         
   4   0  14          1.56          0.33         1.96 o                         
   6   0  14       2146.79       2231.71        46.88 o                         
   8   0  14        113.22        151.11         5.73 o                         
  10   0  14         22.99         23.48         3.47 o                         
  12   0  14        349.22        373.36        11.68 o                         
  14   0  14         10.02         10.87         7.39 o                         
 -18   1  14         52.79         41.26         3.70 o                         
 -17   1  14         67.47         63.87         5.29 o                         
 -16   1  14          0.63          2.14         1.91 o                         
 -15   1  14        321.94        299.01         7.10 o                         
 -14   1  14        270.81        247.46         6.43 o                         
 -13   1  14         56.56         38.18         4.10 o                         
 -12   1  14        296.07        277.76         7.47 o                         
 -11   1  14         44.75         32.36         2.95 o                         
 -10   1  14         94.80        111.03         4.49 o                         
  -9   1  14         81.71         78.74         4.06 o                         
  -8   1  14        109.56        116.10         4.29 o                         
  -7   1  14         11.45         10.18         2.44 o                         
  -6   1  14        167.25        180.40         6.98 o                         
  -5   1  14       2345.37       2260.86        41.05 o                         
  -4   1  14        242.11        244.20         6.28 o                         
  -3   1  14       1522.14       1587.59        33.71 o                         
  -2   1  14       1343.02       1388.89        29.67 o                         
  -1   1  14          6.07         45.64         5.91 o                         
   0   1  14         52.41         56.56         3.35 o                         
   1   1  14        337.51        328.31         7.43 o                         
   2   1  14         11.33          7.73         1.88 o                         
   3   1  14          7.26          4.90         2.08 o                         
   4   1  14        645.66        618.33        17.51 o                         
   5   1  14         47.47         53.39         3.29 o                         
   6   1  14        241.61        246.63         5.83 o                         
   7   1  14        657.45        702.86        15.67 o                         
   8   1  14        407.90        450.42         8.82 o                         
   9   1  14        164.65        172.23         4.85 o                         
  10   1  14        160.94        151.85         5.59 o                         
  11   1  14        648.10        670.33        13.43 o                         
  12   1  14         16.84         10.10         1.95 o                         
  13   1  14         57.29         58.37         3.04 o                         
  14   1  14        168.17        166.65         9.91 o                         
  15   1  14        106.87         98.38         5.00 o                         
 -17   2  14         46.52         53.90         4.03 o                         
 -16   2  14         24.04         26.83         2.93 o                         
 -15   2  14         33.77         26.73         2.81 o                         
 -14   2  14          6.19          3.43         2.29 o                         
 -13   2  14          1.29          0.35         1.80 o                         
 -12   2  14          0.73          2.71         1.74 o                         
 -11   2  14         72.68         76.02         5.14 o                         
 -10   2  14        116.47        126.26         4.12 o                         
  -9   2  14         88.91         93.57         4.16 o                         
  -8   2  14        448.14        445.39         9.24 o                         
  -7   2  14          0.04         -1.76         1.76 o                         
  -6   2  14        120.85        132.75         4.62 o                         
  -5   2  14          2.61          3.19         1.76 o                         
  -4   2  14        164.06        170.28         4.56 o                         
  -3   2  14        483.11        493.02         9.48 o                         
  -2   2  14        188.17        176.80         5.02 o                         
  -1   2  14         28.57         29.90         3.34 o                         
   0   2  14        113.94        106.89         7.26 o                         
   1   2  14        116.43        117.60         8.53 o                         
   2   2  14        141.80        140.54         4.94 o                         
   3   2  14         76.65         66.82         3.79 o                         
   4   2  14         51.10         42.85         3.46 o                         
   5   2  14          4.34          5.81         2.66 o                         
   6   2  14         63.60         60.16         3.99 o                         
   7   2  14          6.29          6.84         2.26 o                         
   8   2  14          2.43          3.80         2.38 o                         
   9   2  14         12.88         12.02         4.79 o                         
  10   2  14        268.83        257.64         7.59 o                         
  11   2  14         81.49         81.97         3.38 o                         
  12   2  14          1.49          1.58         1.57 o                         
  13   2  14         15.02         19.04         2.89 o                         
  14   2  14         63.39         58.67         7.68 o                         
 -15   3  14         18.76         19.19         3.07 o                         
 -14   3  14          0.99          1.08         1.65 o                         
 -13   3  14          0.47          1.48         1.27 o                         
 -12   3  14         16.91         15.79         2.12 o                         
 -11   3  14         21.05         22.28         2.51 o                         
 -10   3  14          0.26          1.41         1.57 o                         
  -9   3  14         18.68         21.96         2.46 o                         
  -8   3  14         49.79         58.29         4.34 o                         
  -7   3  14          0.26         -0.80         1.85 o                         
  -6   3  14          0.14         -0.39         1.77 o                         
  -5   3  14         12.00         11.82         1.73 o                         
  -4   3  14          3.23          1.04         1.92 o                         
  -3   3  14          7.65          6.22         1.89 o                         
  -2   3  14         61.59         53.23         3.72 o                         
  -1   3  14         24.86         29.83         3.32 o                         
   0   3  14         20.13         23.54         3.16 o                         
   1   3  14         19.50         15.92         2.67 o                         
   2   3  14         84.88         83.82         7.46 o                         
   3   3  14          7.56          5.36         3.88 o                         
   4   3  14        216.01        249.58         9.81 o                         
   5   3  14         62.96         64.32         4.76 o                         
   6   3  14         16.34         11.99         2.64 o                         
   7   3  14          4.23          4.68         2.36 o                         
   8   3  14          0.13         -0.46         2.39 o                         
   9   3  14         20.74         24.17         3.97 o                         
  10   3  14          0.05          3.32         2.22 o                         
  11   3  14          0.02         -1.59         2.46 o                         
  12   3  14          1.72         -1.29         3.14 o                         
 -13   4  14         14.86         18.52         3.49 o                         
 -12   4  14         23.65         26.53         4.29 o                         
 -11   4  14        135.70        140.23         3.77 o                         
 -10   4  14        199.75        201.06         4.65 o                         
  -9   4  14        110.34        102.74         3.61 o                         
  -8   4  14         31.70         30.27         2.35 o                         
  -7   4  14        266.65        278.68         7.50 o                         
  -6   4  14         59.16         48.92         3.09 o                         
  -5   4  14        143.89        129.67         4.50 o                         
  -4   4  14        303.21        289.14         7.07 o                         
  -3   4  14         17.86         11.50         2.03 o                         
  -2   4  14          1.47          2.34         2.09 o                         
  -1   4  14         63.22         68.01         3.41 o                         
   0   4  14          0.55          3.73         1.96 o                         
   1   4  14          0.23          1.73         2.15 o                         
   2   4  14          2.45          2.07         3.21 o                         
   3   4  14         36.87         40.67         6.65 o                         
   4   4  14          0.32          1.80         3.20 o                         
   5   4  14         42.73         51.80        11.55 o                         
   6   4  14         41.24         31.30         6.44 o                         
   7   4  14         59.87         88.21         8.88 o                         
  -8   5  14        121.88        110.97         3.63 o                         
  -7   5  14         62.59         54.23         3.32 o                         
  -6   5  14         82.15         65.96         3.06 o                         
  -5   5  14         65.08         57.27         2.43 o                         
  -4   5  14          8.08         10.04         1.55 o                         
  -3   5  14         10.92         10.68         1.77 o                         
  -2   5  14        387.48        378.19         7.57 o                         
  -1   5  14        153.94        129.83         3.92 o                         
   0   5  14         27.15         16.19         3.86 o                         
   1   5  14         10.64         17.83         6.38 o                         
 -17   0  15         13.26          6.78         7.48 o                         
 -15   0  15         19.91         23.18         5.20 o                         
 -13   0  15         10.68          4.53         3.24 o                         
 -11   0  15         25.58         28.20         5.81 o                         
  -9   0  15         20.02         24.84         7.48 o                         
  -7   0  15          3.87          2.64         2.94 o                         
  -5   0  15          3.73          2.59         4.53 o                         
  -3   0  15         71.75         74.09         5.34 o                         
  -1   0  15        265.03        264.50        14.84 o                         
   1   0  15         45.76         44.26         4.01 o                         
   3   0  15         29.75         17.93         4.62 o                         
   5   0  15         65.40         71.65         4.45 o                         
   7   0  15         32.36         30.45         3.85 o                         
   9   0  15          0.75         -0.79         2.36 o                         
  11   0  15         61.94         61.67         5.36 o                         
  13   0  15          3.44          1.59         2.53 o                         
 -17   1  15        104.01        106.11         4.01 o                         
 -16   1  15          1.50          3.37         1.65 o                         
 -15   1  15         34.82         33.22         4.14 o                         
 -14   1  15          9.81         11.53         2.51 o                         
 -13   1  15          0.19          2.08         2.35 o                         
 -12   1  15        166.72        160.45         5.42 o                         
 -11   1  15        258.08        271.84         5.59 o                         
 -10   1  15        209.36        203.33         5.21 o                         
  -9   1  15         31.80         31.33         3.71 o                         
  -8   1  15          9.57         10.81         2.26 o                         
  -7   1  15          7.09          5.09         2.23 o                         
  -6   1  15         12.57         14.95         2.37 o                         
  -5   1  15        163.11        148.72         4.90 o                         
  -4   1  15        124.18        123.87         5.52 o                         
  -3   1  15       1168.39       1180.12        45.50 o                         
  -2   1  15        352.26        285.84        16.16 o                         
  -1   1  15        199.26        217.57         8.81 o                         
   0   1  15          0.75          0.41         2.11 o                         
   1   1  15        967.15        888.27        16.00 o                         
   2   1  15         32.63         28.87         3.27 o                         
   3   1  15         53.78         60.19         3.57 o                         
   4   1  15        324.01        312.34         8.53 o                         
   5   1  15          1.98         -0.13         1.80 o                         
   6   1  15         10.35          9.29         1.94 o                         
   7   1  15         70.71         72.97         3.56 o                         
   8   1  15        276.95        284.36         8.37 o                         
   9   1  15          0.04          5.18         1.97 o                         
  10   1  15         81.17         80.14         3.47 o                         
  11   1  15        294.90        291.90         7.11 o                         
  12   1  15         78.75         66.90         3.34 o                         
  13   1  15         61.30         66.78         4.63 o                         
  14   1  15        164.99        163.80         6.27 o                         
 -16   2  15         59.36         76.35         4.11 o                         
 -15   2  15          4.96          5.03         2.43 o                         
 -14   2  15          1.81          2.40         1.69 o                         
 -13   2  15         40.37         37.00         3.50 o                         
 -12   2  15          8.57          7.06         1.74 o                         
 -11   2  15       1022.20       1111.30        17.47 o                         
 -10   2  15       1172.92       1276.14        19.89 o                         
  -9   2  15         44.43         38.37         3.84 o                         
  -8   2  15       1465.99       1497.46        25.22 o                         
  -7   2  15         11.14         12.17         2.30 o                         
  -6   2  15        324.83        313.68         6.40 o                         
  -5   2  15        351.04        346.91         6.78 o                         
  -4   2  15       1103.05       1085.17        21.34 o                         
  -3   2  15       2483.59       2612.35        42.28 o                         
  -2   2  15        253.28        254.97         6.07 o                         
  -1   2  15        449.94        464.70         9.53 o                         
   0   2  15         36.91         33.72         3.34 o                         
   1   2  15        655.43        694.47        24.28 o                         
   2   2  15        982.38       1013.80        19.40 o                         
   3   2  15         72.70         73.87         3.92 o                         
   4   2  15         91.52         89.99         4.20 o                         
   5   2  15        189.56        188.26         5.50 o                         
   6   2  15         10.59         12.40         2.60 o                         
   7   2  15         56.65         60.37         3.62 o                         
   8   2  15        137.46        130.97         4.21 o                         
   9   2  15        186.31        181.24         4.72 o                         
  10   2  15        303.07        268.16         5.80 o                         
  11   2  15        185.95        209.57         8.50 o                         
  12   2  15          1.42          3.17         1.84 o                         
  13   2  15        109.23        110.08        12.68 o                         
 -15   3  15          1.23         -0.26         1.34 o                         
 -14   3  15          0.68          3.28         1.54 o                         
 -13   3  15          0.35         -0.61         1.44 o                         
 -12   3  15        203.50        206.21         4.51 o                         
 -11   3  15        433.79        446.52         7.92 o                         
 -10   3  15        513.24        531.99         9.24 o                         
  -9   3  15         19.09         25.23         2.54 o                         
  -8   3  15         25.66         33.20         5.21 o                         
  -7   3  15         44.75         45.00         3.17 o                         
  -6   3  15          4.96          0.99         1.93 o                         
  -5   3  15          0.24         -0.86         1.91 o                         
  -4   3  15         24.44         29.54         2.51 o                         
  -3   3  15          9.09          3.92         2.22 o                         
  -2   3  15        261.57        224.43         5.73 o                         
  -1   3  15         16.44         27.94         3.27 o                         
   0   3  15        449.23        438.68         9.83 o                         
   1   3  15          0.09         -2.57         2.57 o                         
   2   3  15       8667.86       9871.65       375.53 o                         
   3   3  15       1902.67       1949.32        50.79 o                         
   4   3  15          0.03          3.21         3.20 o                         
   5   3  15         15.98         13.68         2.53 o                         
   6   3  15         90.13         86.67         4.46 o                         
   7   3  15         82.66         73.80         4.30 o                         
   8   3  15         46.63         51.91         3.82 o                         
   9   3  15        203.46        187.46         5.76 o                         
  10   3  15         17.65         12.47         3.72 o                         
  11   3  15         30.86         25.29         4.00 o                         
  12   3  15        238.80        234.47        10.58 o                         
 -12   4  15         20.91         26.41         2.88 o                         
 -11   4  15        143.12        158.37         4.09 o                         
 -10   4  15        922.56        928.36        15.75 o                         
  -9   4  15        896.56        885.08        16.97 o                         
  -8   4  15        170.78        168.12         4.39 o                         
  -7   4  15          3.96          2.40         1.34 o                         
  -6   4  15         40.16         41.11         5.45 o                         
  -5   4  15          0.18          5.91         2.71 o                         
  -4   4  15        260.14        244.27         6.31 o                         
  -3   4  15        239.27        241.32         6.29 o                         
  -2   4  15         32.51         29.51         2.69 o                         
  -1   4  15          1.81          1.88         3.03 o                         
   0   4  15          0.26          1.03         2.35 o                         
   1   4  15         60.32         58.50         4.32 o                         
   2   4  15         55.63         49.25        11.65 o                         
   3   4  15          4.09          1.66         4.43 o                         
   4   4  15        238.01        224.85         8.39 o                         
   5   4  15        941.53        907.94        40.81 o                         
   6   4  15        120.32        104.67         6.84 o                         
   7   4  15          4.96          2.96         5.17 o                         
  -8   5  15         16.42         13.88         2.50 o                         
  -7   5  15         50.46         50.79         3.37 o                         
  -6   5  15         76.98         66.78         4.75 o                         
  -5   5  15          8.39          6.47         4.23 o                         
  -4   5  15         21.21         18.20         3.71 o                         
  -3   5  15         14.55          9.31         2.10 o                         
  -2   5  15         35.88         34.13         3.76 o                         
  -1   5  15          6.32          1.91         2.80 o                         
   0   5  15          0.11         -0.18         3.51 o                         
   1   5  15          5.50         22.36         7.39 o                         
 -16   0  16        108.56        111.41         5.09 o                         
 -14   0  16        617.12        595.65        27.01 o                         
 -12   0  16         95.53         77.06        12.21 o                         
 -10   0  16        902.53        880.66        24.45 o                         
  -8   0  16          4.59          4.89         3.07 o                         
  -6   0  16        749.23        661.37        18.88 o                         
  -4   0  16         38.66         45.59         7.55 o                         
  -2   0  16         13.00         20.70         6.28 o                         
   0   0  16       5456.64       5493.89       192.22 o                         
   2   0  16         45.65         42.22         4.99 o                         
   4   0  16         20.68         22.16         4.34 o                         
   6   0  16       1362.00       1484.07        39.16 o                         
   8   0  16        397.19        458.50        21.16 o                         
  10   0  16        108.60        114.56         5.94 o                         
  12   0  16         68.28         79.71         5.83 o                         
  14   0  16        283.41        284.69        12.26 o                         
 -17   1  16         29.51         26.38         3.97 o                         
 -16   1  16         99.35        103.27         6.35 o                         
 -15   1  16          0.63         -0.25         1.92 o                         
 -14   1  16         77.58         84.20         4.36 o                         
 -13   1  16        104.06         78.56         4.33 o                         
 -12   1  16        553.26        510.44         9.16 o                         
 -11   1  16        414.23        422.12         8.17 o                         
 -10   1  16        671.25        672.80        10.52 o                         
  -9   1  16        504.85        538.99        11.61 o                         
  -8   1  16        238.37        199.36         8.11 o                         
  -7   1  16        206.99        196.06         5.78 o                         
  -6   1  16        200.33        199.26         8.63 o                         
  -5   1  16          1.81         -0.04         2.05 o                         
  -4   1  16          1.83         -0.27         2.55 o                         
  -3   1  16         79.26         84.80         5.69 o                         
  -2   1  16        145.32        153.30        10.08 o                         
  -1   1  16         58.86         42.13         4.11 o                         
   0   1  16        586.21        565.40        17.51 o                         
   1   1  16       1427.70       1368.27        25.43 o                         
   2   1  16        101.75        109.69         4.31 o                         
   3   1  16         32.35         31.81         3.58 o                         
   4   1  16          0.20         -1.37         2.14 o                         
   5   1  16         49.53         62.17         3.78 o                         
   6   1  16          0.02          3.32         1.84 o                         
   7   1  16        343.17        365.79         9.98 o                         
   8   1  16         23.22         34.94         4.68 o                         
   9   1  16        150.39        160.76         4.54 o                         
  10   1  16         51.73         46.29         3.02 o                         
  11   1  16        181.36        168.19         5.00 o                         
  12   1  16        232.57        216.19         5.71 o                         
  13   1  16        118.98        118.88         4.64 o                         
  14   1  16          2.92          3.78         1.68 o                         
 -16   2  16          0.02         -1.64         1.73 o                         
 -15   2  16          1.10         -0.78         1.62 o                         
 -14   2  16          9.49          7.01         1.66 o                         
 -13   2  16          0.46         -0.19         2.07 o                         
 -12   2  16         39.65         44.94         3.06 o                         
 -11   2  16        156.71        162.95         4.51 o                         
 -10   2  16         10.95         17.16         2.70 o                         
  -9   2  16         89.22         87.88         4.60 o                         
  -8   2  16         19.93         20.50         2.66 o                         
  -7   2  16          0.15         -0.47         2.24 o                         
  -6   2  16         17.39         23.58         3.43 o                         
  -5   2  16        112.48        123.49         4.29 o                         
  -4   2  16         87.87         79.02         3.75 o                         
  -3   2  16        180.03        172.11         4.90 o                         
  -2   2  16        252.92        248.23         5.99 o                         
  -1   2  16        250.79        256.90         7.32 o                         
   0   2  16          8.25          9.79         2.56 o                         
   1   2  16         78.03         78.14         5.15 o                         
   2   2  16        129.93        133.71         6.20 o                         
   3   2  16        158.68        158.92         5.19 o                         
   4   2  16         54.32         60.55         3.66 o                         
   5   2  16          6.48         31.63         4.12 o                         
   6   2  16          1.83          2.85         2.08 o                         
   7   2  16         87.09         84.59         4.05 o                         
   8   2  16          0.00          0.59         1.81 o                         
   9   2  16          4.22          5.75         2.42 o                         
  10   2  16          0.07          1.96         1.68 o                         
  11   2  16         21.77         24.44         3.21 o                         
  12   2  16          0.01          1.70         1.74 o                         
  13   2  16         50.56         45.28         3.52 o                         
 -15   3  16          0.26          0.66         1.52 o                         
 -14   3  16          0.79          0.49         1.43 o                         
 -13   3  16         33.45         33.91         2.23 o                         
 -12   3  16          6.20          6.75         1.44 o                         
 -11   3  16          1.68          2.57         1.53 o                         
 -10   3  16          5.12          4.38         1.92 o                         
  -9   3  16          1.06          2.70         1.69 o                         
  -8   3  16         20.88         20.21         2.92 o                         
  -7   3  16          0.00          0.79         1.71 o                         
  -6   3  16          6.62          2.28         1.85 o                         
  -5   3  16         10.49         10.75         1.77 o                         
  -4   3  16          1.92         -1.55         1.94 o                         
  -3   3  16         22.29         12.93         2.60 o                         
  -2   3  16         27.15         32.83         3.42 o                         
  -1   3  16          8.98          9.10         2.63 o                         
   0   3  16         53.06         59.02         7.13 o                         
   1   3  16        344.26        343.47        12.38 o                         
   2   3  16          9.41         10.82         2.81 o                         
   3   3  16         28.58         26.53         5.08 o                         
   4   3  16          1.75          6.07         2.66 o                         
   5   3  16          0.62          0.28         2.55 o                         
   6   3  16          3.46          3.09         2.50 o                         
   7   3  16          0.07          2.39         2.93 o                         
   8   3  16          3.39          4.99         2.34 o                         
   9   3  16         25.89         25.74         3.25 o                         
  10   3  16          4.30         -0.16         2.27 o                         
  11   3  16         10.47          5.88         2.55 o                         
 -12   4  16        189.08        199.67         4.55 o                         
 -11   4  16          1.51         10.19         3.22 o                         
 -10   4  16        152.57        142.02         4.95 o                         
  -9   4  16        336.16        350.95         6.91 o                         
  -8   4  16         55.71         56.54         2.89 o                         
  -7   4  16         20.60         22.43         2.89 o                         
  -6   4  16          4.91          2.68         1.47 o                         
  -5   4  16         17.51         13.90         2.25 o                         
  -4   4  16        164.90        146.22         9.07 o                         
  -3   4  16         39.71         31.76         4.61 o                         
  -2   4  16         59.50         55.81         5.36 o                         
  -1   4  16          0.62          2.74         2.44 o                         
   0   4  16          0.01          1.00         2.29 o                         
   1   4  16         18.72         15.99         3.06 o                         
   2   4  16          2.36          1.09         3.23 o                         
   3   4  16          0.07         -0.81         3.05 o                         
   4   4  16        121.13        111.95         8.33 o                         
   5   4  16        216.18        206.73         7.91 o                         
   6   4  16         63.24         69.21         6.18 o                         
   7   4  16         80.25         74.93         7.40 o                         
  -7   5  16        471.49        467.37        12.80 o                         
  -6   5  16        286.72        293.09         8.93 o                         
  -5   5  16          8.17          6.36         2.22 o                         
  -4   5  16         40.82         42.57         3.29 o                         
  -3   5  16         35.20         36.20         3.47 o                         
  -2   5  16        170.56        165.79         5.36 o                         
  -1   5  16         40.98         51.36         4.25 o                         
   0   5  16         89.16         79.34         6.94 o                         
   1   5  16        104.39         91.44         8.51 o                         
 -17   0  17          0.67          5.91         3.70 o                         
 -15   0  17         16.16         10.98         2.35 o                         
 -13   0  17          0.68          8.26         2.52 o                         
 -11   0  17          0.22         -3.42         3.42 o                         
  -9   0  17         32.60         36.43         5.42 o                         
  -7   0  17         86.65         86.26         6.20 o                         
  -5   0  17        134.12        118.58         6.81 o                         
  -3   0  17         22.85         20.51         5.36 o                         
  -1   0  17          0.47          5.17         4.25 o                         
   1   0  17          6.79          5.35         3.60 o                         
   3   0  17         16.82         16.11         6.84 o                         
   5   0  17         20.94         25.11         4.61 o                         
   7   0  17         31.05         35.67         7.76 o                         
   9   0  17         18.58          9.79         4.07 o                         
  11   0  17          1.77          4.31         2.88 o                         
  13   0  17         24.29         35.95         4.30 o                         
 -17   1  17          1.55          0.14         1.64 o                         
 -16   1  17         83.83         83.37         3.99 o                         
 -15   1  17          2.21          2.10         1.84 o                         
 -14   1  17        152.18        141.57         4.86 o                         
 -13   1  17         16.86         12.78         2.32 o                         
 -12   1  17        141.63        133.61         4.41 o                         
 -11   1  17          1.49          0.53         1.96 o                         
 -10   1  17        412.16        426.87         8.37 o                         
  -9   1  17        876.89        889.10        13.29 o                         
  -8   1  17       1430.67       1406.13        21.77 o                         
  -7   1  17        978.13        889.76        16.25 o                         
  -6   1  17         73.75         75.09         4.04 o                         
  -5   1  17         14.57         11.40         2.93 o                         
  -4   1  17         15.73         18.44         2.99 o                         
  -3   1  17        153.47        134.36         5.79 o                         
  -2   1  17          3.70          6.35         2.78 o                         
  -1   1  17          0.00          2.34         3.38 o                         
   0   1  17         63.82         61.11         4.88 o                         
   1   1  17          6.56          8.55         2.09 o                         
   2   1  17        120.96        128.01         4.38 o                         
   3   1  17          1.43          1.65         2.03 o                         
   4   1  17        229.83        237.47         7.13 o                         
   5   1  17        232.97        241.91         6.34 o                         
   6   1  17        106.57        116.17         4.52 o                         
   7   1  17       1245.47       1298.47        21.96 o                         
   8   1  17         13.49         10.58         2.11 o                         
   9   1  17        111.76        116.86         5.29 o                         
  10   1  17         91.08         95.54         4.11 o                         
  11   1  17          2.15          0.15         2.06 o                         
  12   1  17         84.18         92.53         4.38 o                         
  13   1  17          0.01          0.74         1.70 o                         
 -16   2  17          0.54          4.87         7.58 o                         
 -15   2  17         22.94         21.75         3.57 o                         
 -14   2  17          1.02         -0.11         1.58 o                         
 -13   2  17         10.76          9.25         1.84 o                         
 -12   2  17          6.99          4.66         2.00 o                         
 -11   2  17        635.56        689.61        11.49 o                         
 -10   2  17        769.80        793.31        12.97 o                         
  -9   2  17       1253.67       1290.47        22.03 o                         
  -8   2  17        385.72        376.35         8.19 o                         
  -7   2  17        212.90        206.05         6.25 o                         
  -6   2  17        966.35       1025.31        18.09 o                         
  -5   2  17       1071.77       1186.16        22.74 o                         
  -4   2  17          2.30          0.66         2.61 o                         
  -3   2  17          0.09          6.82         4.23 o                         
  -2   2  17        253.45        257.13         6.97 o                         
  -1   2  17        141.96        139.94         7.11 o                         
   0   2  17        382.74        367.64         9.65 o                         
   1   2  17         54.52         51.80         4.40 o                         
   2   2  17        156.72        166.26         6.37 o                         
   3   2  17       3002.85       3188.24        57.39 o                         
   4   2  17       5192.41       5521.28        98.24 o                         
   5   2  17        636.33        655.92        15.52 o                         
   6   2  17         41.67         52.24         4.30 o                         
   7   2  17        158.94        170.18         7.28 o                         
   8   2  17         90.47         95.62         5.60 o                         
   9   2  17         35.87         35.73         3.16 o                         
  10   2  17         54.44         54.05         4.30 o                         
  11   2  17        117.26        109.44         4.54 o                         
  12   2  17        221.68        219.73         6.50 o                         
 -14   3  17         16.05         14.66         2.37 o                         
 -13   3  17         24.01         24.96         2.42 o                         
 -12   3  17        159.57        155.75         3.56 o                         
 -11   3  17          0.14         -0.71         1.53 o                         
 -10   3  17        260.35        268.32         5.47 o                         
  -9   3  17          5.54          3.96         1.90 o                         
  -8   3  17         26.31         31.47         3.50 o                         
  -7   3  17         30.53         27.24         3.66 o                         
  -6   3  17        238.15        229.44         6.59 o                         
  -5   3  17          1.18          3.63         1.74 o                         
  -4   3  17        185.52        193.83         5.01 o                         
  -3   3  17        208.72        216.33         5.75 o                         
  -2   3  17        249.96        284.18         9.76 o                         
  -1   3  17         82.74         59.29         3.94 o                         
   0   3  17         38.21         39.43         6.51 o                         
   1   3  17        528.98        516.89        35.81 o                         
   2   3  17       3473.39       3834.44       269.61 o                         
   3   3  17         17.37         17.60         4.90 o                         
   4   3  17        330.84        347.85        47.50 o                         
   5   3  17        218.73        214.76         7.16 o                         
   6   3  17        147.33        165.45         6.04 o                         
   7   3  17          1.01          1.19         3.24 o                         
   8   3  17        633.51        656.88        13.06 o                         
   9   3  17         16.20         12.92         2.60 o                         
  10   3  17         23.22         14.32         5.82 o                         
 -11   4  17         40.02         39.68         2.39 o                         
 -10   4  17        139.57        124.66         3.78 o                         
  -9   4  17        981.09       1016.49        23.57 o                         
  -8   4  17        166.98        160.70         4.50 o                         
  -7   4  17         11.29          8.63         1.74 o                         
  -6   4  17        134.13        120.10         4.85 o                         
  -5   4  17          5.01          3.32         2.22 o                         
  -4   4  17         48.10         49.70         3.31 o                         
  -3   4  17         16.21         19.38         3.41 o                         
  -2   4  17         30.13         19.26         3.12 o                         
  -1   4  17         19.75         12.54         2.01 o                         
   0   4  17          0.70          2.23         2.34 o                         
   1   4  17        180.62        179.55         6.16 o                         
   2   4  17          0.03         -2.84         2.84 o                         
   3   4  17        278.45        261.10         9.74 o                         
   4   4  17        608.09        587.46        16.73 o                         
   5   4  17        631.96        580.09        19.58 o                         
   6   4  17        273.54        213.94        10.39 o                         
   7   4  17          8.12          1.11         4.25 o                         
  -6   5  17        117.08        124.76         5.19 o                         
  -5   5  17          2.84         -0.65         1.96 o                         
  -4   5  17         32.10         24.31         3.59 o                         
  -3   5  17         30.94         32.47         3.65 o                         
  -2   5  17          7.56          9.56         8.13 o                         
  -1   5  17          5.85          2.40         2.44 o                         
   0   5  17         13.47          0.74         3.70 o                         
 -16   0  18          5.88          7.18         4.87 o                         
 -14   0  18         35.74         24.24         5.02 o                         
 -12   0  18         67.05         74.27         4.95 o                         
 -10   0  18         11.92         11.73         3.37 o                         
  -8   0  18        456.14        467.97        14.46 o                         
  -6   0  18       1911.84       1881.15        48.78 o                         
  -4   0  18       1968.28       1815.35        47.10 o                         
  -2   0  18       4549.45       4510.64       144.85 o                         
   0   0  18        115.85        119.66         8.32 o                         
   2   0  18        127.55        144.39         6.77 o                         
   4   0  18         90.37        120.23         6.19 o                         
   6   0  18        113.58        122.80         7.49 o                         
   8   0  18          0.60          3.31         2.96 o                         
  10   0  18        210.36        224.65         8.19 o                         
  12   0  18        318.17        329.85        10.10 o                         
 -17   1  18         64.68         71.51         3.45 o                         
 -16   1  18        103.29        104.88         3.62 o                         
 -15   1  18         14.87          5.57         1.61 o                         
 -14   1  18        676.90        658.72        13.19 o                         
 -13   1  18          0.32          0.53         2.31 o                         
 -12   1  18         31.42         44.30         4.08 o                         
 -11   1  18         57.80         69.17         3.77 o                         
 -10   1  18          6.53          4.73         2.60 o                         
  -9   1  18        255.03        261.58         6.01 o                         
  -8   1  18       2142.66       2118.37        31.70 o                         
  -7   1  18       1442.83       1457.79        31.74 o                         
  -6   1  18        175.60        164.30         6.77 o                         
  -5   1  18         14.46         20.43         4.04 o                         
  -4   1  18          6.21          8.06         3.36 o                         
  -3   1  18         49.40         40.06         3.96 o                         
  -2   1  18         76.01         63.48         7.51 o                         
  -1   1  18          1.42          2.64         4.65 o                         
   0   1  18        156.86        164.60         6.23 o                         
   1   1  18        112.54        100.97         4.29 o                         
   2   1  18         10.97         11.37         2.96 o                         
   3   1  18        368.99        409.33         8.28 o                         
   4   1  18        159.99        166.74         5.24 o                         
   5   1  18        160.36        174.57         5.39 o                         
   6   1  18          3.45          6.36         2.29 o                         
   7   1  18       1845.50       1975.57        36.31 o                         
   8   1  18         39.34         38.87         3.46 o                         
   9   1  18         42.68         45.89         3.61 o                         
  10   1  18        180.50        177.13         5.09 o                         
  11   1  18          0.37          1.63         1.87 o                         
  12   1  18          2.91          2.28         2.43 o                         
  13   1  18          4.35          5.88         1.63 o                         
 -16   2  18          9.67          9.46         2.34 o                         
 -15   2  18          2.46         -0.56         1.87 o                         
 -14   2  18          0.59         -1.50         1.50 o                         
 -13   2  18          8.86         10.40         2.10 o                         
 -12   2  18          4.99          3.14         1.72 o                         
 -11   2  18          0.02          1.64         1.84 o                         
 -10   2  18         39.48         45.46         3.42 o                         
  -9   2  18         57.74         71.15         4.21 o                         
  -8   2  18         26.92         26.12         4.07 o                         
  -7   2  18          6.20          3.30         2.80 o                         
  -6   2  18        281.88        303.72         8.08 o                         
  -5   2  18        376.84        425.43         9.71 o                         
  -4   2  18        160.36        146.88         5.22 o                         
  -3   2  18        132.57        120.05         5.23 o                         
  -2   2  18          9.29         10.15         2.51 o                         
  -1   2  18         33.99         34.86         4.32 o                         
   0   2  18          2.51         -0.81         2.29 o                         
   1   2  18         18.25         17.59         3.35 o                         
   2   2  18         37.04         34.66         3.56 o                         
   3   2  18         73.17         77.39         8.06 o                         
   4   2  18        667.69        692.44        20.19 o                         
   5   2  18         25.59         25.98         3.43 o                         
   6   2  18         25.70         25.50         3.44 o                         
   7   2  18         12.80          8.09         1.97 o                         
   8   2  18         76.94         74.07         3.73 o                         
   9   2  18        143.23        130.04         5.61 o                         
  10   2  18         72.89         65.79         3.46 o                         
  11   2  18          0.55          2.43         2.09 o                         
  12   2  18          0.23         -1.62         1.76 o                         
 -14   3  18          1.82          1.79         1.49 o                         
 -13   3  18          2.24          2.94         1.34 o                         
 -12   3  18          0.68          4.46         1.75 o                         
 -11   3  18          3.59          3.38         1.43 o                         
 -10   3  18          3.13          0.19         1.53 o                         
  -9   3  18          0.56          0.76         1.82 o                         
  -8   3  18          0.28          2.82         3.02 o                         
  -7   3  18          0.01          4.29         3.69 o                         
  -6   3  18         49.06         44.11         4.34 o                         
  -5   3  18         16.23          9.20         2.13 o                         
  -4   3  18          0.08          0.92         2.24 o                         
  -3   3  18         64.71         62.06         4.29 o                         
  -2   3  18         46.63         46.26         7.67 o                         
  -1   3  18         14.00          9.11         3.72 o                         
   0   3  18          3.48         10.81         3.29 o                         
   1   3  18         41.58         44.83         4.61 o                         
   2   3  18         27.22         33.80         5.36 o                         
   3   3  18          4.39          3.17         2.79 o                         
   4   3  18         19.55         22.99         3.74 o                         
   5   3  18         11.54         10.63         4.03 o                         
   6   3  18         21.12         17.28         4.73 o                         
   7   3  18         33.65         22.99         5.08 o                         
   8   3  18          1.10         -2.15         2.15 o                         
   9   3  18         12.60         15.05         6.75 o                         
  10   3  18          4.14          2.10         2.43 o                         
 -11   4  18          0.62          1.35         1.47 o                         
 -10   4  18         28.94         31.98         2.83 o                         
  -9   4  18        182.22        196.75         8.00 o                         
  -8   4  18         15.01         13.99         2.51 o                         
  -7   4  18         25.28         21.89         3.45 o                         
  -6   4  18        225.91        199.92         9.98 o                         
  -5   4  18          2.01         -1.26         3.13 o                         
  -4   4  18          0.51          0.93         2.43 o                         
  -3   4  18         12.79         23.82         4.38 o                         
  -2   4  18          4.86          0.26         2.56 o                         
  -1   4  18          0.37          1.94         2.09 o                         
   0   4  18          4.77          3.32         2.28 o                         
   1   4  18          1.06         -1.02         2.77 o                         
   2   4  18        173.05        175.57         9.63 o                         
   3   4  18          0.06         -1.35         2.66 o                         
   4   4  18        130.03        126.84         8.24 o                         
   5   4  18        294.94        269.87         9.56 o                         
   6   4  18         62.88         49.01         6.29 o                         
   7   4  18         45.86         57.33         8.32 o                         
  -4   5  18         25.71         24.57         3.53 o                         
  -3   5  18        116.39         95.98         5.45 o                         
  -2   5  18         41.23         30.08         4.72 o                         
  -1   5  18          0.93          4.06         3.70 o                         
 -17   0  19         22.72         18.67         6.29 o                         
 -15   0  19          1.84          5.44         2.24 o                         
 -13   0  19          2.43         -2.33         2.33 o                         
 -11   0  19          0.96          0.15         4.17 o                         
  -9   0  19         22.85         21.44         3.92 o                         
  -7   0  19         66.32         53.89         6.01 o                         
  -5   0  19         53.72         61.14         6.01 o                         
  -3   0  19         87.71         93.61         7.31 o                         
  -1   0  19         68.95         78.71        18.02 o                         
   1   0  19          1.97          1.12         2.69 o                         
   3   0  19          0.02         -2.81         2.81 o                         
   5   0  19          3.43          4.89         3.97 o                         
   7   0  19          3.30          3.82         3.00 o                         
   9   0  19          2.99          2.15         2.68 o                         
  11   0  19          0.68          3.03         2.56 o                         
  13   0  19          2.07         -2.40         2.40 o                         
 -16   1  19         22.39         19.55         2.37 o                         
 -15   1  19         11.90         25.30         4.94 o                         
 -14   1  19        148.35        153.35         4.19 o                         
 -13   1  19         11.34         15.29         4.32 o                         
 -12   1  19         62.15         62.70         4.05 o                         
 -11   1  19          5.18          0.74         2.20 o                         
 -10   1  19        275.15        287.39         6.54 o                         
  -9   1  19          8.90          7.44         2.19 o                         
  -8   1  19        659.16        666.90        12.40 o                         
  -7   1  19        182.67        190.81         5.36 o                         
  -6   1  19          0.85          2.96         2.02 o                         
  -5   1  19        286.77        312.98         7.08 o                         
  -4   1  19         25.41         28.88         5.63 o                         
  -3   1  19        121.28        116.37         4.49 o                         
  -2   1  19        124.51        112.69         7.10 o                         
  -1   1  19        141.46        136.32         6.85 o                         
   0   1  19        343.69        350.22        13.96 o                         
   1   1  19          5.04          4.08         3.52 o                         
   2   1  19         21.25         24.54         3.03 o                         
   3   1  19        680.24        699.81        14.29 o                         
   4   1  19         47.25         47.79         3.58 o                         
   5   1  19          5.18          7.05         2.03 o                         
   6   1  19        119.20        133.19         5.44 o                         
   7   1  19        217.75        246.76         6.52 o                         
   8   1  19          6.85          7.64         2.03 o                         
   9   1  19         16.68         14.86         2.21 o                         
  10   1  19         17.49         11.15         3.01 o                         
  11   1  19          5.32          1.28         1.92 o                         
  12   1  19          2.90          2.79         1.68 o                         
 -15   2  19         95.35        102.58         3.28 o                         
 -14   2  19         45.57         43.62         4.75 o                         
 -13   2  19         35.00         27.43         2.67 o                         
 -12   2  19        166.45        155.39         4.40 o                         
 -11   2  19        264.53        264.22         8.67 o                         
 -10   2  19          2.06          1.20         1.65 o                         
  -9   2  19         65.80         69.51         3.86 o                         
  -8   2  19          3.76          1.88         2.33 o                         
  -7   2  19         20.71         18.06         2.96 o                         
  -6   2  19         22.21         18.07         2.51 o                         
  -5   2  19        303.09        382.46        10.55 o                         
  -4   2  19         41.48         34.73         3.70 o                         
  -3   2  19         38.15         36.38         3.50 o                         
  -2   2  19          3.88          6.05         2.30 o                         
  -1   2  19        903.66        851.84        17.05 o                         
   0   2  19       1438.06       1450.93        31.79 o                         
   1   2  19        265.85        248.39         7.13 o                         
   2   2  19        425.97        432.64        13.73 o                         
   3   2  19         31.12         38.48         5.44 o                         
   4   2  19        831.56        862.07        17.39 o                         
   5   2  19        394.28        406.87         9.17 o                         
   6   2  19          3.48          1.64         2.00 o                         
   7   2  19         81.22         80.56         5.21 o                         
   8   2  19         94.44         85.17         3.68 o                         
   9   2  19        428.18        405.68         8.64 o                         
  10   2  19          4.07          5.05         1.85 o                         
  11   2  19         15.56          2.59         3.70 o                         
 -13   3  19         42.07         38.76         4.14 o                         
 -12   3  19         47.13         57.85         2.98 o                         
 -11   3  19         58.60         53.25         2.66 o                         
 -10   3  19        106.10        110.59         4.34 o                         
  -9   3  19          9.59          9.61         1.94 o                         
  -8   3  19        154.72        136.74         7.05 o                         
  -7   3  19         86.68        107.29         8.50 o                         
  -6   3  19         30.60         19.99         3.86 o                         
  -5   3  19          4.61         26.85         4.45 o                         
  -4   3  19       1942.96       1918.26        44.82 o                         
  -3   3  19          0.04          3.15         2.25 o                         
  -2   3  19        361.57        378.70        12.93 o                         
  -1   3  19          6.94          6.08         2.45 o                         
   0   3  19        136.44        145.93         6.61 o                         
   1   3  19        115.73        113.88        11.10 o                         
   2   3  19        495.32        488.24        32.81 o                         
   3   3  19          0.32          0.19         2.73 o                         
   4   3  19        324.62        335.46        15.59 o                         
   5   3  19         47.04         46.97         4.00 o                         
   6   3  19         51.34         44.52         4.05 o                         
   7   3  19         21.29         18.25         3.00 o                         
   8   3  19         18.92         17.38         2.79 o                         
   9   3  19          0.03          3.14         2.77 o                         
  10   3  19        164.77        141.84         7.97 o                         
 -10   4  19        280.21        295.00         8.64 o                         
  -9   4  19         35.40         39.04         3.07 o                         
  -8   4  19          2.81          6.08         2.05 o                         
  -7   4  19         23.67         21.52         4.68 o                         
  -6   4  19        107.57         92.39         4.89 o                         
  -5   4  19         87.48         73.66         4.58 o                         
  -4   4  19         11.38          6.31         2.29 o                         
  -3   4  19          4.00          5.76         2.49 o                         
  -2   4  19         18.62         13.60         3.37 o                         
  -1   4  19        231.65        223.26         9.72 o                         
   0   4  19         72.96         87.66         7.02 o                         
   1   4  19          0.19         -1.43         2.44 o                         
   2   4  19        196.50        210.35         7.53 o                         
   3   4  19        329.42        325.28        10.16 o                         
   4   4  19          3.20          1.92         2.68 o                         
   5   4  19         59.65         66.03         6.66 o                         
 -16   0  20       1034.52        988.49        27.11 o                         
 -14   0  20        506.05        497.55        11.89 o                         
 -12   0  20         80.33         77.94         5.51 o                         
 -10   0  20        371.67        409.76        13.26 o                         
  -8   0  20          0.08          6.32         3.07 o                         
  -6   0  20        114.43        116.01         6.73 o                         
  -4   0  20         80.62         87.05        16.08 o                         
  -2   0  20       2792.95       2903.34        74.41 o                         
   0   0  20        103.05        141.44         7.99 o                         
   2   0  20        379.96        372.54        10.06 o                         
   4   0  20        273.55        265.80        10.24 o                         
   6   0  20        190.58        186.89         7.72 o                         
   8   0  20         10.21         10.40         3.07 o                         
  10   0  20         49.25         51.04         4.63 o                         
  12   0  20       1292.28       1396.83        50.55 o                         
 -16   1  20          4.40         34.92         9.42 o                         
 -15   1  20         41.37         31.34         4.40 o                         
 -14   1  20        233.29        223.69         5.25 o                         
 -13   1  20        242.41        211.62         5.21 o                         
 -12   1  20        304.97        291.15         6.89 o                         
 -11   1  20         88.41         97.42         4.88 o                         
 -10   1  20       1144.16       1198.79        22.94 o                         
  -9   1  20        126.21        130.03         5.02 o                         
  -8   1  20         88.17         94.32         5.10 o                         
  -7   1  20         69.66         69.33         4.03 o                         
  -6   1  20        122.39        124.60         6.01 o                         
  -5   1  20        464.55        479.85         8.62 o                         
  -4   1  20        218.70        228.01         5.54 o                         
  -3   1  20        140.58        141.93         4.88 o                         
  -2   1  20        196.36        174.81        12.33 o                         
  -1   1  20        395.46        390.53        12.61 o                         
   0   1  20       1692.77       1839.88        52.77 o                         
   1   1  20        433.53        471.10        10.31 o                         
   2   1  20         43.35         46.62         3.79 o                         
   3   1  20         23.58         15.72         2.62 o                         
   4   1  20        133.87        133.90         4.86 o                         
   5   1  20          0.50          1.16         1.91 o                         
   6   1  20        155.76        171.03         4.87 o                         
   7   1  20        155.44        182.22         4.79 o                         
   8   1  20          1.11          1.13         1.75 o                         
   9   1  20          7.65         12.01         3.79 o                         
  10   1  20        204.19        206.93         5.30 o                         
  11   1  20         61.84         54.20         4.19 o                         
  12   1  20         31.39         28.29         2.69 o                         
 -15   2  20          4.08          0.79         1.56 o                         
 -14   2  20         36.39         30.54         2.94 o                         
 -13   2  20         45.64         40.91         2.96 o                         
 -12   2  20        170.90        165.27         5.68 o                         
 -11   2  20        183.69        176.75         5.21 o                         
 -10   2  20         31.36         29.07         3.56 o                         
  -9   2  20          0.01          1.61         1.86 o                         
  -8   2  20         66.99         61.83         4.37 o                         
  -7   2  20         27.97         30.40         4.34 o                         
  -6   2  20         11.73         10.13         2.28 o                         
  -5   2  20          3.53          0.96         2.61 o                         
  -4   2  20         14.70         11.18         3.06 o                         
  -3   2  20          0.47          2.76         2.20 o                         
  -2   2  20          8.19         12.62         2.44 o                         
  -1   2  20         10.18          5.03         2.69 o                         
   0   2  20        288.50        279.60         8.34 o                         
   1   2  20        173.25        168.63         7.06 o                         
   2   2  20         25.09         28.03         3.35 o                         
   3   2  20        169.97        186.42        10.73 o                         
   4   2  20         18.63         23.08         3.72 o                         
   5   2  20        118.65        115.63         4.59 o                         
   6   2  20          1.67         -0.34         2.03 o                         
   7   2  20          4.36         10.40         3.12 o                         
   8   2  20         62.36         61.06         3.44 o                         
   9   2  20         66.07         66.96         3.50 o                         
  10   2  20          0.01          0.90         1.74 o                         
  11   2  20          6.80          8.96         4.16 o                         
 -13   3  20         14.31          7.71         1.81 o                         
 -12   3  20          4.22          3.54         1.84 o                         
 -11   3  20          6.12          5.94         1.64 o                         
 -10   3  20          8.69          5.08         1.84 o                         
  -9   3  20          3.60          4.15         1.75 o                         
  -8   3  20          1.51         -1.84         1.84 o                         
  -7   3  20          8.05          7.53         2.44 o                         
  -6   3  20          6.35          2.08         2.58 o                         
  -5   3  20         29.01         25.84         5.01 o                         
  -4   3  20         24.26         24.94         5.14 o                         
  -3   3  20         24.42         20.97         2.80 o                         
  -2   3  20         25.66         20.34         3.48 o                         
  -1   3  20          0.92         -1.39         2.15 o                         
   0   3  20          8.19          8.01         2.55 o                         
   1   3  20          2.77          1.60         3.14 o                         
   2   3  20         16.43         25.48         4.89 o                         
   3   3  20         20.08         23.56         7.48 o                         
   4   3  20          5.60          6.02         2.84 o                         
   5   3  20          1.77         -0.89         2.39 o                         
   6   3  20         31.71         27.31         3.99 o                         
   7   3  20          4.61          6.83         2.40 o                         
   8   3  20          0.91         -0.74         2.59 o                         
   9   3  20          8.01         20.70         4.62 o                         
 -10   4  20        141.82        141.94         7.04 o                         
  -9   4  20         16.55         11.46         3.51 o                         
  -8   4  20          0.43          0.03         1.88 o                         
  -7   4  20          3.16          1.13         2.23 o                         
  -6   4  20          7.96          7.54         2.12 o                         
  -5   4  20         75.49         53.79         6.66 o                         
  -4   4  20         25.00         18.21         3.68 o                         
  -3   4  20         15.84         20.57         3.90 o                         
  -2   4  20          0.48         -1.17         2.68 o                         
  -1   4  20          9.45          5.71         2.57 o                         
   0   4  20        157.60        156.85         6.09 o                         
   1   4  20          0.20          1.06         2.26 o                         
   2   4  20         32.74         32.83         4.21 o                         
   3   4  20        412.53        409.77        12.03 o                         
   5   4  20          2.77          0.37         3.14 o                         
 -15   0  21          6.26          6.95         2.34 o                         
 -13   0  21          0.00         -2.13         2.53 o                         
 -11   0  21          1.87         11.68         4.04 o                         
  -9   0  21         92.66        107.13         6.92 o                         
  -7   0  21        188.36        199.94         8.38 o                         
  -5   0  21         63.50         61.66         6.16 o                         
  -3   0  21         13.10         14.78         6.47 o                         
  -1   0  21         12.48         12.75         5.54 o                         
   1   0  21          0.57         -2.11         3.94 o                         
   3   0  21          8.87          7.68         3.14 o                         
   5   0  21          8.17         14.71         7.02 o                         
   7   0  21         57.92         62.34         8.88 o                         
   9   0  21          8.64          6.12         2.96 o                         
  11   0  21         29.79         31.34         4.97 o                         
 -15   1  21         48.14         52.32         5.25 o                         
 -14   1  21         12.78         16.24         3.07 o                         
 -13   1  21          8.50          9.20         2.37 o                         
 -12   1  21         32.21         31.49         3.40 o                         
 -11   1  21         16.35         15.18         2.73 o                         
 -10   1  21        581.72        614.67        12.77 o                         
  -9   1  21        749.08        795.27        15.85 o                         
  -8   1  21        137.67        162.71         5.86 o                         
  -7   1  21         45.64         45.09         3.78 o                         
  -6   1  21         86.48         85.41         3.88 o                         
  -5   1  21         17.26         16.50         3.47 o                         
  -4   1  21        266.25        262.06         5.81 o                         
  -3   1  21         42.22         34.13         3.64 o                         
  -2   1  21        153.66        157.43         5.42 o                         
  -1   1  21         69.94         69.78         5.63 o                         
   0   1  21        198.17        199.15         8.25 o                         
   1   1  21         12.45         14.23         3.40 o                         
   2   1  21         13.23         20.81         5.71 o                         
   3   1  21        351.02        377.83         8.72 o                         
   4   1  21        563.63        608.78        12.78 o                         
   5   1  21        276.50        289.52         7.11 o                         
   6   1  21         10.88          9.80         3.24 o                         
   7   1  21          0.72          2.21         1.93 o                         
   8   1  21         26.59         35.20         3.05 o                         
   9   1  21          9.14          7.68         1.73 o                         
  10   1  21        117.69        122.77         4.12 o                         
  11   1  21         97.09         96.61         4.94 o                         
 -14   2  21         12.49          9.46         2.15 o                         
 -13   2  21         23.79         18.76         3.04 o                         
 -12   2  21          5.97          4.11         1.67 o                         
 -11   2  21        143.30        140.72         4.64 o                         
 -10   2  21        138.37        142.68         4.68 o                         
  -9   2  21         10.64         16.03         3.75 o                         
  -8   2  21         70.11         60.78         3.76 o                         
  -7   2  21          4.84          5.41         2.77 o                         
  -6   2  21        389.98        404.07        12.34 o                         
  -5   2  21        183.70        172.84         5.57 o                         
  -4   2  21        371.75        372.20         7.95 o                         
  -3   2  21         24.16         23.44         3.09 o                         
  -2   2  21        120.69        101.70         7.52 o                         
  -1   2  21          1.20          0.04         2.27 o                         
   0   2  21         17.53          9.19         2.41 o                         
   1   2  21        272.73        274.19         7.89 o                         
   2   2  21        413.20        416.65        10.69 o                         
   3   2  21       1192.74       1288.34        24.51 o                         
   4   2  21         40.12         35.83         3.96 o                         
   5   2  21        145.45        149.08         5.86 o                         
   6   2  21        531.64        548.37        12.93 o                         
   7   2  21        242.99        235.52         6.03 o                         
   8   2  21        208.75        225.06         6.32 o                         
   9   2  21          5.04          2.10         1.85 o                         
  10   2  21         34.88         34.29         3.11 o                         
 -12   3  21        273.60        259.96         6.53 o                         
 -11   3  21          5.77          5.75         2.35 o                         
 -10   3  21        322.78        361.32         7.36 o                         
  -9   3  21          7.82          6.52         1.50 o                         
  -8   3  21          5.98          3.73         2.00 o                         
  -7   3  21         44.38         39.19         3.78 o                         
  -6   3  21         16.66         12.93         5.84 o                         
  -5   3  21        190.94        196.81        15.10 o                         
  -4   3  21         19.88         10.88         2.13 o                         
  -3   3  21         10.24          3.72         2.14 o                         
  -2   3  21         33.72         31.96         4.38 o                         
  -1   3  21         26.30         14.77         2.64 o                         
   0   3  21         28.90         38.51         5.26 o                         
   1   3  21         63.87         75.67         5.32 o                         
   2   3  21        105.26        100.45         5.36 o                         
   3   3  21         94.80         86.03         4.97 o                         
   4   3  21        347.11        343.55        11.15 o                         
   5   3  21         14.01          6.90         3.33 o                         
   6   3  21         15.91         19.22         6.47 o                         
   7   3  21        102.01        113.79        12.03 o                         
   8   3  21         98.88        103.47         6.29 o                         
  -9   4  21         19.62         15.81         2.40 o                         
  -8   4  21         12.37          6.96         2.29 o                         
  -7   4  21         12.84          6.86         2.70 o                         
  -6   4  21         21.18         16.35         3.00 o                         
  -5   4  21          0.75         -1.93         2.12 o                         
  -4   4  21          5.35          2.22         2.39 o                         
  -3   4  21          5.20          4.11         2.21 o                         
  -2   4  21          1.59         16.44         7.94 o                         
  -1   4  21         82.79         72.52         6.85 o                         
   0   4  21        139.73        153.49         8.15 o                         
   1   4  21         70.81         62.06         4.37 o                         
   2   4  21         59.93         48.78         4.18 o                         
   3   4  21        629.85        524.60        22.42 o                         
   4   4  21        704.29        660.92        24.72 o                         
 -14   0  22        192.75        191.77         7.14 o                         
 -12   0  22        111.75        123.26         6.21 o                         
 -10   0  22         21.31         28.19         5.27 o                         
  -8   0  22       9497.27      11362.60       283.37 o                         
  -6   0  22       1912.89       1987.19        63.11 o                         
  -4   0  22        647.46        645.49        18.77 o                         
  -2   0  22          8.20          5.73         7.39 o                         
   0   0  22        285.42        266.27        14.19 o                         
   2   0  22          1.50          2.73         3.85 o                         
   4   0  22        135.94        138.33         5.76 o                         
   6   0  22        729.06        776.30        30.50 o                         
   8   0  22        826.14        873.94        29.24 o                         
  10   0  22        212.76        194.19         7.05 o                         
 -15   1  22         71.09         67.66         3.59 o                         
 -14   1  22          3.19          4.16         1.87 o                         
 -13   1  22          4.75          4.47         2.04 o                         
 -12   1  22          1.37          1.76         2.12 o                         
 -11   1  22          9.82          6.90         2.09 o                         
 -10   1  22        305.50        327.00         8.27 o                         
  -9   1  22        664.47        706.94        14.30 o                         
  -8   1  22        528.59        591.71        12.46 o                         
  -7   1  22        105.01        113.49         5.06 o                         
  -6   1  22          7.74          4.96         2.36 o                         
  -5   1  22        960.33       1006.76        16.09 o                         
  -4   1  22       1242.38       1300.09        20.27 o                         
  -3   1  22         15.08          8.63         4.04 o                         
  -2   1  22        125.03        134.40         6.52 o                         
  -1   1  22          9.66         10.72         5.17 o                         
   0   1  22         27.66         37.30         5.41 o                         
   1   1  22          5.21          7.02         5.54 o                         
   2   1  22        229.57        233.33         7.80 o                         
   3   1  22        631.58        656.22        13.41 o                         
   4   1  22       1127.51       1219.78        24.54 o                         
   5   1  22        753.00        772.97        14.07 o                         
   6   1  22         25.62         25.09         3.79 o                         
   7   1  22          7.86          7.88         2.14 o                         
   8   1  22         84.78         97.92         3.38 o                         
   9   1  22         29.68         29.05         3.09 o                         
  10   1  22         58.54         67.98         3.33 o                         
 -14   2  22          0.04          0.11         1.52 o                         
 -13   2  22          0.77         -0.06         6.00 o                         
 -12   2  22          7.31          7.53         3.78 o                         
 -11   2  22         11.75         12.13         2.70 o                         
 -10   2  22         34.55         34.69         3.12 o                         
  -9   2  22         15.98         13.90         2.21 o                         
  -8   2  22          2.15          0.59         2.08 o                         
  -7   2  22          9.43         10.64         2.96 o                         
  -6   2  22         75.86         75.08         4.25 o                         
  -5   2  22         25.67         29.80         3.32 o                         
  -4   2  22          2.26          7.44         2.54 o                         
  -3   2  22          0.78          0.46         2.86 o                         
  -2   2  22         69.59         65.65         4.70 o                         
  -1   2  22         65.14         63.15         4.40 o                         
   0   2  22          0.98         -2.27         2.27 o                         
   1   2  22          4.96          5.98         2.34 o                         
   2   2  22          0.27         -1.60         2.26 o                         
   3   2  22        200.16        206.79         6.59 o                         
   4   2  22          2.73         -0.43         2.89 o                         
   5   2  22         12.54          4.00         2.45 o                         
   6   2  22         94.35         87.99         4.08 o                         
   7   2  22          7.78          1.89         1.81 o                         
   8   2  22          0.02          2.25         1.78 o                         
   9   2  22          6.49          1.29         2.77 o                         
 -12   3  22         12.58         10.68         2.11 o                         
 -11   3  22         20.50         22.28         2.50 o                         
 -10   3  22         15.72         16.07         2.02 o                         
  -9   3  22         10.07         13.16         1.88 o                         
  -8   3  22          0.13          0.06         1.57 o                         
  -7   3  22          2.19         -0.12         1.59 o                         
  -6   3  22          3.37          4.62         2.74 o                         
  -5   3  22          0.58         -3.14         3.14 o                         
  -4   3  22          0.58          1.10         1.98 o                         
  -3   3  22          4.03         11.46         3.47 o                         
  -2   3  22          1.93          1.91         2.29 o                         
  -1   3  22          0.32          3.42         2.35 o                         
   0   3  22          3.00          3.09         2.41 o                         
   1   3  22          0.98         -1.66         2.26 o                         
   2   3  22         88.41         94.60        10.54 o                         
   3   3  22          3.68          3.91         2.66 o                         
   4   3  22          2.27          3.39         2.35 o                         
   5   3  22          2.55          4.37         2.96 o                         
   6   3  22          2.31         -2.18         4.71 o                         
   7   3  22          0.00          3.51         2.59 o                         
  -8   4  22         23.13         20.86         2.53 o                         
  -7   4  22         82.56         84.81         3.29 o                         
  -6   4  22         53.07         46.45         2.97 o                         
  -5   4  22          0.99          0.37         1.74 o                         
  -4   4  22          0.37         -0.43         1.94 o                         
  -3   4  22          1.47          3.29         2.13 o                         
  -1   4  22        113.59        130.12         7.22 o                         
   0   4  22         91.15        100.28         6.29 o                         
   1   4  22         14.22         10.72         2.77 o                         
   2   4  22        118.82        120.90         6.67 o                         
   3   4  22        183.95        168.57         8.16 o                         
 -15   0  23          7.83          4.62         3.51 o                         
 -13   0  23          9.86          9.36         2.83 o                         
 -11   0  23         11.16          9.37         2.81 o                         
  -9   0  23        179.69        208.85         8.31 o                         
  -7   0  23        374.29        430.16        13.52 o                         
  -5   0  23         16.96         34.00         8.87 o                         
  -3   0  23         12.25         14.67         5.08 o                         
  -1   0  23         22.27          6.84         7.21 o                         
   1   0  23          0.02         -0.57         9.79 o                         
   3   0  23         32.46         29.30         5.76 o                         
   5   0  23         60.32         63.52        11.56 o                         
   7   0  23        123.33        133.96         6.34 o                         
   9   0  23         61.27         70.92         6.57 o                         
 -14   1  23          0.11          0.85         1.72 o                         
 -13   1  23         10.71         12.00         2.68 o                         
 -12   1  23         12.57         17.40         3.95 o                         
 -11   1  23          2.64         -0.09         1.94 o                         
 -10   1  23         19.82         16.33         3.23 o                         
  -9   1  23         72.50         73.79         4.21 o                         
  -8   1  23        277.70        295.53         7.36 o                         
  -7   1  23         15.63         12.19         2.30 o                         
  -6   1  23          1.86          0.58         2.06 o                         
  -5   1  23          8.51          6.31         2.09 o                         
  -4   1  23        128.33        141.21         6.26 o                         
  -3   1  23         47.27         49.50         3.82 o                         
  -2   1  23         36.39         44.78         7.55 o                         
  -1   1  23         32.42         35.21         4.29 o                         
   0   1  23         92.27         87.78         6.19 o                         
   1   1  23         47.27         46.91         5.35 o                         
   2   1  23         46.62         48.00         5.29 o                         
   3   1  23         40.61         44.89         4.36 o                         
   4   1  23        649.57        712.77        22.32 o                         
   5   1  23        469.26        506.58        10.71 o                         
   6   1  23        357.74        375.99         8.39 o                         
   7   1  23        120.02        123.16         4.08 o                         
   8   1  23         21.35         28.24         3.42 o                         
   9   1  23         14.56         19.09         3.83 o                         
  10   1  23         13.02         12.01         4.25 o                         
 -13   2  23        114.32        104.89        10.45 o                         
 -12   2  23         56.35         64.57         3.89 o                         
 -11   2  23         25.50         19.38         3.56 o                         
 -10   2  23        310.79        297.79         6.88 o                         
  -9   2  23         37.24         45.01         3.38 o                         
  -8   2  23         52.33         41.28         3.29 o                         
  -7   2  23          0.01          0.85         4.03 o                         
  -6   2  23          0.90         -2.21         2.21 o                         
  -5   2  23         79.98         75.14         3.77 o                         
  -4   2  23        346.40        326.04         6.74 o                         
  -3   2  23         12.30          5.28         1.98 o                         
  -2   2  23          0.28          2.83         2.52 o                         
  -1   2  23         20.10         22.18         3.75 o                         
   0   2  23         17.55         16.34         3.20 o                         
   1   2  23         79.57         71.88         6.06 o                         
   2   2  23          8.73         14.79         2.95 o                         
   3   2  23        772.65        745.50        17.05 o                         
   4   2  23        100.91        103.33         4.61 o                         
   5   2  23         97.79         94.01         4.74 o                         
   6   2  23         55.76         54.96         5.46 o                         
   7   2  23         26.07         32.54         3.72 o                         
   8   2  23        167.23        158.62         7.78 o                         
   9   2  23         67.05         54.59         4.81 o                         
 -11   3  23        118.23        128.05         3.60 o                         
 -10   3  23         21.17         25.00         4.72 o                         
  -9   3  23          0.44          3.02         1.72 o                         
  -8   3  23         90.40         92.37         3.61 o                         
  -7   3  23          2.76          1.05         1.94 o                         
  -6   3  23         64.01         44.96         3.10 o                         
  -5   3  23          0.21          8.47         4.57 o                         
  -4   3  23        861.48        832.84        24.47 o                         
  -3   3  23         60.07         54.83         5.87 o                         
  -2   3  23         60.57         52.64         8.78 o                         
  -1   3  23         37.92         35.80         3.99 o                         
   0   3  23         77.57         73.76         4.58 o                         
   1   3  23         50.97         55.62         4.57 o                         
   2   3  23        166.36        170.76         6.87 o                         
   3   3  23         41.97         38.81         4.12 o                         
   4   3  23          1.14         -0.18         3.33 o                         
   5   3  23         10.06          4.87         4.80 o                         
   6   3  23         74.01         61.06         5.00 o                         
  -6   4  23         13.30         18.11         5.73 o                         
  -5   4  23         66.42         47.36         4.26 o                         
  -4   4  23          9.88          3.53         2.54 o                         
  -3   4  23        184.27        160.72         9.83 o                         
  -2   4  23         43.39         37.54         4.62 o                         
  -1   4  23         24.53         21.63         6.65 o                         
   0   4  23         39.23         34.02         4.25 o                         
   1   4  23          2.47         -1.29         2.40 o                         
 -14   0  24         48.95         41.98         5.20 o                         
 -12   0  24       1128.21       1249.73        32.81 o                         
 -10   0  24        194.78        204.65         7.86 o                         
  -8   0  24        399.42        446.92        13.79 o                         
  -6   0  24       1455.26       1600.00        42.12 o                         
  -4   0  24        519.47        514.29        16.55 o                         
  -2   0  24        886.45        912.38        36.07 o                         
   0   0  24         94.29         88.24        10.73 o                         
   2   0  24        134.94        123.01         7.54 o                         
   4   0  24        242.66        233.33         9.04 o                         
   6   0  24        570.80        628.80        18.54 o                         
   8   0  24       1518.13       1557.86        97.48 o                         
 -14   1  24          2.63          4.41         1.61 o                         
 -13   1  24        107.10        122.73         5.42 o                         
 -12   1  24          5.87          6.38         1.90 o                         
 -11   1  24          9.24          6.61         1.81 o                         
 -10   1  24         18.96         18.81         4.23 o                         
  -9   1  24         98.90        109.85         4.40 o                         
  -8   1  24        169.25        188.49         7.20 o                         
  -7   1  24         51.71         54.73         4.18 o                         
  -6   1  24        326.39        348.39         8.46 o                         
  -5   1  24        122.55        140.81         9.80 o                         
  -4   1  24        220.49        234.62         5.61 o                         
  -3   1  24          0.01          0.06         2.20 o                         
  -2   1  24         93.09         86.39         5.23 o                         
  -1   1  24         31.58         44.86         5.00 o                         
   0   1  24        655.61        724.65        44.16 o                         
   1   1  24        118.31        102.40         6.21 o                         
   2   1  24        373.71        374.30        12.08 o                         
   3   1  24        173.97        170.73        10.37 o                         
   4   1  24        192.16        184.92         6.72 o                         
   5   1  24        267.86        290.49         8.29 o                         
   6   1  24        501.58        497.77        12.02 o                         
   7   1  24          0.21          0.09         2.29 o                         
   8   1  24         29.38         41.31         4.26 o                         
   9   1  24          0.04         -1.66         2.59 o                         
 -13   2  24        163.52        150.45         4.41 o                         
 -12   2  24         54.20         56.24         3.32 o                         
 -11   2  24          0.03         -0.77         1.81 o                         
 -10   2  24         42.82         44.27         3.34 o                         
  -9   2  24          6.99          5.45         3.65 o                         
  -8   2  24          9.23          7.18         2.23 o                         
  -7   2  24          1.10          2.40         2.30 o                         
  -6   2  24         28.50         20.26         2.83 o                         
  -5   2  24         49.30         58.61         3.68 o                         
  -4   2  24         20.10         16.56         2.35 o                         
  -3   2  24         10.82          7.32         2.70 o                         
  -2   2  24          1.27          3.07         2.55 o                         
  -1   2  24          9.72          7.22         2.44 o                         
   0   2  24          8.27          7.21         2.42 o                         
   1   2  24         80.68         83.07         4.45 o                         
   2   2  24          3.79          3.16         2.08 o                         
   3   2  24          6.57          7.18         2.07 o                         
   4   2  24          3.47         -0.14         2.23 o                         
   5   2  24         15.30         10.22         3.97 o                         
   6   2  24          8.66         10.79         4.90 o                         
   7   2  24          3.67          2.00         2.23 o                         
   8   2  24         79.02         80.51         5.37 o                         
 -10   3  24          6.95          6.22         1.77 o                         
  -9   3  24          1.72          2.36         1.61 o                         
  -8   3  24          8.91          6.02         1.60 o                         
  -7   3  24          5.65          2.16         1.91 o                         
  -6   3  24          0.21         -0.45         1.73 o                         
  -5   3  24         43.72         33.64         3.18 o                         
  -4   3  24         14.86          3.54         2.11 o                         
  -3   3  24         12.98         10.16         2.50 o                         
  -2   3  24         14.33         21.72         4.78 o                         
  -1   3  24          4.01          3.89         5.08 o                         
   0   3  24          7.49          6.69         2.31 o                         
   1   3  24          3.77          4.14         2.22 o                         
   2   3  24          0.94         -1.41         2.41 o                         
   3   3  24          5.37          3.85         2.13 o                         
   4   3  24          0.16         -2.08         2.08 o                         
   5   3  24          1.72         -1.11         2.40 o                         
  -4   4  24          2.44          2.77         2.03 o                         
  -2   4  24          0.90         -0.74         2.22 o                         
  -1   4  24         29.20         30.69         4.07 o                         
 -13   0  25         23.96         28.71         4.25 o                         
 -11   0  25         18.36         22.79         5.36 o                         
  -9   0  25         28.04         32.88         6.19 o                         
  -7   0  25          0.75         -1.29         3.33 o                         
  -5   0  25          0.90         -1.20         6.28 o                         
  -3   0  25          0.07         -3.70         3.70 o                         
   1   0  25         11.45          8.69         6.84 o                         
   3   0  25         23.86         26.43         9.43 o                         
   5   0  25          1.59          2.10         3.39 o                         
   7   0  25         17.68         10.91         4.25 o                         
 -13   1  25         55.81         60.31         3.26 o                         
 -12   1  25          1.61          1.37         1.79 o                         
 -11   1  25          7.37          6.14         2.43 o                         
 -10   1  25          2.35          2.12         1.89 o                         
  -9   1  25          5.40          3.03         2.25 o                         
  -8   1  25         47.52         52.56         4.43 o                         
  -7   1  25          4.12          5.62         2.32 o                         
  -6   1  25         39.21         40.47         4.17 o                         
  -5   1  25         26.52         19.69         2.74 o                         
  -4   1  25         13.16          8.29         2.29 o                         
  -3   1  25        142.92        158.63         7.86 o                         
  -2   1  25         25.20         21.26         4.51 o                         
  -1   1  25         20.20         19.15         3.68 o                         
   0   1  25        298.94        297.04        17.80 o                         
   1   1  25         36.06         22.74         7.39 o                         
   2   1  25         61.25         49.86         5.23 o                         
   3   1  25         27.64         25.44         7.95 o                         
   4   1  25          3.78          1.83         3.23 o                         
   5   1  25         99.94         96.20         5.32 o                         
   6   1  25        169.27        173.21         6.65 o                         
   7   1  25         17.87         22.68         3.86 o                         
   8   1  25         13.46         19.22         4.62 o                         
 -12   2  25        245.64        242.27         6.14 o                         
 -11   2  25         33.20         34.00         2.96 o                         
 -10   2  25          6.82          7.92         2.36 o                         
  -9   2  25         32.91         35.04         4.16 o                         
  -8   2  25          0.05         -0.11         1.83 o                         
  -7   2  25         25.03         16.50         2.07 o                         
  -6   2  25          0.09          3.15         3.04 o                         
  -5   2  25         74.25         73.64         4.32 o                         
  -4   2  25        141.61        128.90         4.81 o                         
  -3   2  25        298.86        248.62         6.49 o                         
  -2   2  25         47.06         37.47         3.52 o                         
  -1   2  25         47.94         49.11         3.60 o                         
   0   2  25         26.33         31.52         3.42 o                         
   1   2  25        181.06        179.23         6.75 o                         
   2   2  25        596.61        632.79        14.92 o                         
   3   2  25         86.96         94.42         4.42 o                         
   4   2  25        183.92        187.92         5.90 o                         
   5   2  25         15.31         15.43         3.97 o                         
   6   2  25         18.58          8.07         2.68 o                         
   7   2  25          2.22          2.40         2.40 o                         
  -9   3  25        179.41        185.24        22.53 o                         
  -8   3  25        152.22        146.71         3.99 o                         
  -7   3  25         36.36         41.51         3.52 o                         
  -6   3  25         34.79         30.89         3.29 o                         
  -5   3  25         49.87         47.12         4.05 o                         
  -4   3  25        103.11         97.40         5.77 o                         
  -3   3  25         29.24         36.04         8.32 o                         
  -2   3  25         98.16         72.18         4.53 o                         
  -1   3  25         25.85         35.94         4.51 o                         
   0   3  25         14.52         11.65         3.02 o                         
   1   3  25          0.84          4.00         2.39 o                         
   2   3  25         56.35         56.68         3.91 o                         
   3   3  25          7.83          7.95         3.70 o                         
   4   3  25          2.36          5.17         2.40 o                         
 -12   0  26         36.28         46.97         4.66 o                         
 -10   0  26        439.54        467.00        13.67 o                         
  -8   0  26       2557.69       2718.84        69.29 o                         
  -6   0  26       1711.56       1831.22        47.51 o                         
  -4   0  26        470.00        521.61        16.69 o                         
  -2   0  26         36.78         45.66         7.02 o                         
   4   0  26        934.60        886.10        24.23 o                         
   6   0  26        210.35        203.15         8.42 o                         
 -12   1  26          3.57          1.88         2.55 o                         
 -11   1  26        134.85        143.27         4.69 o                         
 -10   1  26        122.11        126.47         6.55 o                         
  -9   1  26        281.32        287.52         6.74 o                         
  -8   1  26        502.77        519.24        10.65 o                         
  -7   1  26        373.92        381.72         8.42 o                         
  -6   1  26        147.65        149.66         4.95 o                         
  -5   1  26          6.21          8.12         2.67 o                         
  -4   1  26          6.78          4.62         2.22 o                         
  -3   1  26        470.76        486.38        12.37 o                         
  -2   1  26         27.59         30.95         3.77 o                         
  -1   1  26        318.02        338.98         8.30 o                         
   0   1  26        266.09        270.02         7.76 o                         
   1   1  26          1.29          4.45         2.30 o                         
   2   1  26         14.85         16.59         4.04 o                         
   3   1  26        168.55        137.84         5.06 o                         
   4   1  26        307.54        332.49         9.12 o                         
   5   1  26          3.43          4.52         1.99 o                         
   6   1  26         97.54         93.27         5.29 o                         
   7   1  26         11.81          2.19         2.77 o                         
 -11   2  26          0.66          3.23         1.90 o                         
 -10   2  26          0.07          0.62         1.70 o                         
  -9   2  26          4.28          2.67         3.16 o                         
  -8   2  26          2.36          1.29         1.79 o                         
  -7   2  26          3.92          4.94         1.84 o                         
  -6   2  26         17.43         14.87         2.27 o                         
  -5   2  26         38.84         31.55         3.25 o                         
  -4   2  26          8.20         -0.74         2.54 o                         
  -3   2  26          3.79          3.54         2.10 o                         
  -2   2  26          4.69          3.74         2.02 o                         
  -1   2  26          0.09          3.27         1.94 o                         
   0   2  26         15.64         16.19         3.01 o                         
   1   2  26        108.08        117.91         4.17 o                         
   2   2  26        329.78        320.45         8.29 o                         
   3   2  26         63.08         62.47         4.68 o                         
   4   2  26         17.48         27.56         4.34 o                         
   5   2  26          0.19         -2.40         3.14 o                         
   6   2  26          2.97          2.96         2.59 o                         
  -8   3  26          7.14          3.82         2.27 o                         
  -7   3  26          0.02         -2.13         2.13 o                         
  -6   3  26         12.48         10.36         3.26 o                         
  -5   3  26          0.63         -0.55         5.91 o                         
  -4   3  26          4.11          2.96         2.59 o                         
  -3   3  26          0.00          4.62         2.77 o                         
  -2   3  26          9.93         13.31         4.62 o                         
  -1   3  26          8.79          4.49         2.35 o                         
   0   3  26          6.22         11.29         3.80 o                         
   1   3  26         19.76         18.85         6.28 o                         
   2   3  26          2.65          4.43         2.59 o                         
 -11   0  27         11.61         12.54         2.87 o                         
  -9   0  27        129.69        119.23         5.74 o                         
  -7   0  27         42.92         38.67         4.78 o                         
  -5   0  27          2.52          3.03         5.45 o                         
  -3   0  27          8.80          6.28         5.73 o                         
  -1   0  27          3.54         -0.18         2.96 o                         
   1   0  27          0.41         -2.77         2.77 o                         
 -12   1  27         21.79         22.58         2.94 o                         
 -11   1  27         21.64         26.75         4.44 o                         
 -10   1  27         98.49         97.08         5.16 o                         
  -9   1  27         41.23         41.15         4.18 o                         
  -8   1  27         14.15          9.00         2.19 o                         
  -7   1  27         51.18         54.24         3.52 o                         
  -6   1  27         41.03         27.81         3.57 o                         
  -5   1  27         31.68         30.39         4.78 o                         
  -4   1  27         25.70         24.94         4.34 o                         
  -3   1  27         68.13         77.92         6.75 o                         
  -2   1  27         13.73         14.14         3.25 o                         
  -1   1  27         15.42          8.65         2.56 o                         
   0   1  27          5.38          2.93         2.04 o                         
   1   1  27          8.16          5.06         4.89 o                         
   2   1  27         13.33         14.37         6.04 o                         
   3   1  27        188.92        193.54         5.92 o                         
   4   1  27        232.62        233.68         6.52 o                         
   5   1  27         99.51        100.97         4.84 o                         
   6   1  27          4.37          5.62         5.64 o                         
 -10   2  27         88.67        114.42         3.90 o                         
  -9   2  27        179.06        200.60         6.94 o                         
  -8   2  27         20.51         13.84         2.91 o                         
  -7   2  27          2.96          4.11         2.10 o                         
  -6   2  27         56.85         59.66         3.96 o                         
  -5   2  27         65.63         55.79         4.39 o                         
  -4   2  27         15.75         19.91         4.53 o                         
  -3   2  27         35.00         42.01         3.92 o                         
  -2   2  27         65.49         54.28         3.76 o                         
  -1   2  27         93.19         80.34         3.85 o                         
   0   2  27         27.08         29.36         4.15 o                         
   1   2  27         44.41         34.99         3.71 o                         
   2   2  27        235.48        230.20         5.62 o                         
   3   2  27          0.43         -1.66         3.51 o                         
   4   2  27          0.20          0.70         2.21 o                         
  -6   3  27         45.38         40.50         5.55 o                         
  -5   3  27          2.69         -0.74         2.59 o                         
  -4   3  27         50.39         28.85         4.07 o                         
  -3   3  27         35.29         25.70         4.62 o                         
  -2   3  27         36.67         38.27         4.99 o                         
  -1   3  27         11.42          7.76         2.59 o                         
   0   3  27         31.21         33.65         4.62 o                         
 -10   0  28         78.79         99.38         7.00 o                         
  -8   0  28        716.01        762.53        20.74 o                         
  -6   0  28        281.71        293.09        10.04 o                         
  -4   0  28          0.74          2.59         2.96 o                         
  -2   0  28         12.87         13.67         6.65 o                         
   0   0  28        469.63        470.79        19.16 o                         
   2   0  28        391.36        477.65        19.70 o                         
   4   0  28        424.00        429.17        17.31 o                         
 -11   1  28         16.53         19.84         2.98 o                         
 -10   1  28         23.93         17.15         3.06 o                         
  -9   1  28         14.17         10.93         5.10 o                         
  -8   1  28        144.58        134.85         4.33 o                         
  -7   1  28        430.05        448.73        11.65 o                         
  -6   1  28        915.47        944.04        18.20 o                         
  -5   1  28        644.59        698.43        19.12 o                         
  -4   1  28         71.59         75.36         4.82 o                         
  -3   1  28         42.89         38.03         4.16 o                         
  -2   1  28         19.16         23.05         3.97 o                         
  -1   1  28          2.79          1.06         3.42 o                         
   0   1  28          1.21          1.08         1.97 o                         
   1   1  28         53.89         51.71         4.01 o                         
   2   1  28          0.00         -0.52         1.72 o                         
   3   1  28          1.37          0.81         1.70 o                         
   4   1  28        135.82        116.07         5.25 o                         
   5   1  28         77.08         89.74         6.38 o                         
  -9   2  28         27.96         38.06         5.36 o                         
  -8   2  28          4.00          6.47         2.18 o                         
  -7   2  28         63.73         57.29         5.91 o                         
  -6   2  28         63.66         58.42         6.01 o                         
  -5   2  28        125.17        114.86         5.72 o                         
  -4   2  28        114.04        122.67        10.64 o                         
  -3   2  28        139.07        154.13         6.36 o                         
  -2   2  28         60.63         59.37         5.92 o                         
  -1   2  28         11.54          4.89         3.60 o                         
   0   2  28          7.11          2.79         2.29 o                         
   1   2  28          8.63          0.71         2.91 o                         
   2   2  28          2.15          0.41         2.44 o                         
   3   2  28          5.82          2.59         2.96 o                         
  -9   0  29          6.83          7.75         2.39 o                         
  -7   0  29         10.97         12.17         4.99 o                         
  -5   0  29          0.85          0.92         2.96 o                         
  -3   0  29          0.68         -0.55         4.25 o                         
  -1   0  29         16.64          8.69         2.77 o                         
   1   0  29          1.71          3.51         2.59 o                         
   3   0  29         85.30         91.23         6.11 o                         
  -9   1  29         13.07         10.48         1.97 o                         
  -8   1  29         46.30         46.06         3.79 o                         
  -7   1  29         15.16         35.47         7.41 o                         
  -6   1  29         86.73         80.12         5.92 o                         
  -5   1  29         46.13         38.78         3.95 o                         
  -4   1  29        146.09        135.50         6.30 o                         
  -3   1  29         29.50         23.36         4.05 o                         
  -2   1  29         28.56         15.89         3.08 o                         
  -1   1  29         79.02         77.55         6.20 o                         
   0   1  29          2.64          4.76         2.18 o                         
   1   1  29          7.70          5.81         1.89 o                         
   2   1  29          9.35          4.99         2.59 o                         
   3   1  29          2.38          0.57         1.89 o                         
  -7   2  29        107.29        112.76         6.48 o                         
  -6   2  29         35.24         28.84         4.99 o                         
  -5   2  29        117.77         92.22         6.11 o                         
  -4   2  29         21.57         30.31         5.36 o                         
  -3   2  29        455.37        442.68        17.33 o                         
  -2   2  29         15.31         25.69         8.50 o                         
  -1   2  29        128.21        108.31        10.56 o                         
   0   2  29         73.77         48.85         7.03 o                         
  -8   0  30         26.62         22.18         5.18 o                         
  -6   0  30          3.82          4.43         3.14 o                         
  -4   0  30         32.95         45.11         5.55 o                         
  -2   0  30          4.91          0.37         2.59 o                         
   0   0  30         36.58         41.60         4.81 o                         
   2   0  30        246.26        285.74        11.70 o                         
  -8   1  30        195.99        196.68         8.91 o                         
  -7   1  30         60.41         69.55         4.99 o                         
  -6   1  30        229.39        220.99        11.32 o                         
  -5   1  30        136.26        128.56         5.33 o                         
  -4   1  30         11.98          7.76         1.95 o                         
  -3   1  30         31.25         42.01         4.79 o                         
  -2   1  30        146.13        146.33         5.56 o                         
  -1   1  30         76.90         71.60         5.92 o                         
   0   1  30          1.02          1.57         1.83 o                         
   1   1  30         13.52         20.07         3.46 o                         
  -5   0  31          0.11          2.03         2.59 o                         
  -3   0  31          0.62         -0.74         2.40 o                         
  -1   0  31         39.72         49.93         4.81 o                         
  -5   1  31        100.42        100.90         5.93 o                         
  -4   1  31          0.08          1.66         2.40 o                         
  -3   1  31          2.98          6.68         6.65 o                         
  -2   1  31        114.34        119.37         7.32 o                         
                                                                                
